# Supplementary material for: The DNA-binding network of Mycobacterium tuberculosis
Source: Nat Commun. 2015 Jan 12;6:5829. doi: 10.1038/ncomms6829 (PMC4301838; doi:10.1038/ncomms6829)
Supplement: Supplementary Data 1 — Table of all p<0.01 ChIP-seq peaks for all transcription factors in this study. [file ncomms6829-s2.xlsx]

## Sheet: Sheet1
Supplementary Table 1 – table of all p<0.01 ChIP-seq peaks for all transcription factors in this study.
Regulator	Gene	p-Value	Score	VPM	Peak Start (Fstart)	Peak Stop (Rstop)	Peak Center (Ccenter)	DNAseq (+/- 50nts from peak center)
Rv0020c	Rv0020c	0.008387	0.708045	747	24834	25442	25262	CGACTGGATGCCGTCGGCCGCCTCGCGGCGCAGCAGGGCTTCGACCTCTTGCGGGACGATCGAGCCTCCAAAGATGCGGGCAAACGCATCGCCAACCGTCTGC		Heading	Descriptor
Rv0022c	MT0031	0	0.938136	371	31853	32123	31964	TTCTCGCGCTCGAGTGAGCAGAGCCCGCACCTCGTCGAGTTGCTGCTGCAGCGCAGAATCAGCCATAACCCCACGCTACCCAGGCCCCGTCTGACACACAA		Regulator	Assayed TF
Rv0022c	MT0124	0.006907	0.747817	42	139867	140092	139961	AATGACGCACGCTGATCGGGCTTCCTGCAGGAGAAGAACATGACCACGATGATCATGACTTTTGTTGTTCCACAACGTGTTACCCGTGCGACGAAAGGGCG		Gene	Gene with closest start codon to peak center
Rv0022c	MT0407.1	0.00296	0.837341	42	476142	476370	476251	CCGGTAGGCGCCTGCCCAAAACACGGGTATTGGGTAAAGGCACGGGGTCCTGATGTTGTTGTATTTCAATGCGATTCAGCTAAGGCCCGGAGCCCATGGCT		p-Value	significance of peak based on peak score compared to distribution of "control peak" scores (see Supplementary Table S4 for control peaks)
Rv0022c	MT1759	0.008387	0.710485	22	1946282	1946498	1946420	CGCGTGGTTCAACGGCACTGAGGATCGCAAATGACAGAAGCGTTGTGCGACAAGCTCGTTGGGGCCTGGGACCTGGTGTCCTACGTGGAGCGGGCCGCGGC		Score	quality score derived from peak calling algorithm
Rv0022c	MT1838.1	0.009373	0.70202	17	2027898	2028053	2027981	CCACGCTACGGATTCCGTCCCACCGTCATGGCTCGCCCACCCTTCGCCGGATAGTCGCTGCCGCAACGTATTAACGCGCCGGCCTCGGCTGGTGTGGTCCG		VPM	volume per million reads. The sum of the volumes of the forward and reverse strand fitted peaks, after normalizing for total aligned reads
Rv0022c	MT2370.1	0.008387	0.707321	19	2582604	2582843	2582742	CAGTCCCAGGGCCGACCGCAAAATCCTTTCCATTGACCGCACAGTAACCATTAGCCCGATGGCATCTAACAACCGAAGAACGCCGAGAAGTCGACACCAAG		Peak Start (Fstart)	boundary of peak footprint on forward strand (unit = nucleotide position)
Rv0022c	MT2554.1	0.007893	0.733804	27	2786205	2786454	2786372	GACGACAATGAAGACAAGGAACCCACGGACGCTGCTAACCTGGCTGCTCGGCGCGATAGTTACTGGGTTGTACGTGGTTTTCGCTACGGGCTGCCAATTGC		Peak Stop (Rstop)	boundary of peak footprint on reverse strand (unit = nucleotide position)
Rv0022c	MT3013	0.007893	0.738061	81	3287882	3288101	3287973	TTGGCCGGGTGAGTGGTCGGCGCGCCGTTGCCCGGGGTAGGGTTCGAGGTCTTTGGATGATGGGCGTTTCCACGCTGCCCAAAGGATGACCTCGACGTGTCCGAGTTCAC		Peak Center (Ccenter)	the peak's central location (unit = nucleotide position)
Rv0022c	MT4035.1	0.004933	0.764526	62	4405278	4405565	4405373	ATCGTGTCCGGCCGGTGACAATTGTCCGGTCCATTGCCCCGTCCAATCTCGAATCCGCTTGCCGCACACCGCGTCTCCGTTGATTCCCGCTCCCCGCAGCG		DNAseq	the DNA sequence +/- 50 nucleotides flanking the peak's central location (peak center)
Rv0022c	PEP0086	0.002467	0.850868	46	1286251	1286432	1286367	TCGTTTTCCGTGATACCACCTACCGCATGCGTAACCAGCGCGAAAGTTACTGTTCGCCAACGGATATCGATGTCCGGATGATGATTTACCTCCTCGGCTCG
Rv0022c	Rv0013	0.007893	0.728988	35	15190	15374	15280	ACCAGCAGCGTATTCCACACCAATGTCGGTGTGCTACAAGGGCTTCCGGATCCCTTCACGGCCACTCGATACCATTCGTTGACAATTCTGCCTAAGTCGCT
Rv0022c	Rv0030	0.008387	0.714115	47	33026	33351	33245	GCTGGTGGGGGGCGTGGACATACTGTCATGGTGTCGGGGTCGGACAGTCGCAGCGAACCGAGCCAGCTGAGCGACCGAGACCTCGTCGAATCGGTTCTTCG
Rv0022c	Rv0038	0.00296	0.824141	47	41690	41940	41791	TCCGGCTGGACCATCGGTCAGCTCGAAGGTGAAATCGAGCGCGACGACTGGATTGTGTTGTCGGCGTTGCCATCTGACGTTTTGGTGGGGCCGAGAGCCGA
Rv0022c	Rv0050	0.006907	0.749819	28	54240	54484	54342	CGAAGGGGCCCATGCCCGCTGGAATTGGGTACTCGACGGCATGGTGGAAACCAAGGCTCTCTCGCCGAATGACCGTGCGGCGCAGGTGTTTCCCGAGACAG
Rv0022c	Rv0066c	0.00296	0.784092	48	73919	74216	74085	TACTCCTTCACCGCCTTGGGCGCCCGACGGTCCGAATTGCCTTGGCGCAGTACCGGGTTCACCGCGCTGCCCAGGCATCTGGCGTAGCGCTCTTTGATGGC
Rv0022c	Rv0071	0.00296	0.798542	18	79112	79266	79205	CGCCGCTCTACACCTTCGGTCAGGCACGGTCGGTGCGACCGTCCCTGTCTCCAGAGTTGCCTCGGCGGTGTGGTGCTTGGGCCTGAGAGATTCTCGGGGAG
Rv0022c	Rv0087	0.006907	0.746822	19	96176	96347	96239	TCGGCTACTCGCTGGCCAACGCTCACGCCCAACGCATCCGCGAAAATCTGTTGCGGCGCAATGCCGCAGTCACCGGTCACCGGCTACTGCGCGGCGCCATC
Rv0022c	Rv0089	0.00296	0.792016	32	97989	98256	98142	CTCCCGGTGGGACGCTGGCCGTGGTCACCTTCGTGACGCCCTCGCTGCGAAACGGCTTATGGCACTTGACAAGCTGGGTTGCCTGCGGCATGGCCAATCGC
Rv0022c	Rv0095c	0.002467	0.846261	51	105014	105266	105173	TCGGGCACTGACAAAGAGCGCCCCGCTGATAACCGTGAAACTGAAGTGACACAAGGGATTTACCCAGATCCTACGAGTTGATACGGGAAGGTACCGCACCT
Rv0022c	Rv0107c	0.008387	0.717799	15	128424	128609	128524	CATCCGCAGCACCTTGGCGGCCGACCACATTCCGGACACCAAAGCCGTTGCGGCAGCGGCATTGACCGGATTGAGCCAGCGACGGAAGCTGGCTGGGTTGG
Rv0022c	Rv0122	0.009373	0.702345	18	148404	148546	148487	CGGTCCATGGGGCGTGCGTGCTAATGGTGCCGGTGGTAATCCAGTGGCGCGCAAGGTAATTGGCCGGGTCGGTCTCGGCCGCCGCAGGAATCGGTTGGGTC
Rv0022c	Rv0124	0.00296	0.783065	26	149286	149441	149369	CCGACAGGGTGCGCGTGCACCTGGCCCGGGTGGTAATCCATTGACGCGCACGGCAATTGGCCGGCTCGGTCTCGGTCTGCGGATACCGCACTGAAGGGCGA
Rv0022c	Rv0149	0.008387	0.716342	22	175891	176016	175955	GTTCGGCGCCGTCGGATGCGGGTTTTCATGTGGGCGAACGTGTTTCAGCATTCGGAGTGCTCGGCGGCTACGCCGAACAAATAGCCGTACCGGTGGCCAAT
Rv0022c	Rv0161	0.006907	0.744323	28	191479	191683	191548	GGATGTGCGGGGAGCCCGCGGTCGGTGTGGATGCCGCTGCGCAGCAACGGTTGTGGCGCACCCGTGAATCGCTGGCCGAGGTGCTCGGTGTGTACGGCCCG
Rv0022c	Rv0166	0.008387	0.713817	43	196478	196797	196612	CGCAACCCCGCGGGGAAGGTGCTCAAGACTGAACTGCGATTGCGCTACGGCGCCTGTGTGAATGTTGAAAGACGTTCTGCATCAGCTGGTTTCACGGAGAG
Rv0022c	Rv0180c	0.008387	0.717457	8	211978	212139	212048	AAACCACTCGGATGTCGAACTTGTTCTTGTCCAAGCCGGAAACCAGACCGTCGACAATCTGCTGGCCCGCGGGCCCGGCGTCCTCGTTCACCAACGCGATT
Rv0022c	Rv0194	0.007893	0.736422	39	229204	229464	229388	AGGCGTTCCGCGCCGAATACCGGGGACTGCAAAGCTATTTCGCTCATAGTGACGACTATCGCCGACTTGGGGTGCGCGGGCAGCGGCTGCTAGCCCTGTAC
Rv0022c	Rv0198c	0.007893	0.729506	15	235624	235837	235773	TCCAGTCTTCAACGTTAACGCTCGCCCACAGCGAGGCAAAGGTGACGAGGTAATCAGGTTGGCGCACAACCAGTTCCGTCATGGCGTCCGGAGCGCTCCCCAATGCGGTCACCCAGCTGACCCAGTCG... <Preview truncated at 128 characters>
Rv0022c	Rv0216	0.007893	0.727119	22	259515	259739	259638	GGCTCACCCTCAATATCGCTGCTACGCACCATGATTGGCGGGTCAGCGGACGACGGCTGGTCTACGGCGGGCATACCATCGGACTGGCACTCGCGCAGGCA
Rv0022c	Rv0219	0.007893	0.738618	53	262170	262402	262266	CATCGAATTCCACAAGAGGTGAAATGTTCGACATTGCAACGCGTTTCAAAAACTCCTACGGGTCAGGTCCATTGCACCTGCTGGCGATGGTGTCTGGCTTC
Rv0022c	Rv0226c	0.007893	0.730246	19	270647	270822	270755	ACAGTCGGTAGTCCGATCGCCACCATGGCGAGTAGTACGACGGCGGATGCCACTGCGAAAAGCGTTGTCCGCGAGCTAGGTACGGCCTCGCCGTTCCAGAT
Rv0022c	Rv0236c	0.001973	0.881038	74	285179	285406	285302	TACCAGCACATAGGAAATGCCTTGGCGGGCAAGGGTATCGGCCAGCCCCGCCGACGGTCGTCCGGCGGCGAACAGGCGTTGCACGGAGTCCAGCGCTCGAA
Rv0022c	Rv0241c	0.008387	0.721875	19	289903	290109	290033	ACGGGCTTCGATATTCGCCAATACCGCCGCGGCAGTGAACATCCCGTGCGCGATGACGGTGGGGAAGCCGAACAGTTTCGCCGCGATCGGGTTGGTGTGGA
Rv0022c	Rv0260c	0.006413	0.753105	20	311687	311870	311784	CGCCATTCCGGACGGCGATAGTGGCTTCACCGAATCATCCACCAGCACAGAGGTTCCACGGATCTCGATCACGTGGCCGGCTGCTTTGAACGTGCACGAACCCAGCA
Rv0022c	Rv0293c	0.006413	0.753681	14	357472	357616	357530	GGCAGCGAAAAGAACAGCCCGTTGAGCAAGTATGACGATCCCATGAAGCCGTGGATGACGCACAGCGTAGGACGCGGGCCGTCGCGGTGGCGCCAGTGCTG
Rv0022c	Rv0309	0.00296	0.842021	136	377746	378024	377896	CGCACAGTGACCCAGCCGGATTCTAACCTTGACTTGACCACACGAGGTGATTGTCTGACGATTGAGCGATGAGCCGACTCCTAGCTTTGCTGTGCGCTGCG
Rv0022c	Rv0334	0.008387	0.715463	23	398817	399038	398979	CCTGACGGTCTGGCGCAGGCGTTCGTCATTGGCGCCAACCACATCGGCGCCGATTCGGTGGCATTGGTGTTGGGGGACAACATCTTCTACGGCCCAGGTCT
Rv0022c	Rv0342	0.007893	0.737201	36	411656	411923	411792	CGCGACGGAGCGAGTGCGTGCTGGGGTACTCGGCGAAATACGTTCGGCAACAGAGCAATTGGCGGTGTCTCTAGGTTCCGAACTATCGGTGGTCAACGACC
Rv0022c	Rv0350	0.00296	0.83018	42	419669	419865	419762	GTTGAGTGCATCAGGCTCAGCTCTGAATTGACAGCACACCGCCGTCGAGGCAAGCTTGAGCGGGGTGCACTCATCATAGTGCAGGAAAGAAGCTCTACATA
Rv0022c	Rv0378	0.007893	0.72559	55	455341	455616	455490	CGCCCGTTGACGGGGCCCGGCTGCGAGGATTAGCCAGTTCCCTTGTCGCACAGGAGCGTTGAGGCTATCGCCGTACGCCTACTGCGTGCGATCAGCGCTTG
Rv0022c	Rv0391	0.00296	0.8253	40	470661	470925	470791	TGCGCCACACCGGTCCGGCGATGAGTGCGTTCAACGCCTGGGTACTGTTGAAAGGCCTTGAGACGCTGGCTATTCGGGTGCAACACAGCAATGCCTCGGCG
Rv0022c	Rv0399c	0.007893	0.740734	26	477942	478153	478054	TAAAGCAGTGGCCGTGAAGAGATTTGATCGAGTAACTCTTGTGTTGTCCACTGCCGGAACGGATTAGCGTAAAGCTCGGCATCAAACGCCTCGTTGCCGAG
Rv0022c	Rv0405	0.007893	0.735284	23	487697	487896	487798	GGACCGGCACCTGCGGTATCCGCTGCGCGATGTGATCTGGGGGCACGACCAAGATCTGTTGAATACCACCGAATTCGCCCAGCCGGCGCTGTTTGCGGTGG
Rv0022c	Rv0417	0.00888	0.704214	11	502609	502754	502691	AACACCAACTGGGTCAAGCTCGAGGTGATTGCCGACGAACGCACCCTGTGGCCTGATGCGGTCGAATTAGTCCGGGCTGCAGAACAATTGGTGGACGACGG
Rv0022c	Rv0421c	0.007893	0.728194	33	507534	507781	507668	TAGCGCACGGCCAGCCATCCTCGGCGGGTCCATTCGGCGCAAACCTGTTGCAACAGTGTGGATTCGCGGCTACCGCCCGCGCCGTGGGTAAGGACGACTAC
Rv0022c	Rv0427c	0.007893	0.735737	26	516147	516324	516231	TGTAATCCCAGTAGGTGTAAACCCCGGGTCCCGGGGTGAAAGGCCGTACTACATCGGTGAATTGCGCGTCGACAATGGCGTTGAACGCCTTGCGCTCGGGTTCGG
Rv0022c	Rv0435c	0.00296	0.84422	56	524277	524525	524431	GAGAGCCGGTCAGCGACACCGCGTCCCACTCGCGGATGCCAAGGGCAGCAATGGCATTGGGGTGCAACCGAACGACGCCGCGGCGTGAGTCGACGGCCGAG
Rv0022c	Rv0449c	0.008387	0.716637	50	537303	537439	537374	CAGCCGTGGTAGGCGCCGGCGAATACCACCCGATTGTCACCCAGCGTCGGCAATAAGCGTTGGGCTGCAACCGATTCCGGTGTGTACAGCGGATGGCTGTA
Rv0022c	Rv0458	0.007893	0.733576	25	550637	550844	550745	CGAAACCATGCTGGGTTCCCAGGCCTCCAACGACCAGCTGGAAAAGGTGTTGTCCTACATCGAAATCGGCAAGCAAGAGGGTGCGGTGATTATCGCCGGAG
Rv0022c	Rv0461	0.00888	0.705025	7	552205	552314	552258	GGTTACAGTACCCGGTCGATATACCTACCTGAAGTGGTGGAAGTTCGTTCTAGTGGTCCTCGGCGTATGGATCGGTGCTGGCGAGGTCGGCCTGAGCTTGT
Rv0022c	Rv0486	0.007893	0.727288	13	575999	576149	576064	CTTCATGGTGCCGATCCGGCACGAATCGACGTGGTCCATCCCGGTGTCGATCTGGACGTGTTCCGCCCGGGTGATCGGCGCGCGGCCCGGGCCGCGCTAGG
Rv0022c	Rv0487	0.00296	0.838638	46	577121	577308	577211	GGATTCGGACTTCAATGCGTTGTTGGAGTTGGGATTTCGGTCGTCGATTCAACGAGAGTGGCAGTGGCGGTTATCTCGCGGTGAGTCGCTGCAGAACCTGC
Rv0022c	Rv0501	0.00296	0.836533	70	591799	592031	591899	GCCGAGCCGAATTTGTTCGCGCTGATATCCGAAACCCATTCATCGCCAAGGTGATTCGCAATGGCGAGGTGGACACGGTGGTGCACGCCGCGGCGGCCTCG
Rv0022c	Rv0524	0.001973	0.870263	58	615862	616041	615966	TGACCGCCTGGCCGGCCTGCTCTCCGAGGCACTGACGGATGCCGTTGTGCCACACCAGATTTCGCGGGCAGGCAATATGCTCAGTGTGTTCTTCGGCGAAA
Rv0022c	Rv0568	0.006413	0.754912	13	659458	659608	659549	GGACCTCGACTTTCCGGCTCGGTGCAGGCCGTGTTGATGTTGCGCCATGGGCTGCGTTTTTTGACGGCCTGTCAACGCCGTTACGGCAGTGTTTTCACGCT
Rv0022c	Rv0576	0.00296	0.804134	44	670540	670820	670657	GCAGCGCCCGATCCGCTCGACGAATTATCTTGTGCCGAAGCAACATTGGCCGTTCTTCAGCACGTACTGCGCGGGATAGGCGCCTCTGACCTGACCAGGCA
Rv0022c	Rv0578c	0.00296	0.842677	151	675956	676213	676049	ACCATGTGGAGCGAATCTTCGGGATCCCAACTCCAACGATCCCTTGTTGACGCTATCGTCAAAAGGGCAAAACCCCAAACTTTACGCGAACGAACTATCCA
Rv0022c	Rv0582	0.00296	0.785788	19	677956	678115	678016	AGCCAGACCACGCCGCAGTGTCTGAGTGCATCGATAGCTCCGCAGACGCGCTCGTCGTATCCCCTTATGTGGTAGCGGAACTCGACTATCTCGTCGCCACC
Rv0022c	Rv0592	0.008387	0.72197	26	691311	691637	691523	GTTCCCCAACTTCGCGAACCCAATTCAGCTCATTTGCAGCGCTATTCAGGCCGGCAGCCGACTCGGCTATCAGGAATCCGCCGAGCTGTGCGCGCAGTACT
Rv0022c	Rv0601c	0.006907	0.748151	21	698594	698804	698678	CGACGAACTGTTGTTCGTGGGCGAGGGCCCGTTGCAGTCGGGTGAGCATGGTGTTGAGAGTCGTTGCTAGCCAAGCGATCTCGTCGTCGGTGGGAGGTACC
Rv0022c	Rv0658c	0.003947	0.772878	20	753971	754128	754063	AGGACGCCCGAACGCCACCGAAAATCCTTACTACAGCGGAATTCGCTTCTGGCCCAACGATAGCGGTGTAGACCAGCGACGCCGGAATCGTGACCAGCATT
Rv0022c	Rv0663	0.007893	0.737552	22	758171	758335	758252	AGGTGCGCATGGAATTCGCTTATGCCGGTGGCGGTTTGGGCAAGGGCGGCGAGGTAACTCTTTATGTCGACGGCCAACAGGTCGGCGAAGGACATGTCGAA
Rv0022c	Rv0738	0.006907	0.748253	26	829827	830088	829970	CGGTATCCGGCGGCGGGCAGCTAACCGGACTGCCCCGAAACCCACTGCGTGGTCAACGATTTCAGGACAAGCTGTTAGCAGGACGTGCCCGCGCTGCGCTA
Rv0022c	Rv0870c	0.006907	0.74412	12	967361	967529	967458	CAGTTTCAAGTTGGCCAGTGCTAGCGGAATGCCGATGATCGTGACTGCCATTGCCGCGGCACTCACCAAATGCCCGAGGGCCAGCCAGATCCCGAACAGCA
Rv0022c	Rv0894	0.003947	0.773272	29	996700	996917	996828	CGCTGCAGATCGGCGCCCAGATTGCACACGAATTCACTTATGGCCGTTGGGATTGCGACTTGGCTACGGTCACTGACCGAGACTGCGTGTCCATCTCGATG
Rv0022c	Rv1002c	0.00296	0.791931	20	1119612	1119773	1119695	AAGATGGCCTCCCCGATCGCGATCAGCTGCTTACCGACCGGCGGGTGAACCACCAGGCCGTACCCGGGGTTGTCTTCCACCCCATGGTTGTTCAGCACCTG
Rv0022c	Rv1022	0.006413	0.752341	25	1144223	1144428	1144320	GAAACGACGGCATCGCCAACGTCGACAACATCGATGATGCTGCCCTCTCGGCAGCGGGCTATTTATGCTGGCGTGGAAAGGATCTCGCGACACCGCGAGGG
Rv0022c	Rv1028c	0.004933	0.76174	26	1150102	1150330	1150250	GTCCACCAACACCGCCACCGCAACGGCCATCGCCAACAACACGAATTCGGTTACTGCGGCGTCCGGTTCGGCGATGGTCCAGGTGTAGCGGGGCTCGGTCA
Rv0022c	Rv1032c	0.007893	0.743683	26	1157099	1157286	1157211	TGCGCCAGCGCACCATCGACGTTGTCCAACAAGCGATTCAGCGTGTGCCCGACGATTCCGACCTCGTTATCCGGGTCGGTATCCCCCGGACGGACTCGCACGCT
Rv0022c	Rv1108c	0.009373	0.702223	42	1234980	1235309	1235165	GTCGATGCGTGCCAGCAGCTCGCCGATGCCGACAGCGCGAATCTCGCTGAGCCGCAAGGAGAATGTGCCACGTCCGGTGTAGAACGAGGGCTTGCCGCAGA
Rv0022c	Rv1132	0.006413	0.751619	22	1257362	1257615	1257535	CGTCGCCAAGATCCTGTTGTACGTCCTTGTCGGCTGGCTGATCGTGTTGACCACCAAGGGGATTGATGGATTCACCGATGCGGCAGCGTGGTACGCCGAGCCGATCGTGTTCGAG
Rv0022c	Rv1140	0.007893	0.726465	18	1267475	1267682	1267591	GCGATCACCAATGTCGCTGTGCCCCATCATGAACCGCCGGGAATCGTGCGCCGCCGCCGTGTGGTCGTCGGCGTCACGTTGGTTATCGGCGCTGTGATGCT
Rv0022c	Rv1148c	0.00592	0.756596	74	1276480	1276718	1276598	GGCGTCGCAACCCGGCCTGGAGCAGCCACGATCCTTCGCGTACAACATGATTCGCTGCGCCGGGGAAGCTAACCGCTTGGTGTGATACAACGCCAACGGCT
Rv0022c	Rv1155	0.008387	0.713463	19	1281675	1281867	1281790	CGACACCGTGGAGGCGCTGATTGCCTTGTATCGCAACATCGCTGGCGAGCATTCGGACTGGGACGACTACCGGCAGGCGATGGTCACCGATCGGCGTGTGT
Rv0022c	Rv1173	0.00296	0.818046	40	1304446	1304645	1304554	GCGCTGGAAGCCGTTGCCGCACTGGCTGATTCGTTGCGCCGCGATGTCGTCGGCGACGAGGTGACCTTTGTGGTCAACCGTAACATCAACTTCACCAACAT
Rv0022c	Rv1206	0.008387	0.710261	23	1350490	1350734	1350601	CGGGTCAACCGGCTGCAGCCGTTCGACGGCTACACCGACCCGGTTGCCAGCGAAAAGAAGTTGGTGCGCAACGCTTTTCGAGATGGCGACTGTTGGTTCAA
Rv0022c	Rv1212c	0.007893	0.724196	14	1354742	1354897	1354846	GGTTTACGATACCCAGCGGCTCGTACACCGACGGGCACACGAAAACTGTTGCTGCCGAAAGTATTTCTCGTAGTTGTCCGATGGTAAGCCGGTCTTGGATC
Rv0022c	Rv1218c	0.00296	0.819021	48	1362105	1362324	1362219	CTGGACAACAGCACCGTCACACCGCGTTGGCGTGCTTCGCCGATGCACTGCTGAAACACGTTTTCCATCAACGGGTCCAGGCCGCTGCTCGGCTCATCCAA
Rv0022c	Rv1286	0.008387	0.714316	9	1439964	1440179	1440046	CAAGACCGCAACGGCGTTGAAACTCAACGAACTGGGCCGTGTTTCGCTGCGCACCCAGGTGCCGTTGCTGCTTGACGAGTACACCCGCAACGCTAGCACCGGCT
Rv0022c	Rv1290A	0.003947	0.769328	22	1445259	1445413	1445325	GGCTGATGGGATCGCTCGCCGTGTTGCGGTCGGTGAGCATTCCAAAGGGCTACCGGGACTTCGGCTTTGGCAGTCTACGTGCGGTGGCGCCGAAAAACTGC
Rv0022c	Rv1308	0.00296	0.819193	35	1463157	1463339	1463256	CCCGAACTAGTCAGCACAAACCGAAGTAGGAAGACGAAAAGCTATGGCTGAGTTGACAATCCCCGCTGATGACATCCAGAGCGCAATCGAAGAGTACGTAA
Rv0022c	Rv1329c	0.008387	0.711373	27	1498701	1498900	1498826	CGGGTCGAAGAGCTCCTCCTGCGGCCGCTCGTCGTCATGGTCACTGGCTGTGACTGAGTTGTGGATCTTGTTCAGGCACAGGTAGTTCCGTCGACCTTTG
Rv0022c	Rv1395	0.00296	0.813396	34	1571402	1571603	1571507	CGGCCGATGTCCGTGGATTCTTCATCGAGCGCGATATTGCCGGAATCATCGCGACGACAACGAGTTTCGCGCTTCCGTTAGCCGCGAAGTATGCGGATCAA
Rv0022c	Rv1469	0.00296	0.802933	25	1656763	1656931	1656844	GGGTAACGCACCCCGCCAGAATGGTTAATCCGTTAGTGGCCCCGCTTGCCTTGTGCCAGTGACCAATTCAATCGCATACCGCAATGCAATCGAGATTTTTG
Rv0022c	Rv1493	0.00592	0.757297	21	1684945	1685100	1685039	GAGCTGGTCGCACAGTTCGCGCCCAAGAGCGCCAAATCCCTTTCGCTGCGTACACATTCGCAAACATCGGGGTGGTCACTGACCGCCCAGGATGTGTTCAA
Rv0022c	Rv1511	0.002467	0.859777	365	1703871	1704163	1703996	GACCAAGGCTGCCGAATTGCTGGGCTGGAGGGCTTCGGTGCACACTGACGAGTTGGCTCGGATCATGGTCGACGCGGACATGGCGGCGCTGGAGTGCGAAG
Rv0022c	Rv1557	0.00888	0.7047	19	1761648	1761824	1761740	TACGGGGCGTGGTCGCGCCCCGGGCAATAGCGTCGCCGGTTATCGAAAGGCTAACGGGTGCAGGGGATTTCAGTGACTGGCCTGGTCAAACGCGGCTGGAT
Rv0022c	Rv1593c	0.00296	0.836	43	1794131	1794268	1794222	GGTTGGTTGCGTCGACCTGGTAGCCCAGTGCGGCGCCGTAGATGTCGCGCAGCGTTGAGAGCGCGAATTCTTTTGGGGCCAAAGCGAATCCGATGTTTGTA
Rv0022c	Rv1627c	0.00444	0.767214	28	1829208	1829447	1829298	AGGATCTGATCCTTGAACACCCGCTCCGGAGCCGGCACCGCGGCGGTGGAATCCGTTGCGATATCCGGCAATTCGGGCAAATGTTGCGGGTATTTCGGGGT
Rv0022c	Rv1629	0.007893	0.742415	47	1831901	1832169	1832009	GTGCGGCCGGGGCAGCGCAGCTTCACCCTCGACGACCTCTCGCTGCGCTATCTGCGTCGCGAGCTGCGTGCGGAAACACCGCAGCAGCAACAACTTTCACT
Rv0022c	Rv1639c	0.008387	0.712232	13	1847530	1847669	1847607	GGGACTGACGCCGAATTTCGAGACCATGTAGGGCACAACATCTTTAGTCAAGTGGTCGGCCGCGTTGCCACGCCGTCCATTGACGCATTCGGTGTCGTTGT
Rv0022c	Rv1640c	0.003947	0.770345	57	1850251	1850484	1850418	CCGCGCGAAACACCGCGAAGTTCAACGAAATACGAGTGATACCAAGGCTTTCAGCGTGCAAGGCGAGTTCGCTGACCATAAGTTCGATAGTGCCGTTCGGG
Rv0022c	Rv1640c	0.007893	0.732313	29	1849670	1849920	1849792	CGCGCAGCCCTGGTCCAGGCGTGAATTATCCAGCAGCACTTGCATTTCGCCCGACCAGTCGCGCAGCTGGGCGAACAACACACCACCGTAGTTACGTATTC
Rv0022c	Rv1646	0.00592	0.757262	12	1855630	1855771	1855692	ATGAAAAATGTTGCTTAGAACGCCAGAAAGTTTTTAACTAGATCAGGATTGCTTAGCTGTAGACTTTATTTCTCAATGACCACGTAAGGATTGCTGCGGCC
Rv0022c	Rv1675c	0.00888	0.704639	14	1900700	1900891	1900794	CCGTCCGCGGTTTGATCGGCGTGGAATACCACTGCCCCGGGGGCAAACTCCTTGACTTGTAACGTTTCGGCCAATGCCGACACATCGTCACGGTGCAGTGG
Rv0022c	Rv1731	0.008387	0.721107	15	1958511	1958763	1958674	TGAAGCTCGGCACCGCATACGACTTCTCGGTCGACATGGGTAGTTTGATCTCCGAAGCACAGCTGAAAACCGTGTCCGGTCACGTGGATGACGCGACGGCCAAGGGCGCCA
Rv0022c	Rv1777	0.007893	0.727366	10	2011948	2012068	2012012	ATAGGCGCTCGACGACTCCTATTGCAGCACAACGGATATCAGCAACAGCAGGTGCCAACCGCGGCGATCGGATGCGTGAGAATAGTGAAAGTGGTTGTCGC
Rv0022c	Rv1795	0.00296	0.815876	26	2031922	2032128	2032011	CGAGTGGAAAACACACAGCAGAGTATGACGCCAGGGCGTGAAACCCGAAGTACAACAACAAATTTGAGCATCAGATACAACCCAGATACGTACAGGGCAAA
Rv0022c	Rv1801	0.007893	0.736365	23	2042712	2043013	2042898	GCCTTGCTTGGCAAGATCGGGGGGAAACCAATCACCGGAGCGTTGGCTCCGCTGGCCGAATTTGCTTTGCATACACCAATTTTGGGTTCGGAGGGCTTGGG
Rv0022c	Rv1803c	0.007893	0.743539	15	2046377	2046574	2046499	GTTGGCACCGTTGCCGATAAGCGGACGCCCGGTCAGCGTCTGCACGGGTGAATTGATGGCATCGAGGGCGGTTTGGCCCACGATTTGCAATGGTGACGAGT
Rv0022c	Rv1807	0.008387	0.707295	22	2048860	2049105	2049012	ACGACGCTGTCGCAGCTGATCGCCGCCATACCGTCTGTACTGCAAGGACTTTCGTCATCGACTGCAGCCACGTTCGCGTCGGGGCCGTCCGGATTGCTGGG
Rv0022c	Rv1812c	0.00296	0.824352	45	2054297	2054447	2054367	CCTCGGTGTACACCGCGCCCGCCGATCCTAGATCGAGAACCGTGACATACCAAGGGATCCGAAGAGCCAGCAACGGTTGGTCGAACAGATCGTTGATGACG
Rv0022c	Rv1821	0.00296	0.790639	32	2068346	2068586	2068466	GCAGCGCGCCATCATCGTCGAACGGCGTAACACGTTGTTGCGCACCGTAACCGCGCGTGAGGAACTCGCCGAACTGGCGCCTAAGCGGTACGAGGAGCTGT
Rv0022c	Rv1832	0.00592	0.75748	46	2078250	2078442	2078327	TATCACTAAGTTGACCGGTATCACCGTCGACGATGTCGCAAAACGGCTGGCAGACTATGGTTTTCACGCACCAACGATGAGTTTTCCGGTGGCCGGTACGC
Rv0022c	Rv1847	0.008387	0.715106	13	2097042	2097203	2097116	CAGCATGGCAGCCTTTGCCTGGCTCAATTCGCACGGCGAAGGCGGGAGTGTGGTCGGCGTTAACAATAATACGGATTTCGTGCGCTCCATCAGCTCAGGGA
Rv0022c	Rv1866	0.008387	0.720996	20	2114533	2114656	2114577	CAAACCGGGAACCCTTACCTCACTTGGGTTTTCCTACGATGTACTGCACGCCTTCAACCCCCGGATCGTGCTCGCCGGGAGTAGTGCATTCGGGAACCGAG
Rv0022c	Rv1879	0.006907	0.749222	28	2130251	2130488	2130415	GGAACTGCACTTTCTCGGTGCAACGTTGTGGCGCAGTGGAATTCAGCGTGTTCTGCGTGGCTTTGTCGAGCGCGACGACTGGTGCGAGACCGATGCCCTGC
Rv0022c	Rv1895	0.003947	0.772245	34	2142960	2143123	2143065	CAACGAGCCGATATTTCATTCGGCTCCGCCGTGGCGGTCATCGGCCTGGGAGCCGTCGGCCTCTGCGCGCTGCGCAGCGCCTTCATACACGGTGCCGCAAC
Rv0022c	Rv1904	0.00296	0.840171	147	2150648	2150998	2150810	CACACTAGAGCCACAAATTTTGGTGGGGGGACATCCTAGGTTTTCGGGGCATGTTCCACTTATGCTTACTCACACTGCTTGCCAACCTCGTCCAAGACAGG
Rv0022c	Rv1913	0.007893	0.72638	27	2159306	2159459	2159393	ATCGCTGGTTGCCAGGTAACGCATGTTGTGTTGACACACAAGCATTTCGACCATGTGCTGGGTTCCTCGGTGTTCGACCAAGCGGAGGTGTTCTGCGCTCC
Rv0022c	Rv1936	0.007893	0.740148	20	2187729	2187978	2187857	CGCATCTGGACCGAGGACGAGCCCTGGGAGCATCGCGGAAAGTACTGGAACGCCAACGGAATCGCGCCGATGTTCGAGGGTCTGATGAGGCGCCACATCAA
Rv0022c	Rv1945	0.00296	0.842002	73	2196898	2197176	2197050	TTGGCGTTGTATCACACCAAGCGGTTAGCTTCCCCGGCGCAGCGAATCATGTTGTACGCCAAGGATCGTGGCTGCTCCAGGCCGGGTTGCGACGCCCCGGC
Rv0022c	Rv1966	0.00296	0.827811	24	2209597	2209770	2209692	AGCGCCACCACCGCATTCGGTGCCAAGTTCGTCGACCTGGTGATGCCGCAAAACCCAAGTCGTGCACGGCTGTCCGCTGGGGCGGTACTGCATTCGAAGAA
Rv0022c	Rv1979c	0.002467	0.85009	42	2221855	2222010	2221938	CACGATCGCAACAAGCGGTAACACCTTGTCGGTGAACGCATTTCGCCGCACAGCAGCATGTTCTACTGCCTGAGACCTCGCCAATGCGATGAGAGCGATCG
Rv0022c	Rv1983	0.008387	0.718544	10	2227252	2227393	2227325	CGACGGTGGACTTCGGGAATGGCATCGTCACCGCGCCGACCGCCGTTAATGTCGTCCTCTTGTCCATCCCAACGTCCCCCTTCGCCATTTCGACCTACTTC
Rv0022c	Rv1985c	0.00888	0.70571	27	2229176	2229364	2229336	AAAGTGCGTCGGTCTGGTGATGGCGCGACGAAAGGCCTTACGCACCAACATGTCCTGCAGCCCATCGTCACGATTCCACGCCAGTGACGGAGCTTTAGCCG
Rv0022c	Rv2026c	0.00296	0.801162	40	2272625	2272849	2272751	CAACGAGTATTCCGTATTTCGCTGTCGCAGCAGACATTTCACGCTCCTTGCGGTCGGAACACAGTCCATCAATCCATCAGCGCAGCGGTGCAGACCACCGC
Rv0022c	Rv2036	0.00296	0.792839	27	2282119	2282323	2282276	CCGAGCGGGCCGAACTAGCGGCGTTTCTGACTACCCTCACACTGCAGCAATGGGAAACACCCAGCCTGTGCGCCGGGTGGAGCGTCAAAGAAGTTGTCGCACATATGATCAGCTACGAAGATCTCGGC... <Preview truncated at 128 characters>
Rv0022c	Rv2054	0.00296	0.813033	31	2313425	2313591	2313499	GTCGGGTTGGCATTGTGGGCTTTTGCATGGGCGGTCAGTTTGCGCTTGTCTTGTCGCCCAGAGGTTTTGGCGCCACCGCGCCCTTTTACGGCACTCCACTG
Rv0022c	Rv2071c	0.008387	0.712888	17	2328341	2328492	2328416	CGTAGCGTCCGCTGTTGCGGCCAACTCGCGAAAGCCACCACCGCAACCGGCGTTTCGGGTCGGTAACCACCGTCTAGCAGTCGCGGAACGATGGCGTCGAT
Rv0022c	Rv2077A	0.00296	0.829184	183	2334463	2334737	2334593	AGTACAACCTGTAGTTCATTCGACCCCACCCGCGGGAGTCTAAATCGAGACCACGCAGAGGGCTATTCACGCCGATTCAAAGCCGTCGAAGAAACGACACC
Rv0022c	Rv2078	0.005427	0.759384	48	2334931	2335174	2335055	CTTGATCGTCAAATCCACGACAGTAGCCTTACACCAAGTCCGAAGGGAGTAGCGGTGTTTGTCGATGTTGAACTTTTGCATTCGGGGGCAAACGAGTCTCA
Rv0022c	Rv2109c	0.008387	0.70799	17	2369265	2369410	2369335	ACCCGTCGTAGGTAATACGATACAACTCAGGGCGTTTCGTCTCGCCGTAATGCGCCACCTCGGCCACACACAACTCAACCTCGTAGGGCTTGGCCTGTTCG
Rv0022c	Rv2124c	0.008387	0.722078	16	2384940	2385122	2385029	TCCTCGGCGATCATCGCCTCACGAAAACCCTTGGAGCCGTTGGCGTTCGTTCGCTCCCCGATCACCAGAACCGAGGCGTCCTGGGCGAACGGGATTGCGGT
Rv0022c	Rv2138	0.007893	0.726664	31	2397839	2398068	2397935	GCGCCGCCACCGTAGCCAGCCGGACCAAGATCTTCGCGCGCGTGGATGCCCTTGTAACACAAGGGAATACAACCGTTGTTCTGGATCGTGGCCAGACCTCG
Rv0022c	Rv2142c	0.009373	0.702704	11	2402258	2402411	2402358	CGTCCGATAGGCAACGTAGTACCTGAAGGGCCGGAGGTAGATGTGTCGATAGTGCTTGAATAACGGCGCAAACGCGTTCGGAGCCTGCGGAATCCGCTTCG
Rv0022c	Rv2152c	0.00888	0.705886	28	2410778	2411036	2410947	GCATTCAGCGCACGCCCAAACTCAGCAGCGAATGCCTTTGTCCGCGAATACAAATGGGGTTGAAACACAACCATGCAGCGGCCACCGTCGCCCTGTTCGAG
Rv0022c	Rv2154c	0.00296	0.845639	47	2413647	2413821	2413761	CGTTGGCGATGATGCCTATCAGCGAAAGTGTTGCGGCCGTGGAGGTTCCACCGGCGGAGATGAGCGGCAGCTGCAGGCCGGTGACGGGCAGCAGCCCGATC
Rv0022c	Rv2174	0.006413	0.752314	29	2435873	2436051	2435961	ATGCTCCAGCGGTTGATTTGGCTACAGCGAAAGATGCTGTTGTCCAACACCTTTCGCGACTTTTCGAGTTCACTACCGGTCCGCAGGGCGGACCGGCGCGG
Rv0022c	Rv2176	0.008387	0.719976	34	2438471	2438738	2438648	CGGCCTTGTCGATTGCCTACCAACGGCTTGATGCTGACGTGCCGCGTGCCAGTGCTGTAATCGACGGTGTACCGCCACAATTCGATGAGTTGGTGGCATGT
Rv0022c	Rv2185c	0.00296	0.807221	18	2447140	2447302	2447213	CATGGGGACAGCAAGGTCGACGGCAAGCTCGTAGGTGACCTCAGTGCCAGAACCCTTGGGCGCCAAGCGATACGTGCCTTCGAGGGACTTTAGCAGCGAGC
Rv0022c	Rv2189c	0.00296	0.803224	42	2451527	2451706	2451617	CAGCCATCGAGGTGCATCCAGGGCCGTGTCGGCCCGGGCCGCATAGTGAAAAAGCTCGTGGCCCAACACTATTCGTAGCGCCGCTGGGCTCATGTGTGCCG
Rv0022c	Rv2235	0.007893	0.725666	45	2507698	2507983	2507826	TCGACACCCCGCCGGTTCCGCTGAAAACCCTTCTACCACAGCAGGATTCGTCGGCGCCGGACGCGCAGTGGCGCCGGGTGACGGCAACCGGACAGTACCTT
Rv0022c	Rv2241	0.00296	0.81682	33	2512432	2512642	2512537	CACGATCTGGCCCAAAACTCAAACAGCGCAAGCGAACCCGACCGAGTTCGGGTGATCCGCGAGGGTGTGGCGTCGTATTTGCCCGACATTGATCCCGAGGA
Rv0022c	Rv2260	0.00888	0.704158	22	2533512	2533726	2533638	CGTGCTGTGGCGAATGACTCACCCGGACAAAAGCTTTCGCGCCGTTTCAGACGGTGATGCGGTGCGGGTTGGCGGGACGGAGTTGCGTGCGCTGCACACCC
Rv0022c	Rv2265	0.00296	0.79473	35	2539494	2539773	2539602	AGCTATGACAGATATGGCGCGAAAACCCTTGCCGTTCTGCCGATTCTGTCGATTCTGGTGGTGCTATTCGCCTTCACGGACAACGTCACAATGGTGGTCAT
Rv0022c	Rv2299c	0.003947	0.768776	31	2569992	2570250	2570128	GCGAGACGTTCGGCCAGCAGCTCGGCGAACCTCGCCGGATCCTCGAGTGCGCCGCCTTCGGCGAGAAGCGCTGTGCCGTAAAGTAATTCCGCGGTTTCGGC
Rv0022c	Rv2318	0.008387	0.721729	29	2591283	2591563	2591489	GCGATGCTTCCCGCCGGCCCCGCAGGCCGGGTAAGCGTCACCAATGGTATTGCTGCAGCTGGTAATTCGGCGTCCAAACATCCGGATGCGGTGCGTCAGGT
Rv0022c	Rv2329c	0.003947	0.771303	30	2603500	2603729	2603633	AGAACTCCTGTAAAAGTGCTGAAGGCAATACACAATTGGGCTCGCCCTTGAGCCGAGAAGACCTAAACCCTACATGTAAAGCTGCGCTGTTGTCCTCGCAG
Rv0022c	Rv2344c	0.003453	0.780435	45	2623191	2623446	2623312	CCACGGATACTTGGTGACCGCGTCCAGGGACGCGCGAGTTAGGTTCAGCCCCGCACTAAGTCCTTGTGCGTCAACTACTTTGGGCTCAAGGCTGGTCAAGA
Rv0022c	Rv2410c	0.006413	0.752979	31	2707297	2707492	2707391	CCACGCTGGCCTGCATCCGACCACGCAACCCAGGGAGCTGCGTGAAAGTACTGCAGCGCCAATGCATCTCCGACATCACGACAGGTCGTCTGCAAGCCCGC
Rv0022c	Rv2476c	0.006907	0.750261	18	2780877	2781037	2780954	CCCCTTCTCCTGCCACACCCACTTCGGGTAGCCGCACCATGAAATGCATGAGTGCCCAAGGTGATTCACTGACCCGAGCGGTGAACTCCAGTCGTGTTCCC
Rv0022c	Rv2483c	0.00296	0.833947	42	2790356	2790556	2790444	GTCACCGTCGGCATAGAAGTAACTGTCTTTGAGATCGATGTCGTGCTCGGCCGCAAAGCGTTGCACCGCAGTGGCTTTGCCCGGACACCACAAAATTGGCT
Rv0022c	Rv2488c	0.00296	0.815111	68	2800067	2800368	2800199	CGCCCCACCAGCCGAGTGAGCTGGGCCGGAAGACAGTGCGCACCAACGACTTTCCGGGTCCGCAGCGGCGGGAACGCGTTGTGCAGATCAGGGTGACACAG
Rv0022c	Rv2509	0.007893	0.732861	35	2825145	2825496	2825372	CACACCGCCCGGGTATCGCTGAATGCCTTGGAGCGCAACAAGATGCGCGTCGTTCCGGGTCTGACGTCAAAGGCGATGTCGGTGGCCAGCCAATACGCTCC
Rv0022c	Rv2518c	0.008387	0.71157	12	2834576	2834705	2834658	TGCGTCTGCACGTTGTCCTCGCCGAACATTCCCTCGCCCAAGTCGACGCCGTAGGTGTTGACCGCCACATCAACGGCCGTACCTGGCTTCCAGAAATGCTC
Rv0022c	Rv2524c	0.007893	0.731301	14	2844899	2845031	2844963	ACGATGTCGTGCATCTTCGACCCGCGGTGAAACACCATCTCCAGCAAGGCTTCCAGTTGGTAGATGCCGGTCACGCAGGCCAGCGCGGTGTACTCGCCGAC
Rv0022c	Rv2531c	0.00296	0.801774	32	2856829	2857045	2856935	GCGCCGCCGCATAGGCCCGCAGCGCATCGAAAAACGGTGTGGCATAACGGTTTCGTAAACCCGCGAGCACCGTGCTGTGCAGGTCGGTGACGTCGTTGAGC
Rv0022c	Rv2580c	0.006907	0.750189	17	2904744	2904919	2904830	CGCAAGTGATTTCGGTGACTCCGGCTGGAAGCGGCGACTACCCAGCCAGCCGCGAAATTACTTCGGCCACAACCGAATCCATCGAGACCGAAACTTGCTCA
Rv0022c	Rv2630	0.002467	0.858139	47	2957260	2957473	2957373	GATGCGAGTACGCTAGTTCAGGTGGGTGCCGTGCCGAAGGCGGTGTCACTCAACGAACTTCGGTTCTCGCAGGGTCGCCACGGCTGGCGATGTGCGGTAAC
Rv0022c	Rv2659c	0.003453	0.780063	24	2979573	2979781	2979705	GCAGTTGCACATAACTACGTACTTAACCGCATCGGCCATCATCACATCTCCTGGTTCTCGGCCAGTTTGCTTAACAGTGCGGCGATTTCGCGGTCCCGGCC
Rv0022c	Rv2690c	0.006907	0.744549	30	3008755	3008988	3008855	GATGTTGGACGCCGCCGACGATATCGAAACAGCAACGGTGAGAACGTAATCCACCATCAGGGCGCTGGCAACCACGAGACCGCCGGTAGCACCCAGGTTGG
Rv0022c	Rv2718c	0.008387	0.712352	20	3030969	3031121	3031034	CGACTGATGCGCATATTGCGTCGCGGTCACCCAGTAACGTTGACACAGAACGGTTTTCGCGGACACCGGGATGGCCTCAGCCAACCGGAGCGATCAGCGTC
Rv0022c	Rv2723	0.00296	0.809521	31	3035655	3035843	3035738	TCTTACGGGTTGGCCGTGATTCTTGGCTTCATCGGCGTCAAACTGATGCTGGAAGCATTGCACGACAACAAGATTCCGTTCATCAACGGCGGCAAGCCGGT
Rv0022c	Rv2723	0.003947	0.777681	21	3035911	3036064	3036005	CCGAGTCGGCCGAACGCGACAAGATCTTTACCGCACTGCTGGCCGCTGAACGCCAGATCAACACTCTCCCAACGAAATACCGCATGCAGCCCGGACAGGAC
Rv0022c	Rv2798c	0.007893	0.736277	8	3107583	3107753	3107674	GCTCCGGACTGATCTGAAACACCCGTTGCTTCCTTGCGTCCATCGAAGTGCATCACATTATGCGTCAGCGGGAACTACCGCAGAATTCACCGCATCAAAGG
Rv0022c	Rv2824c	0.002467	0.86963	65	3132506	3132683	3132593	TAGAGTCAGCGTCAATCGCGACAAGTGTTCCGTCATCCGGCGATCTCCTCGGTGAGAAAAGCCCACCAGAATAAGCGTTGGTGAAATCCAGGTCAAGCCTG
Rv0022c	Rv2897c	0.006907	0.746765	19	3207149	3207310	3207254	GTCACCTCCAACGACTCGCTGCCCGACAGCGACGGCAACAGCCCCGGAAGACGTTGCGCCAGCATTGTTTTGCCGACACCCGGTGGACCAGTCAGCATGAG
Rv0022c	Rv2900c	0.003947	0.77395	23	3210756	3210978	3210869	CGAACAATGCCATGTCCCCGCCGAGGCGGATCTGCACGAACTCGTCGGCGATCGGGATACCATGTCCCACAACCCCGTTCACCTTCTGCGGATCTTTGAAC
Rv0022c	Rv2906c	0.008387	0.71168	26	3215707	3216002	3215883	GGAGCCCGTCCAGGCCCGTTGAGTGCGAATCATCTTGGTGGGAAGCGGGATTGCCGAGAACACCGGCCAACAGTCGCAGCACGGCTTCGACCATCACCACG
Rv0022c	Rv2921c	0.007893	0.734697	22	3232865	3233096	3232993	ACCGGCACCCCAAGTTCCTGTTGAACGCGGAACACAATGCCGCCCTTGGCCGTTCCGTCCAGTTTGGTGAGCACCGCGCCGCTGATGTCGACGACCTCGGC
Rv0022c	Rv2934	0.007893	0.734169	54	3267333	3267536	3267439	CGGTGATGGGCTACACTGACCAGTCGACTGTCGAACCCGCCGTGCCCTTGGACAAGCCCCTGACCGAGCTGGGGCTGGATTCTCTGATGGCGGTACGAATA
Rv0022c	Rv2940c	0.00296	0.8438	37	3278277	3278459	3278388	CGAAGTTGATGCTGGACATGCTGACCGCGACTTCGATTTGCCCGGGGCCGGGCGGAACTCGGTCACTCGCAACGAATTCCAACGTTTGCAAGTCTCCCGGC
Rv0022c	Rv2983	0.00296	0.835707	33	3339360	3339525	3339450	CTGAACACCGCCATCACCGCTGCCGAACGCGTGGTTGCCGAAGGGGCCTCCAACATCGTTGTGCTGCAAGGCGATTTGCCGGCATTACAGACACAGGAACT
Rv0022c	Rv3002c	0.00296	0.785613	23	3360700	3360872	3360798	TTACCGGTGGCCTCGACGGTCAATGACTCCGGGGATACGTCAATCACGTTGGCGCGAAACAGATTCACCGCTTCGATCACTTGGCTGCGGCTGCCGGCGTC
Rv0022c	Rv3003c	0.00296	0.790214	54	3362770	3362985	3362875	TTCCTCCAGCGACCGGATGACCGCCTGTGCACCGGTAAGCTGCTGCAGTGCAACATGTTTCGGACGAGCCGCCGGGTGCTTTGGCTCATTCGCCGCGCTGT
Rv0022c	Rv3027c	0.00296	0.813499	56	3386496	3386739	3386614	TCCACCAACGACGGCCGCAGCGGATCGAACGCGCAAACGTCGAATTCCGTTGCGGTGTAGAGTCCTCCGGCGGCGATGGCACCCGCCGGTGCCAGCATCCG
Rv0022c	Rv3031	0.004933	0.764085	48	3390121	3390435	3390298	CAGTCGAAGTCGGCTGACTATCCGTCATGCACACCGGAGGCGTTGCGGGCCTTTGGGATTCGCGAATGTGCCGATGCAGCTCGCGCGCTCGACAACTTCGC
Rv0022c	Rv3031	0.006413	0.752319	31	3390967	3391179	3391095	GGCACCCTGAGCGATGCGATCGCCGACGGATTCGTCGGCGACCCGGTCGAATTGCCACCCAGCTCTTGGGGTTCCGGCAAGGACTGGCAGGTGTGGAGCGG
Rv0022c	Rv3060c	0.00296	0.784677	31	3422986	3423134	3423084	GATGGTGCTCAACCAGACGCACAGCTTCGCGCAGCACCGATCGACTCACGCAAAAGCGTTGCTGCAAAGCGCTTTCCGAACCCAAGGATGCTCCGATCGGC
Rv0022c	Rv3086	0.007893	0.726726	23	3451994	3452237	3452160	GGAGGGCTGCATGCCGGACGGCAGTTTCCGATTCCATTCCCAGGGAACAGATTTCGGCGCCATGTGCATGCTGGGCACGTTCGCCGAGCGGGCCACCGTCT
Rv0022c	Rv3101c	0.00296	0.786951	14	3470203	3470346	3470282	ACGTCCAAGACGCCGGGCTGCCCCTTCATAGCGGTGTCAAAGTCCTTGTGCTGCTCGGGGTTCTCCAGCTTGACAATGAACGACGCCGGGAACGAATCCTT
Rv0022c	Rv3105c	0.003453	0.779071	25	3472901	3473068	3472976	AGCTGCCGCCGTCGGCCTTCAACGCGTCGAGCTCGGCGCGTTCTTCTAAGCGCTTGCGTTCCAACAACTTTGCTTGCAGAACCCGCATCGCCGCGATCTTG
Rv0022c	Rv3140	0.001973	0.882955	66	3506672	3506890	3506809	TGTTGTCATCTAGAACGAGCTGAAAGATCAATCATGGCAATAAATCTGGAACTGCCGCGCAAGCTGCAGGCGATCATCGTCAAGACCCATCAGGGCGCTGC
Rv0022c	Rv3157	0.009373	0.702281	32	3524564	3524795	3524737	AGGGGGCCGGACGCTCGCGTGCCGCGGTGAAGTTCTTGCTGTACAACCTGTTTGGCGGGTTGATCATGCTGGCGGCGGTGATCGGGCTGTATGTGGTGACC
Rv0022c	Rv3161c	0.00296	0.81713	40	3530225	3530407	3530345	GCCCGCTATGGCCAGCGCGCTGTTCGGAAACGTCCACAACACGACCAGATTACTTTTCTGAACCTCGTTGAGCTGCAACGACTTCGCTTCTACTGGAACGG
Rv0022c	Rv3168	0.003947	0.77296	20	3536565	3536730	3536649	GCCACCGTCGCAGCGTTGGCCACACTACATTCAATCCCTAACGCCCAGAACACGTTTAGCTTCCTCACCCAGGGCCGCACCAGCGATACCACGCTGCACCG
Rv0022c	Rv3202c	0.008387	0.712348	14	3579610	3579777	3579696	GCCGCGGCGACGGCCCAGTTGCTGCAACTCCAGCGGGTCCAGGCCGCGTTCGGCGCAACGTGCCAACAGGTTTCGCAGCTCGGTGGCGAAGCCGGCGGTAG
Rv0022c	Rv3216	0.008387	0.708208	29	3593330	3593650	3593481	TGGGCGGAATTCGAGTATGCCGCCGATCAATGCACTGTCACCGAAACACAAATACATACAGCACTTTTCGGAGATTTCCCGACGATGCGAGGCCACGTCGC
Rv0022c	Rv3255c	0.008387	0.711284	10	3635401	3635532	3635459	CGCGTAACACGTTGTCGGAGTTGGCCATCACTTCCACACCGAAACCACGCACATAGGCGTGCAGGTTGCCGGCCGGCAGGAAGATCGCCTCCCCAGGAGCC
Rv0022c	Rv3267	0.00296	0.800267	31	3648384	3648590	3648516	GATCGCCGACGCACTCGGCGGCGTCGACGTCTGCCTCAAAGAGCCTGTATACGAACCACTTTCGGGTGCCGATTTTCCAGCCGGGCGGCAAAAGCTCAACG
Rv0022c	Rv3267	0.008387	0.722152	29	3648944	3649087	3649023	ACCACGGCCAACGTGGTCAACGACACCGATATCAACGGGCTTGCGGCAGCGGTGTCAAAGGTGTTGAGCTCCAAGGGGTTTACCACCGGATCCGTCGGCAA
Rv0022c	Rv3292	0.006907	0.746224	16	3672568	3672726	3672646	CGGGATGCTGCCGGTCGGCTACTACGATCTGCGCACCGCTGAGTCACCAATTCCAGTGGTGTCCACCGCATTTCGCCCAATCGATGCGAACGAGCTGGCAC
Rv0022c	Rv3318	0.00296	0.78705	15	3705605	3705781	3705692	CCTGACCGGCGACGGCATCGGCATCGTGTTCCGCAAGGGACTTCCCTTGGAGGACATGGAGTTTCACCAGTTTCACCCTACCGGCCTGGCCGGTCTGGGCA
Rv0022c	Rv3349c	0.007893	0.730491	54	3755375	3755575	3755483	CGGCCCCAGCTTGCAGTAGTCTTCTCGGCATCGCCAGCGAATTTTGTTCCAGCGCACCATGATGCGGTCTTCGCCATAAGGTAGATCTTTCGGTGAGGTAA
Rv0022c	Rv3362c	0.00296	0.814697	32	3773485	3773704	3773589	TAAGGTCCTCGTCGCGGAAGTCTCGACCGGTGAATTCGCAATCAACCCACTGCTGCAACGCTTTTCAACCGCCCGCAGGAGACAGGGTGGCCAGCGCGTAT
Rv0022c	Rv3450c	0.007893	0.732401	45	3872351	3872698	3872523	ACCCGCTGACGTGCAGCCAGGTCGTCGCTGGGCTCGGCACTGGCTCTCCCACGGTGGCGCGCTGATTTCTCCCCACGGTAGGCGTTGCGACGCATGTTCTT
Rv0022c	Rv3469c	0.00296	0.809756	30	3886041	3886214	3886134	TCCCACGACCACTCGATCGATGTCTTGCGGGGACAACCACTGCCCCGCATGACTTTTCGCGGTCTGCCGAATAACGTGGGACACGGAAAGCCCCGCCTGTT
Rv0022c	Rv3480c	0.00296	0.82332	46	3899423	3899638	3899553	CCGATGATCGCCAACGCGACGTCGTTGATTGTGGCATCATATTGAGCCCCAATGGCTTTCAGTCGATCCAGCGGATATTGCTGGGTGGCGAAGCGGCGGTT
Rv0022c	Rv3491	0.00296	0.837117	37	3910333	3910527	3910431	CCGTTTTCACTGCAGCTCATCGGCCCGCCACCCAGCCCGGTCCAGCGTTATCCGTTGTACTGCAACAACATTGCGATGTGCTATTAAATCGGCGTGATGTA
Rv0022c	Rv3509c	0.00888	0.703947	34	3936923	3937121	3937022	GACGTGCAGGAACACCCATACCTTCGGCGATCTTGACGAAATCCATTGTGGGACGCGATATATCAAGGAGATCCAGGGCCTTCGGGCCAGGATCCGACCCC
Rv0022c	Rv3511	0.00888	0.705903	10	3939483	3939600	3939542	CCATCCCAAATTACACGGGTGGTACTCACGAGAAAGCTTGGACGTATTGGGCGGGTGCTGAATTATGATCCCGACACAACTGCATCAATTTAGCCGCGTCG
Rv0022c	Rv3563	0.00888	0.704494	22	4004467	4004688	4004585	TGCGTGCCCGGCCCGGTCACCGAATCCATTGCCGTGGCACCGATTCTGCTGGCTCATGATGATCAGGCTGAACGCAGCCATGGGCTAGCTTCCGGTGAGCT
Rv0022c	Rv3568c	0.00296	0.789337	55	4009286	4009460	4009387	TCTCCCGGGCGATCCAGTCCCGATCGTCGACTTGCCTGCCCTCACAACCGAATTCGATGTCGAAGCCACCGGGCGTCTTCATGTAGAACGACAGCATCAGG
Rv0022c	Rv3575c	0.00296	0.801732	26	4017206	4017447	4017328	ACCCTGTGACGGTCATCTGCCCGGGCACGTAAATCCCGTGCGCCCGAAGGTAATCCATAGCTGAGAGCGCCAAGATGTCCGCTGTGCACATCAGCGCGGTC
Rv0022c	Rv3577	0.00296	0.811045	55	4018964	4019265	4019122	TTGCTAAGCAGTAGGCATGGCCGACGGTCCCCTTGCCATCACGGCGAAATCGGTTTACATACATGGCTATTCGGTAGATACGGCAGAGATTCCAACAGCTG
Rv0022c	Rv3591c	0.009373	0.702319	29	4033290	4033524	4033372	CGGTAAACCTGTGGAGCCTCGTCATGAACCAGATGACCGGCGTCGGGAACACGCAAATACGCTGTCGGATAATCTCTTTCAGCCATCGCGCGCATCTGGCC
Rv0022c	Rv3631	0.00296	0.811164	30	4071019	4071183	4071106	GCTGAACATCACCATGAGCGGCATGAGCCACGCCACCGAGTTCATCATGTTGATCGCCGAAAACCATTGGCGGGTAGCGGAAGAACCGGTCGAGGTGCTCT
Rv0022c	Rv3639c	0.007893	0.731113	30	4078113	4078366	4078288	ATGTCCGCAGCGATGGCAGCGGCCAGTGCGTGCCTAAACCCGTCTTGCGCAGAGTCTTTCGCAGCGGGCGGGTAGTTGCACGTCGTCGCCGAAGTGCTGAC
Rv0022c	Rv3693	0.007893	0.738134	58	4134693	4135022	4134813	TGGCCCTGATCTGCGTCCTGCCGATAGCGCTGTCCCCTTGGCCGGCAAGGGCTTTCGTGATGTTGCTGGTGGCGCTTGCGGTAGCGGTGACCGTGGACACC
Rv0022c	Rv3719	0.007893	0.741944	28	4162775	4162926	4162844	ACCGTGCATTCCCTAACTCGTATGGGACACTGGGCTATTCAACCCGGCTTCGAATCCAGCTGGAGCCGGTCCGGCCGTTTGTCGCGCTGCGGCACATCCGA
Rv0022c	Rv3726	0.00296	0.833626	34	4172194	4172380	4172273	CGAAGCAGCTGGCGCCGCAACGCCAAAGCGTCCAGTCATCTTCGAATGTGTTGGCGTTCCGGGAATTATCGATGGCATCATCGCCAGCGCACCGCTGTTCT
Rv0022c	Rv3729	0.00296	0.798123	17	4179519	4179666	4179593	AGACTTCCAGGATCCCTACACCCTCAACGTCAAACAGCTGATGAAATGCTGCGTGCAACAGATCACCCCGGACGGACGGCTGATCCCGTTCTGCGCCTACA
Rv0022c	Rv3791	0.008387	0.711388	29	4237410	4237623	4237523	AGCTGTGGCAGAACCAGCGCAAGGCGGTGCAGATCGCCGAAATCAACTACACCGCAGCGGTTTCGGTGGGCGTGCTGCTGGCTGAGAAGATGCGCGCTCAG
Rv0022c	Rv3793	0.002467	0.858344	44	4241891	4242109	4241985	CGGGCGCCGAACAGCCAGGCCAACCCGGTTTAGGGCACGACTAGCCGGAATTGTCCAGTCCCCGTTGGCAATTGCCACGTGGTTGCTGGTGCTTTTCGAGG
Rv0022c	Rv3795	0.009373	0.702172	20	4248385	4248554	4248480	TGGGCCACCACCAACGGCTGGTGGTATGTCTCCAGCTACGGTGTGCCGTTCAACAGCGCGATGCCGAAGATCGACGGGATCACAGTCAGCACAATCTTTTT
Rv0022c	Rv3818	0.00296	0.809221	35	4283414	4283654	4283550	ACGGCATCGGATACCCGGTCGAGCTCGCCATCGGTCCCGAAACCATTGTTTTGGACTTTCCGAAAAGAGCTGTACGAGAACCGATTCCCGACGAGAGGTTC
Rv0022c	Rv3825c	0.007893	0.727721	16	4298303	4298493	4298423	GTGGTGATGCCAGCAATCTCATCGGGCAGCCGAGTGAAGTGCAGATTACGTGGAACCACACCATGTTTCAGAGCGAGAACCACCTTGATTAGCCCTAGCAC
Rv0022c	Rv3854c	0.003947	0.777194	24	4326137	4326389	4326279	GAGCCCGGTCGCTCGACGACCACGGTGTCAAAACCGTTGTCGTCCATGTAATTCAACAAGCGACAGACAAACTCCGACACCAGGTCGGCCTTCAGCGTCCA
Rv0022c	Rv3859c	0.00296	0.782854	18	4334608	4334800	4334699	GCCATCGGCGCTACCAGCAGGTTGAGCTCCTCGTAGGTATAGCCGAATGCCAACTGCCGCATGACGATTCGATGGTGGGGCATCCGCACGTCTTTGCCCTC
Rv0022c	Rv3859c	0.006907	0.751554	39	4332597	4332955	4332821	GAGCTGACCGTCCACCTGGACCACAATTCGATCACGTAACCCGTTGAGCAGCAACGTCTGCTGTGTCTCAGCCAGACCCAACTCCCAGGGTGCTCCGGCGT
Rv0022c	Rv3869	0.009867	0.700625	16	4345706	4345886	4345804	CATGTTCAACGCGCTGCCTGATATGGGGCCCTGGCAGCTGCCGCCGATACCGGCGGCGGGCGCGCCCAATTCGCTTGGCCTACCTGATGATCTAGTGATCG
Rv0022c	Rv3877	0.008387	0.710394	25	4355331	4355557	4355518	CGGCATTGAATCGCTTTGTGGGGGCGGCGATCCCGCTTTTGACCGCGCCCGTCATCGGGATGGCGATGCGGGCGTGGTGGGAAACTGGGCGTAGCTTGTGG
Rv0022c	Rv3894c	0.008387	0.710035	16	4378206	4378461	4378387	GTCGCTGCCGATCACTTCGCGGCTGTCATCACCGGATTCAGCGCGCAGCGCAATCCGAAACGCGATGTTGGACTTGACCTTTTGCAGCGACGACAGGTCCA
Rv0022c	Rvnr01	0.001973	0.87882	964	1472813	1473246	1473006	CCCCTTATGTCCAGGGCTTCACACATGCTACAATGGCCGGTACAAAGGGCTGCGATGCCGCGAGGTTAAGCGAATCCTTAAAAGCCGGTCTCAGTTCGGATCGGGGTCTGCAACTCGACCCCGTGAAG... <Preview truncated at 128 characters>
Rv0022c	Rvnr02	0	0.972783	679	1475750	1476025	1475871	AACCATCCTAAGGTAGCGAAATTCCTTGTCGGGTAAGTTCCGACCTGCACGAATGGCGTAACGACTTCTCAACTGTCTCAACCATAGACTCGGCGAAATTG
Rv0022c	Rvnr02	0.000493	0.927579	737	1474802	1474940	1474889	CAGTCGCAAAGACAACCAGGAGGTTGGCTTAGAAGCAGCCACCCTTGAAAGAGTGCGTAATAGCTCACTGGTCAAGTGATTGTGCGCCGATAATGTAGCGG
Rv0022c	Rvnr02	0.00148	0.898342	138	1476291	1476539	1476406	GGAGCAGGTCCCAAGGGTTGGGCTGTTCGCCCATTAAAGCGGCACGCGAGCTGGGTTTAGAACGTCGTGAGACAGTTCGGTCTCTATCCGCCGCGCGCGTC
Rv0023	MT0009	0.000987	0.904335	1390	11498	11909	11711	CATGGATCCGCCGTTGGCGGGGTCTCCGGTATTGCCGGACTCGTCTATGTAAGCGACCAGCACGCGACGATGCTGGCACGATTCTTGGGCGATTGACCACAGTTACAGATAACTACTGTTAACCGCAG... <Preview truncated at 128 characters>
Rv0023	MT0196	0.000493	0.926435	396	218379	218832	218601	AGCCCTCGTGGCTGCAGGTCAGCAAGGTCCCAGCCTCGTAGTTCGTCATTCGTATCACCCTCATCCGTGTCGGGGATCCCCGAGGAATCCCAGGTGGTCAGCTGTCGGTAATCCAGAACAGCTACTTA... <Preview truncated at 128 characters>
Rv0023	MT0450	0.000987	0.903355	304	521994	522488	522263	GGCCTGAACCACATTCACTGCGCCGAGCACCATATACGGACCCGTCACCGCCGGCAAGCGCATCCGGGTGCGGAACCGGCTCGACAATGGTCAACGCCTTCGCACCATTGCCGACCAGTACCCGCAAT... <Preview truncated at 128 characters>
Rv0023	MT0719.1	0.00148	0.890713	623	791508	791944	791733	ACTCGTGCGGCATCACATTCGCCCTTCCATTTCGGCACTCGATGCCATATTGTGTCCAGATCGACGGATCGCTGTCGAGACCTGCTGGCGAAAGGCAATCCAGATGGACTACGAAACCGATACCGACA... <Preview truncated at 128 characters>
Rv0023	MT0856.1	0.007893	0.740643	510	931781	932385	932095	CTGCCGCCGCTTTCGCCGGCGCCAAGTCTCGGGCTTACTTAACCAGGCGAGCCGCCACCGTACGACAGTCGCAGTCGCTAAGACTTGCTGCTGCATCCAACTCGTGGCGGCCTTCATTGATCCCGACT... <Preview truncated at 128 characters>
Rv0023	MT1082	0.000987	0.917789	1078	1175285	1175773	1175533	CGGCCCGCCCCGCAGTGCTCGGTGTCAGGGCTTCCACGGCGCCTATCCCACTCGTCTTTGGTACGGAACGTAGGCAGATAACTCTATGTGTAGACGTTTCGTATCGATGCCTGAGGAAATCGGGAACA... <Preview truncated at 128 characters>
Rv0023	MT1086	0.001973	0.884789	2901	1178593	1179053	1178896	ACCTCAGCGATCACCGCCGCCTGTGACCACTAACCAGTCTCATCGAAAATATATTCGATACAGCCACTTGCCGTCGACATTGACCATGAGGCGTTCACGTCGCAGGGCCGACGAAATATGCTGAGACC... <Preview truncated at 128 characters>
Rv0023	MT1096.2	0.000987	0.916475	7076	1190284	1190891	1190575	AACTGGGGCGGTTTTCCGCCATTGTCTGGTCGCACGTATACATTTTTGTGAATTCTTTGAGCGGAATTGCTCGTGCGATCCGGCTACGTTTTCGAGGTGAGATCTGGGTGGGCGGCGATGCCCCGTGC... <Preview truncated at 128 characters>
Rv0023	MT1122.1	0	0.957057	803	1216168	1216637	1216405	CGTCATGCAAAGTGCATATGCCGCCAGCGGGATGGTGTGCATTCTGTCCATGGGAAACCGGGTTGATGGTGGGCGCGTCAGCGATACGATCTGTGCACCCTGACGACATGGCCGATGCATGATTGATC... <Preview truncated at 128 characters>
Rv0023	MT1479.1	0.00296	0.787955	248	1612775	1613296	1612997	TTTGATGTTGAACCGATTGACGATCGCCATCAGCGTCAACTCTCCTCTATTCGCGCGCAGATATTTCCGCAATCAATTTGGTTCAGCAGAACCGCATAGCCGTATCGAGTTCCTTTTCGACCATCGGC... <Preview truncated at 128 characters>
Rv0023	MT2015.1	0.00148	0.899432	1018	2206830	2207312	2207093	ATCGGACTAACAAAATACATCATCGCGCCTGTATACGCGATTACATTGCAATTTATCCTTATCACCCTTCTTAGAGTGCATATCAGTAATAGACATATCGCGCTCCTCGCGCCCCAGGAGGCGGTCGA... <Preview truncated at 128 characters>
Rv0023	MT2600.1	0	0.987219	632	2849408	2849863	2849620	ACAGATCGGTTACTGGCGAGTTCTACGTACGGGTAACCGTGTCGTGGGTAACGCCGGGTTCGACGGCCGGCGCGTATGTGTTGACCAAACGTCCTGCGTGCAGGTGGTTACGGTGGAGTAGCTATAAC... <Preview truncated at 128 characters>
Rv0023	MT3041.1	0.000987	0.921111	569	3317663	3318134	3317898	AGGACCGGTGGGTCTGCTCAGCGCGGCCCCGAATTAGGACAATTTTCGCACCTAGCGCATCCAATATCGCTTTCGAAGAACGTTCACGCCAGTCCCACTGGGCCGGTGCGAATGGTGCAACGCGCCTT... <Preview truncated at 128 characters>
Rv0023	MT3139.1	0.007893	0.731719	174	3414979	3415455	3415270	GGAAGTTCATCGCGCCCCGTGGATCTGGTGAGACCTGGTGAACCTGGGATCTGCCGGTACTCGAAAACACTACACCTAGGGGGTGGCACCTAGGGGGTGGCACGGAGAAGAGATACAAGATGTTCTGA... <Preview truncated at 128 characters>
Rv0023	MT3491.1	0.00148	0.896412	294	3799030	3799388	3799066	GCCACGCCGTAGTAATGGGCATTTGTACATGTACATTCGCACACAAGGAGAGGTCTTGACGTATCTATTCCCTCTCTGCGCGATCGCGGCGGAGGCGGCGGCAACCAGCCTGTTCAAGGGCAGTTTCG... <Preview truncated at 128 characters>
Rv0023	MT3491.1	0.001973	0.872243	4801	3798698	3799198	3798909	CTCACACATCGGCCGGCGTCGAACGCCTCACGCTGCAGAGCAGTTTAGTGGATTTCATCAGCATCGGATATGCATAATTGAAACCACAGCACTTTCATAAACAGTGTCCAGATGATTTACACCTAATT... <Preview truncated at 128 characters>
Rv0023	MT3718.2	0	0.985806	596	4056740	4057251	4056978	CGATCTGTCATTATCTCCGATCATGTTTGATAAGGCGACGAAAACCGACGATGGAAATCCGTTGCGCTCGGCAAGATCGGCGAAGTATTGCGGCGGCCTTATCTAAACCACTGAAGTTTTAGTAATTA... <Preview truncated at 128 characters>
Rv0023	MTS0903	0	0.99243	922	1275720	1276145	1275980	CGATCTGCGTGACTATCGCCATTGATCGATGGCGAAGGACCAGGTCACCAGTATATCGATGATTTGAATAGTCCAGCGCCGACATTGATGATATCTGTTGA
Rv0023	PEP0015	0.00148	0.893957	448	1214820	1215392	1215085	TCGATGGCGGAATAGCGGCGACGTATGCGGTCGCCTCGCAATGGGATGGTGGCTACGTGGCCAATTACACGATCACCCAATTCGGGCGCGACTTCGATGACCGATTGGCGGTTGCAATTCACTTTGCC... <Preview truncated at 128 characters>
Rv0023	PEP0039	0.002467	0.859046	1530	2752710	2753218	2752979	GCCATGGCCAATGTTAATAACGTCTTCATTGAAAACAAGACGAGAATATCTCGAAAGGCCACCAGAAAATTAATACGGAATAGTATTAGCGTCCGGGCTGCATCGGTGCGTGCAAGCCTGCGGCCGAA... <Preview truncated at 128 characters>
Rv0023	PEP0086	0	0.9365	940	1286109	1286578	1286361	TTGCGTCGATATCGTGCGCCATCGCAATGTCGTTTTCCGTGATACCACCTACCGCATGCGTAACCAGCGCGAAAGTTACTGTTCGCCAACGGATATCGATGTCCGGATGATGATTTACCTCCTCGGCT... <Preview truncated at 128 characters>
Rv0023	PEP0107	0.007893	0.741406	230	3568553	3569080	3568802	AAAGTGATCCGGACCAGGGATGCTGCGGTGGGCAGATGTCCCGAAAGTTTGGCCACGGATCCTGTGACTTCGGGTCCGTGGCCATCTGGCGAAACGGGGCTGATTACGTAGCGCTTACGTAGAGCCCC... <Preview truncated at 128 characters>
Rv0023	Rv0002	0.00148	0.888233	388	1462	2051	1803	CAAGACCAGACTGTCCCCAAACTGCACACCCTCTAATACTGTTACCGAGATTTCTTCGTCGTTTGTTCTTGGAAAGACAGCGCTGGGGATCGTTCGCTGGATACCACCCGCATAACTGGCTCGTCGCG... <Preview truncated at 128 characters>
Rv0023	Rv0003	0.000987	0.903398	445	3866	4228	4002	CCAGCTGTTGGCGCCGGAATCGCGATCGGCGTCTATCGGTTATCGGGCCAGCATGGATGTAACCGGTCCCAGCGAGCAGTCAGATATCGATCGGCAATTGTTAGCAGCTCGGCTGTTGGCGGCGCTGG... <Preview truncated at 128 characters>
Rv0023	Rv0006	0.00296	0.828015	1661	8538	9100	8825	GATCGTGCGCGACGAACTCGCCGAAATCGTGGACAGGCACGGCGACGACCGGCGTACCCGGATCATCGCGGCCGACGGAGACGTCAGCGACGAGGATTTGATCGCCCGCGAGGACGTCGTTGTCACTA... <Preview truncated at 128 characters>
Rv0023	Rv0035	0.002467	0.860926	672	38334	38826	38577	ACACCCACGACTTGGGTTTTCTTGTAGACGACGAAATCGTCATCCTTGGCCGGCAGGACGAGGTGTTCATTGTCCACGGAGAAAACAGATTCCCCTACGACATCGAGTTCATCATTCGCGGGGAATCC... <Preview truncated at 128 characters>
Rv0023	Rv0053	0.00296	0.839878	291	58160	58634	58295	ATGGTCATCCTCGACCCGACCCTCGACGAACGCACCGTAGCCCCGTCCTTGGAGACGTTCCTCAACGTCGTCCGTAAGGACGGCGGAAAAGTCGAAAAGGTGGACATCTGGGGCAAGCGTCGGCTGG
Rv0023	Rv0057	0.00296	0.840321	836	59945	60471	60206	GTATGGCCGTTAACAGCAGTGATGTCGTAACGGGCCGTATTGATCCACAGGTTCTCCACACCCCGCTCAACACAGACGTCGACGGATATGCACATGCGATGCACAGCTCCATAAACAGTGGCCCCTTG... <Preview truncated at 128 characters>
Rv0023	Rv0062	0.00296	0.79004	281	66077	66622	66384	GCTCAACGATGTCGGTGTGGGCCGCGCGCGCGGGTTTAGCCTCAACGTCTCGAACTTCTACACCACCGATGAGGAAATCGGCTATGGCGAGGCGATTTCGGGGCTCACGAACGGTTCGCATTACGTGA... <Preview truncated at 128 characters>
Rv0023	Rv0072	0	0.931092	330	80559	81076	80795	TGACGCTTGTTTTGACCGGACTCGCGAACGGCTTCCGGGTGGAGGCCCGGCACACCGTCGATTCCATGGGTGTCGATGTATTCGTCGTCAGATCCGGCGCTGCTGGACCTTTTCTGGGTTCAATACCG... <Preview truncated at 128 characters>
Rv0023	Rv0097	0.007893	0.734419	2363	106615	107275	106929	TAAAAGACGTCCATCCGTCTCCGCGGGAGTTCATCAAACTCGGCAGGATAATTGGACAAATCGTTCCGTATTACGAACCCATGTACCATCACGAAGACCACCCGGAGATCTTTGTCTCCTCCACTGAG... <Preview truncated at 128 characters>
Rv0023	Rv0115	0.002467	0.846969	545	138376	138885	138637	CGGCTCGGACTCGGCGGTGGCGGGACAGACGTGGAACCGTACTCGAGCCAGTTTGGCGGACGAATTCTTAGCGTAACCATCGACAAATACGCCTACGCGTTCGCGGAGCGCGGAACAGGAGATGAGAT... <Preview truncated at 128 characters>
Rv0023	Rv0126	0.001973	0.883009	915	152485	153039	152730	CCGCTGCGCGACGGCGGTTACGACATTCGCGACTTCTACAAGGTGCTGCCCGAATTCGGCACCGTCGACGATTTCGTCGCCCTGGTCGACGCCGCTCACCGGCGAGGTATCCGCATCATCACCGACCT... <Preview truncated at 128 characters>
Rv0023	Rv0145	0	0.946009	1843	170909	171417	171150	CCGATTCGTTCCAGCAGCTGTTGGCCGGCACGCTCTGGCGGCCTCCGACCTGACCGAGACCTAACCGGCGGCCCCGAAGCGTAGTGATGTGCCACACAAATCGTATAGGTTACCTAACTTACTTAGGT... <Preview truncated at 128 characters>
Rv0023	Rv0147	0	0.98521	947	172876	173461	173167	CGACCCGACTGCGTTCGCCGAGTTTGTCACCGCAGAGCGGTTGTAGCGAGCGCATCCGACTGACCTTATATATCCGGATATATGGCTGGATCTTTTCTATTGCTGGTTCAACCGGGTGACTAGGAT
Rv0023	Rv0152c	0.00296	0.807529	1672	179885	180436	180124	TAGTAGTCGGTGACCCCCGTATAGCCCGGCGACGTCGGTAATTTAGTAGCGCCCTCGACCTGCGCGGGCGTGAGGTCCAAATACTTGGTGTGTACGAATGTGATGCCTGCAACCGCGTTGAGGTCGGA... <Preview truncated at 128 characters>
Rv0023	Rv0159c	0.001973	0.87516	2404	187880	188439	188198	GCCGGCTTGGATCTGGGGCTTGGCCCGGTGGTAACGCCATAAGAGCGCGTATTTCATTGGTCGCTACCGCGGCGCTTTGCGAGTAGCCGAAAACGACGACGTCATGCCCATTTTGTAGTTCCGCGTTG... <Preview truncated at 128 characters>
Rv0023	Rv0159c	0.007893	0.730286	1607	187316	187906	187543	TCGGTGGAATCAATCTCGCTACGGACCCGAGGGCGCCACTGAGCACCGACAACTCCGTCACACTGGATTGACCGAAGTTGAACATCAGGCCCGGATTCGCCGACGGAAGATACGGATACGTATTGGGT... <Preview truncated at 128 characters>
Rv0023	Rv0167	0.000987	0.902854	325	196452	196929	196666	TCAAGACTGAACTGCGATTGCGCTACGGCGCCTGTGTGAATGTTGAAAGACGTTCTGCATCAGCTGGTTTCACGGAGAGAAGGGAAAACCGACAGAAATTGTAACGTTTGCCCGCTATTGACGAAGGG... <Preview truncated at 128 characters>
Rv0023	Rv0169	0.008387	0.71863	1410	199297	200131	199627	CTCGCTGAGGACGAACTCAGAGATCCTATCCGGGATAGGTATCTCCTTGTTGTCTCCCCTGGCGTTAGCCACCAATGGGGCGGCAATCGGAATCGGACTGGTAGCCGGATTGATAGCGCCGCCCCTCG... <Preview truncated at 128 characters>
Rv0023	Rv0174	0.00148	0.893827	451	204969	205531	205266	GGGGAAATCGCCAGTGCTGACTCGCTTCATCCGACGCCAGTTGATCCTTTTTGCGATCGTCTCCGTAGTCGCAATCGTCGTATTGGGCTGGTACTACCTGCGAATTCCGAGTCTGGTGGGTATCGGGC... <Preview truncated at 128 characters>
Rv0023	Rv0198c	0.00148	0.891235	811	234847	235506	235123	GATCGTCGAAACCGTGCCCGATCTCGTGCCCGATCACCGCCCCGATCCCGCCGTAGTTGGCGGCCTCGTCGGCCTGCGGATCGAAAAATGGTGGCTGTAAAATCGCTGCGGGGAAGACGATTTCGTTC... <Preview truncated at 128 characters>
Rv0023	Rv0198c	0.001973	0.871225	458	235767	236321	236062	GCGTGTTGCTCGTCACGGTAGTAGGACTCGTCGGGTAATCCGATGCCGGATTGGGTGAAATGCACCAAGTAACGGGTCGAGTCTTTGGAATCGGTATCGACATAGACTCCGATGCCGCCGCCCACGCC... <Preview truncated at 128 characters>
Rv0023	Rv0213c	0.00296	0.838301	751	255051	255515	255277	GCTGATCCCCCTCCTGAGTACCGCGTTGGCAAAGTCAGCGGCGCGTTGCTGCGAACCGGGGTGTTTGGAGATAAACAGGTCGTCGGTGATGGATAGGAAGTTGACGTCGTAGTCCGACACCAGATAAT... <Preview truncated at 128 characters>
Rv0023	Rv0214	0.000987	0.911745	367	256978	257492	257263	GAACCAGCCGGGCGAAATCTATTTCGAGGGCGGGTACCCCTTCGAATACCTCAACGATCCGGCGAAAACCGCGGCGTCGCGCAACAAGCACGGCTGGGTAACCGTCGGCGACGTCGGCTATCTCGACG... <Preview truncated at 128 characters>
Rv0023	Rv0229c	0	0.986953	666	274682	275176	274910	CGTCGTCGTGCCCAATTCTGTACGAGCCATGTTTAAAGCCTGCTCGTCGATGTCGACGAGATGTTTCGCCATGAATCGGAGTATATATCAATAAGGAGCCGATATATATGCACAATGCCAAGCCCATG
Rv0023	Rv0234c	0	0.943154	691	279877	280456	280140	CTCGGTGGCCAGCGGGCCCACGTCGGTGTCCGGGTCGGTCGGGTCGCCGACCCGTAACGCCGCCATCCGCGCGACGAACTTGTCGACGAAATCGTCGTAAATGTCGGCGTGGACGATGAACCGCTTGG... <Preview truncated at 128 characters>
Rv0023	Rv0240	0	0.933309	432	289437	289951	289709	TATTCGATGCCCGGCTGGCACTGACCTTGCGCCATCATGGTGTCGACGAATTCGCCACTCGAAACATCAACGGCTTCACCGACTTCGGCTTCTCACGCGTGTGGGACCCGATAACGTCGGATGGCTGA... <Preview truncated at 128 characters>
Rv0023	Rv0244c	0.002467	0.867827	741	295502	295960	295742	GCCACCTCAGGGTTGGGTAGGGTTGGGTACTCGAAACCAAGTTACCCACCAGTAACACCGTCAAAATATATCCGTTGCATAGGTCAATGCAAGTTGATGTGAGCTACATTGCACCAACTAACTAACCA... <Preview truncated at 128 characters>
Rv0023	Rv0256c	0.006907	0.749183	205	308615	309100	308880	GCGAGGGCAGCCACGGATCAAATCCGGAAAACATCGCTTGCAAAAAGGGGAGGTTGGTCAGCCAGTTGATGAACGGTTGTATAACGTTGTTGTAGAAGTCGGTATACCCGATCTTCTGCAACCATTGC... <Preview truncated at 128 characters>
Rv0023	Rv0258c	0.00296	0.798582	281	310342	310898	310652	CCCAGGTGGTGATCAGCACGTAGAGGGTTCGGCGGCCTACCTGGTTGACGCTTCCGGTGACGATTTTTTCGATGAAATCCGGTGTGCCGAAGGGCAACCGCAGCATCTTCGCTACCGGGTCGAGGAGT... <Preview truncated at 128 characters>
Rv0023	Rv0268c	0.002467	0.857806	841	322912	323514	323272	GCGGTGCAGCCGTTGGATTGCTTTAGCTGCCGAGTTCTCGATTTCGACCGCGTACCCACTTGCCATACAAAAATGTACAGACTTCAGATGCATAATATAAGCGCTAATTTTGCCGACGCGCTCTCACC... <Preview truncated at 128 characters>
Rv0023	Rv0296c	0.00148	0.889379	662	360449	361015	360784	CCTGGGCTTTGGCGACCACGTATTCGCAGTAGGAGTTCGACACGTCGAATTCGTCGAAGCCCAGCCGCTTTGGGTAGGACGTCTCATGCTGCATACCGAAAAGAGCTGAGTACCAACCCGATTCGGAT... <Preview truncated at 128 characters>
Rv0023	Rv0304c	0	0.952962	492	368884	369459	369155	GATGTGAAAGCTAAACGCGAAGGATTCGAAGCCGATGATGGGGATAGTGAAATTGTCCACCACGAGGTCGGTGAAACTGCCGGTGATCGGTATGTCGATTGGGATATTGACGTCCAAGTGCGCCGGAA... <Preview truncated at 128 characters>
Rv0023	Rv0304c	0.000987	0.910295	885	367524	368020	367780	GGGGCCGATCATCTCGTTGACAAGCACCGCCGCAGGACCAAGCAAGACTCGTATCTGGAAACCGGGAATGGTGAAACTGTTTGGCGTGGTGGCGACGACGGTGCCGGTGATGGGTATGTCGATTGGAA... <Preview truncated at 128 characters>
Rv0023	Rv0304c	0.00296	0.822988	1697	368091	368737	368362	TTGCGGTGCCGGTGTTTCCGATGCCCACGTTGCCGGTGCCCGAGTTGAAGAATCCTACGTTTCCGTCACCGGAGTTGAACAAGCCGATGTTGTGGCTGCCCGAGTTGAAGCTGCCGAACCCGATCTGA... <Preview truncated at 128 characters>
Rv0023	Rv0304c	0.00296	0.815654	767	370591	371289	370947	CCGAGGTTTCCGAAGCCCAGGTTGTCATCGCCGAAGTTTCCGAAGCCGATGTTGTAACTGCCCAGATTTGCCAAACCGATGTCGAATATTCCGGTGTTTGCGCCGCCGATGTTGTTGCCACCGATATT... <Preview truncated at 128 characters>
Rv0023	Rv0305c	0.00148	0.896755	1020	372841	373298	373073	TATCACTGGGACGGTGAAGGGGTCGATATCGACGGGTCCGAAAAAAATAACAGTGACGGCTGTGTTCGGTGGAAGATCGAGCCCGCTGTATACGATGTCCGTGAAGCTGGCGGTGATCGGTATGTGAA... <Preview truncated at 128 characters>
Rv0023	Rv0305c	0.008387	0.716427	242	374166	374724	374406	AGTAAACAACGAAGGGAACAATGGATGTGAAGGGCAAACGCATGCCCGGAATCGTCATCACGCTTCCGGGCATGACCATCACCTGATGTATCGGCATGCTGAATAGCTGCGCGTTTATCGGAATGGCG... <Preview truncated at 128 characters>
Rv0023	Rv0324	0	0.986765	680	391075	391595	391311	GGAGACGGTTGCAGCTGTTCATCGATTCACCGTCCGGAGGATCCGTGCGCGCGGGTGGACAGCCGCCGCATATTATGTAGTTCCAATGAGCAATGGAATTATATTCCCAAGGATGACTGGAAATGGCT... <Preview truncated at 128 characters>
Rv0023	Rv0328	0.00148	0.889609	2642	393872	394336	394122	TGATAATCAAATGTTTGATGTAAACGAATGCTTATCACGATAGGATGCAGCTGTGCAACAGCAACGCACAAACCGCGACAAACTGCTCGACGGCGCTCTGGCTTGTTTACGAGAACGCGGCTACGGCA... <Preview truncated at 128 characters>
Rv0023	Rv0337c	0.003453	0.779212	231	402188	402705	402472	GCGATCGATGCCAGGCTGATGTGCTTGGCGTCGTCGTAGAGGATTTTGTCGTAGATTTCGTCCGCCAACAGCAGCAGTTGATGCTTGCGGGCCAGATCGACCATCTGGGTGAGGATTTCGCAGCTGTA... <Preview truncated at 128 characters>
Rv0023	Rv0354c	0.003947	0.778742	1215	424417	425151	424714	TTTCGTAGGGGCCGAGATGTTCGGTGGTGATGGGTATGGTGACCGAGACATGCTTTACACACCCCTTGAAAGGGATGTAGATCACGCAGACCGACACCCGCAACTTGATGGGTATTTCGAATTCGTCA... <Preview truncated at 128 characters>
Rv0023	Rv0355c	0	0.93369	3523	432641	433141	432897	TTTCCAAAACCGATGTTGTAGATCCCGAGGTTTCCGGATCCGATGTTGTAGTTTCCCAGGCTTCCGGAACCGACATTGAATACTCCGATGTTTCCACTGCCGATATTGAAGCTGCCGACGTTGCCGCT... <Preview truncated at 128 characters>
Rv0023	Rv0355c	0.00296	0.843744	845	431226	431709	431449	TGTTGGCAAAGCCTTGGTTGAAATCGCCGGCGTTGCCGAAGCCGATGTTGTAGTTACCCAGGTTCGCGAAACCGATGTTGTAGTTACCCAGGTTCGCCGGACCGATATTGTATGAGCCCTGGTTTCCG... <Preview truncated at 128 characters>
Rv0023	Rv0355c	0.007893	0.729046	1375	428391	429160	428733	ATGTTGTTGCTGCCGCTGTTGGCGAAGCCCAGGTTGAAATCGCCGGCGTTGCCGAATCCGAAGTTGTAGCTGCCCAGGTTGCCTAGGCCGATGTTGTAGTTACCCAGGTTCGCCGGGCCGATATTGTA... <Preview truncated at 128 characters>
Rv0023	Rv0363c	0.003947	0.770627	1131	441937	442749	442259	CGGTCGAGAACTGGATGATTCCGTCACTGCCGGCGTCGGCGAAACCTTTGATCGCGGCGTTGACGGTTTCCGAGGAGGTGCAGTTGATAGCCGGGAAAGCGTACGAGTTTTGTTTGGCCTGACCGAGC... <Preview truncated at 128 characters>
Rv0023	Rv0376c	0.008387	0.722722	278	453899	454371	454135	GGCCAGCTCGCCCAGCTCGGGAAACGTGGCCCGCGATACGGGCTCGACGAAGACGTCGATGATGCCGCCACAGGTCAGGCCTACCGCGAATGCGGTATCGTCGCTGACTCCGTAGTGTTCCAGCCGCG... <Preview truncated at 128 characters>
Rv0023	Rv0379	0.001973	0.882733	1722	455730	456210	455976	GCTCACAACCGAGAGCGGACGCGGGCTCGGCGGGCTAGACGAATCGACGCGCCAACTTTCTCGGATCGAAGAAGCTATACGCTTTACCCCCATGAGTGTGTACAAGGTGATCGACATCATCGGGACCA... <Preview truncated at 128 characters>
Rv0023	Rv0402c	0.00296	0.785526	833	481100	481787	481522	ATCGACCAGCAGATGGGAATGTCGAAGCAGTGGCGCTCCCAGTACGTGAAACTTCTGAGGGGGCGCCAGAAGTCGTCGAAATCGGCGATTCGATCGCGTAGTTCGTTGGCGTTGTCTCGCATCTGCCT... <Preview truncated at 128 characters>
Rv0023	Rv0403c	0	0.954638	2439	483511	484085	483782	ATTCCATCGCTTCAACAAGCCGCCGCGTGAGGACGAACCCTACCGGGGAGACGCCACTCGTTGGGGCAGTTTTGTACACTCCGTTTACATCGTTTACGGCGAGGTCAAAAAATTTCGGTTAATCGTAC... <Preview truncated at 128 characters>
Rv0023	Rv0405	0	0.973308	6728	489001	489571	489252	AATACGCGCGAGCGCATGAGCTCACCGGTTCGGAACAACGTATCGAAGAACGTCGCACTGCTGGCAGATGGTATCTCCGATGTGGTTGTAATTTGTATCCCAACTCTAACTGTGCTATCGGATCAGCG... <Preview truncated at 128 characters>
Rv0023	Rv0405	0.000987	0.902489	1416	486797	487367	487142	TCGCCGGATTGATCAAGGCGGTGTTGATGGTTGAGCGTGGCTCGCTGCTTCCGAGCGGGGGGTTTACGGAGCCAAATCCAGCTATCCCATTCACGGAATTGGGCCTGAGAGTTGTAGACGAACTTCAG... <Preview truncated at 128 characters>
Rv0023	Rv0413	0.00296	0.784168	274	499423	499934	499678	CGGTCGACGGGTGCGCCAGCTCAACCGTCACGTCTGTTAGGACCTCATCTTTCGGCTAACGCAACGAAACTCTATAAGCGAATTCTAAGAGAAGGTTCCGACAGATGGTGTTAGGCATACGCAATTGC... <Preview truncated at 128 characters>
Rv0023	Rv0424c	0.00296	0.79263	372	510384	510870	510626	CTTCACTTGGCCGCAGATCGGGAGGTTCATCACAATAGTCTCCGCTTCGCGGATCTTAGCCACGGCCTCACGCTGAGATGTCGCTCGACGCGTATTCTTTTCGGCCATCATTTGCCTTTCAGTAACGA... <Preview truncated at 128 characters>
Rv0023	Rv0426c	0.000987	0.902488	242	515640	516149	515880	CTCCCTGGCCCAAACTGCATTCGTTTACAAATGGTTTAGCTACAGTTCTACACTCGTTAACCCGCACCCTGCATTCGCACCGCTGACGAGATTTCTGTTCA
Rv0023	Rv0433	0.001973	0.882871	375	520259	520676	520479	AGTGGGAGTTCGCGCTCGTTGACTCGCAGACCCGCGATCTGAGCAATGAAGCCACCGCGGTTATCGCCGAAATCGGCGAAAACCCGCGGGTCCACAAGGAATTGCTGCGCAACACCGTAGAGATTGTC... <Preview truncated at 128 characters>
Rv0023	Rv0450c	0	0.992909	1078	539532	539977	539745	TCGCTGAGCTTGTCGATTCCGTCCAGTGCATCGAATATCGATCTGAACGACCAACAGATCGGAATTCCGTAGCAGTGCTTTTCCCAGTAGAAATAGCTTCGAATTGGTCTCCAGAAATCATCAAAATC... <Preview truncated at 128 characters>
Rv0023	Rv0451c	0	0.932769	579	541485	541965	541688	CCGCGTCGTTTGTCGTGATATGCAATGACCACGGTAGCACCGCTCCATCGACCCGTTGCGGCTCGGAATTGACGTCGAAATAACTAATGTCGGCGACTGTTCCGGGGGGTCCGAAGATCTCGTAAGTC... <Preview truncated at 128 characters>
Rv0023	Rv0455c	0	0.990399	877	545059	545573	545289	CGCGATAGGTCGTCGAATTCCGTGGGTGATGGATATGACTATTTCGTAGCTGGTCGCCAGAATCAATCCGCCGAACGGCGGCTGATGGGCCCAACGGGCTGTCCCCCGAATGGTGGACAACATTTCCG... <Preview truncated at 128 characters>
Rv0023	Rv0456A	0.001973	0.878143	5112	547294	547835	547529	CTCACGCTTGGCTTCATGCCGCAGTCCTACCCATGTAGTAACAGATAGTAATACGTAGTAATAGGTAGTAATGCAGTATCAATCGGCTACAACTCGATAGCCACGTTATTTGGGCTAAGTCCACCGTT... <Preview truncated at 128 characters>
Rv0023	Rv0469	0	0.987449	663	559519	560116	559877	GGTGTGGTTACGATCGTGTGACAGCCGTTGCGTACATCGGGTAGTATTTCCGCGATCAACAGATGAGAGGTTCGGCCGGCATGACTGAGTTAAGGCCCTTTTACGAAGAGTCGCAATCGATTTACGAC... <Preview truncated at 128 characters>
Rv0023	Rv0475	0.00296	0.817753	342	565441	566025	565755	CCCTGGAGGAGCCGACGCTTGCCCCAACGTCCAGACCAAAGATGTAAGAACGCCGATATCAGAAAATAGTTAATGAAAGGAATACCCATGGCTGAAAACTCGAACATTGATGACATCAAGGCTCCGTT... <Preview truncated at 128 characters>
Rv0023	Rv0507	0.00296	0.825091	6068	598648	599168	598898	CATCTCACGCATGATATGTCGGACATAACGGCTACGCTAAGAGATCATCTCGCGGATTTCGAGGATTTCTTCCGGCCTATTCGCAGCTACTTCTACTGGGAAAAACATTGTTTCGACGTTCCGCTCTG... <Preview truncated at 128 characters>
Rv0023	Rv0560c	0	0.990909	969	651226	651725	651455	TGCTCCATGGCGGTCGGACTCCCTCCCCGAAGGCGACGGATTCACCGCGGTAGGCGGATTCGAACTCAAGATCCAGCGATTCAGTCATGTGTTCATATATATCAACGGCCCTGATATATGTCAACACA... <Preview truncated at 128 characters>
Rv0023	Rv0565c	0.00296	0.843225	329	656531	657035	656772	GAACACCGCTTCCAATAACGCGTTGTACATTCGGACAATCAAGTGAGAAGTTTTGGGAGGCAACGCTTTACGAACAACGGCGGCGAACGTGCTGTATTTGGATGCCGAGATCAGGTAGGTCGGGGATC... <Preview truncated at 128 characters>
Rv0023	Rv0597c	0.000987	0.911783	434	696178	696726	696485	GCATATCGGAGCCGTGGATCAGCTCGCGTGGTGCGGTGAACAGCGCATCGACGAAACCGTCCGCGATTCCGGCCCGCTCACCTTGCGAGAACGGCCAGAGTTCGATGATTTCGACCCGCCCGACGAGC... <Preview truncated at 128 characters>
Rv0023	Rv0657c	0.00148	0.89848	841	753383	753906	753656	ACATCGGCCAGCGCTTCGTCGTCGAGGTCGATCTGGGTCACCGACACGACGGCCTCCTATGTTGAAGACATATCACATAAACATACGTAACCAACATCGCGAGGAGACCGTCTCGCGCCTGCTCAGGG... <Preview truncated at 128 characters>
Rv0023	Rv0668	0.001973	0.884213	280	763053	763557	763335	GGGAATCAATCTGTCCCGCAACGAATCCGCAAGTGTCGAGGATCTTGCGTAAAGCTGTCGCAAAATTACTAAACCCGTTAGGGGAAAGGGAGTTACGTGCTCGACGTCAACTTCTTCGATGAACTCCG... <Preview truncated at 128 characters>
Rv0023	Rv0685	0.002467	0.854869	276	784520	785032	784754	AAGCTCACGAGCAATGAGCAGCGCGAAGGCGACTGGCGAGTAGATACAACCATACGAGTAGGCTGGCCCGGTTACGACCGCGGCATAACTGAAAACATCAACACTGCTTTTATAAGCACTAACAAGTC... <Preview truncated at 128 characters>
Rv0023	Rv0723	0.00296	0.818091	1475	815204	815772	815443	GTGACCTTCGAGGGCGGGCAGATGCCGATCCACATGCGGCTGCCCAAGCTCAAGGGCTTCCGTAACCGGTTTCGCACCGAATACGAAATTGTCAACGTCGGCGACATCAACCGGCTGTTTCCGCAGGG... <Preview truncated at 128 characters>
Rv0023	Rv0739	0	0.994891	1859	831326	831878	831591	GGTGCCACACTGGCCTACCCGGAGCGAGTGGAGTACAACCAAGACAACGACACGTTCGCCGTATACCGGAGAATGTCGTTGCCAGACGGCAGATACGTTTTCACAACCCGCGTCATTATTTCGGCACG... <Preview truncated at 128 characters>
Rv0023	Rv0755c	0.000987	0.922202	301	848148	848652	848365	CCCTTGTTCCCGAAACCCGATGTTACACTAACCGAATTGTTGTAACCCGTTACCGATTGGCCCGAGTTGGCGAAGCCCGAGATTTGTAAATTACCAACGTTTTGGGCGCCGGAGTTTCCCCTACCAGA... <Preview truncated at 128 characters>
Rv0023	Rv0766c	0.00296	0.825674	308	859360	859905	859658	TCGGTGTCGGGCACGCCTATCAGCTCTGAAATCACATCCATCGGCAGCTTGCCAGCGAATTCTGCTACGAAATCGAAACTTTCGGTTTGCAGGGCCGAATCCAGGTGAATGCGGGCAAGTTCGAGCAC... <Preview truncated at 128 characters>
Rv0023	Rv0782	0.002467	0.863241	583	875838	876319	876076	TCTTGGATCCATCGTTGCCGCTGACCGTCACCGAGTGGGACGAATGGGGAAATCCGTTGAACGACAGCGATGTCTATGCCTATGTGAAATCGTATTCGCCGTACGAGAACGTCACGGCCCAAAAGTAC... <Preview truncated at 128 characters>
Rv0023	Rv0791c	0.007893	0.743429	521	885499	886152	885774	GACCTTCGCATACTCGCCGGGGCTTATCGTCAGGAAGTGGTCGCATAACCACACTGAATCGAATCCGTATTCTTCCGCCGTCTGCGAGACGACAACCATTTCGCGGTAACTGCCGACCGCCAGGCCAT... <Preview truncated at 128 characters>
Rv0023	Rv0845	0.001973	0.879375	712	941978	942459	942214	CTCCACCGATATTGATTACCCAATACGTAGTGGGATCGACCCCATCGTTTTCGGTGTGGTTCGCGAACTGCTGTCCAACGTCGTGCGGCATTCCGGAGCTACCACCGCCTCGGTCAGGCTCGGAATCA... <Preview truncated at 128 characters>
Rv0023	Rv0867c	0	0.942734	1220	965666	966077	965892	TTCAGGCGATTCCGTCACGTTTAAGAAAAGTCGGCGTTTCCGTCACAATCGCCGGCAAGAACGCCAAGAAATATAGGCATTTGCGCAGGTAGTAAGCCCTCGCAATCGGAGCGTGTCCGCCCCGTTAT... <Preview truncated at 128 characters>
Rv0023	Rv0878c	0	0.986513	753	977178	977663	977426	GAACCTTCGTTTCCACTGCCGATGTTGAGGAAGCCGGCATTTCCGCTGCCGAAGTTGGTGTTGCCGTCGTTTCCGTTGCCGAAGTTGAAGAAGCCGGCGTTTCCGCTGCCCAGGTTTGCATTGCCGAT... <Preview truncated at 128 characters>
Rv0023	Rv0892	0	0.973356	985	993692	994198	993971	TCGCAATTACGTTGCTGAGCGCAGGGATTACTGATGTCTGCATCTATGAAAAGGCCGACGATGTTGGCGGAACGTGGCGCGATAACACCTATCCAGGTCTGACATGTGATGTGCCGTCCCGGCTCTAT... <Preview truncated at 128 characters>
Rv0023	Rv0913c	0.008387	0.708117	402	1017636	1018239	1017984	GTGCACGTCGCGCTCGAGCAGCCTGGGATCCCAGAACAGTGGAAAATCGTTGAGGATTACGTAATTTTCGGTGAACGCCATGTCATGCGGTAGCCGCGGCCCGGGCAGCGGAACATCGACATAGTGCA... <Preview truncated at 128 characters>
Rv0023	Rv0916c	0.00296	0.801279	1134	1021440	1021970	1021724	TCATCTGATCGGTCGACATCTTCTACATAACCACGGAAATGTCTGCTTTATAACGGAATTAGACTACTTTGTGTTGTCTGGCGTTGCTCTGCACCGACGGCATGGGTAAACGTCTGAGATGCGGGTGT... <Preview truncated at 128 characters>
Rv0023	Rv0937c	0.000987	0.912211	425	1045436	1045882	1045661	TCTTGTTGCGCAGCGTGAAATGCACGATCGCCATCCGGTCGGTCTCGGCGAGTGTCTTAGCCAGCAGCACATACGATTTCGACGACTTCGAATCAGGCTCCAAAAAGTAGCTGCGGTCGAACATCATC... <Preview truncated at 128 characters>
Rv0023	Rv0961	0.000493	0.927974	2954	1073764	1074406	1074025	CGATTACCGTTGTGCCCAGGTAGCCGTGGCACGGATGTTCGAGGATCCGTATATCACAACGCGATAGGTCCTGTTGACACAAGGGAAGCGCGGGGCGCCGTCGGCGGTTCGTCTCGTCGAAATGCGAC... <Preview truncated at 128 characters>
Rv0023	Rv0996	0.008387	0.714552	4458	1112655	1113202	1112932	CGGCGAGTCCGCCGACGAGGCCGATGCCGAAGCTGCTGACGGAGTTGCGGGCCACGCCGACCCGGAGGCCGACCCGGTCGAATACGAATACGAATACGAATACGTCGAGGACACCTGCGGTTTGGAGC... <Preview truncated at 128 characters>
Rv0023	Rv1033c	0.002467	0.852822	754	1158371	1159071	1158782	GTCATGCTCCCGTATCCTCTCAAGTCCTGTGCAAGCGCACATGCAGTTGTCACGGGATTCATAAATTTTTCAAATGTCGCTTATGTAGTTACTTCGGCCTGAAAAGGTGACCGGGCGGGATGTCGGGC... <Preview truncated at 128 characters>
Rv0023	Rv1033c	0.00296	0.806249	445	1157708	1158312	1158066	TCCCGGTCGGAGTCGATCTTCTTCCTCAGATAGGAGATATACAGGTCGACAATGCTGGTGCGGCCTGCGAAGTCGTAGTTCCAAACCCGATCCAGGATCTCGGTACGGCTCAGTGCTCGTCGGGGATT... <Preview truncated at 128 characters>
Rv0023	Rv1044	0.00296	0.823751	5483	1166812	1167316	1167067	GAACTAGGCGCGCCTAGCCTGGACGAGTCCCCGGGCCGACATTCGCCCGAGGCCTTGGCCTCCATCACCTAATTGTGTGCAAAACCGTATCTAATTGATACGATTGCGCACATGGCTATCTGGGATCG... <Preview truncated at 128 characters>
Rv0023	Rv1056	0.00296	0.803775	382	1177904	1178462	1178130	TGTCGAGCTGGACGGCATTGTGCTCGCTGACACCCGATCGCCCGTTCTGCTATTCGAAACTGGGATACCCACAAGGTATTACATCGATCCGGCCGACATCGCTTTCGAGCATCTGGAGCCCACCTCGA... <Preview truncated at 128 characters>
Rv0023	Rv1070c	0.00296	0.782286	227	1194091	1194580	1194337	CTCGATGAACGCTGCCATACCTTCGGATTGGTCTTCGGTCGCGAAAGCCGAATGGAAAAGCCGGCGTTCGTAGAGCAGCCCCTCGGACAAACTGGATTCGAAAGCCCGGTTGACGGCCTCCTTGGCCA... <Preview truncated at 128 characters>
Rv0023	Rv1075c	0	0.947093	365	1200175	1200670	1200428	ACGCGCATGCTCACGGGATCAGTTTAGGACGGTTGTGCCGATTTCGTGGATAGCTGACGAACAAACCCGTCACGGTGTGGACCAAATGTGGTATCGAATCAGACTCTTTGGCTGTGGCAC
Rv0023	Rv1087A	0.003453	0.780077	756	1213791	1214203	1214291	GCCGTAGCCGCTTGATGGCATCGGACTGGTTACCGTCTGCCTGCTGTCCACAGAAAACCTGTGTGCGATCCCGACGAGCTTGCCGTGCGTGGGCTACGGCGACCGTCGCGAATTCGTCGACGCGGTGG... <Preview truncated at 128 characters>
Rv0023	Rv1101c	0.00296	0.83615	1579	1229740	1230318	1230053	GCTTCTCGCGGTTCACCAAGAGCGCGACGAACACGTACACAAAGATGATGGCCGACGTGATGACACCGGCGAGGCTTCCGGCGGCGTCGCGCAGGAAGTGCAGCAGCCATTCGCCGACGTTCTGTGCT... <Preview truncated at 128 characters>
Rv0023	Rv1115	0.00592	0.757538	3902	1239792	1240695	1240185	TTCCGTATCTATTTTTATATTGTTGCGTGACATATCCGCTGTACGCGTGGGACGGGCCATTATTTGGATAATGCGTGATAAGCACCACAAGAATTGATTTCCTATGG
Rv0023	Rv1116	0.00296	0.82607	2895	1240788	1241388	1241018	AATCCTTCCGTGGCGGAAATATTCTTGGCGCTTCTCCAACGCCTTCGCCAAATCGTTGTCCACGGAACGATTTCACTTATGCAAGCACGGCGCTGCCATACGGATGTGTAGTCGAATGGCCGACGAAC... <Preview truncated at 128 characters>
Rv0023	Rv1130	0	0.98027	419	1254337	1254823	1254560	AAAACGTCCTCGAATACGTCCTAGCCACCGGTAAGACATTACTCCGCGTCATGTTCGCAAAATTTGCAAAATGTGCCGGATCAGGACACAAAAGTACGCTTTTTCAGGGTCTTTTGTTGGTGTCCTGT... <Preview truncated at 128 characters>
Rv0023	Rv1159	0.000987	0.92197	543	1284698	1285151	1284949	AGATGGTTGGCATGTCTCTCCCTGGTTAGCGGTGACGGGTCTCGCCGAACGTATCGCGGTGCAGATGTGACTCAAGTGACACGTGTGGCATTTATGTGATTGTTACGGATACGAGTGGTTGTGGTGAC... <Preview truncated at 128 characters>
Rv0023	Rv1170	0	0.973793	1770	1300016	1300463	1300226	ACGTGGTCTGATGGTGGGGGTCAGCGACGACTTGGGGTTCCGCACGGCATTGTAGACGGAATCGTTCACTAAGGTATTTTCACCATAACGGCTTCGGTCACAAAACGGTAGCGATTCTGTTGAGGAAT... <Preview truncated at 128 characters>
Rv0023	Rv1172c	0	0.970583	419	1301612	1302071	1301872	GGCAGGAAGCCGCGTATCCAGTTGATCTCGGTGTTGATGAATTGGTTGATCGATGCCGCGGTGGCCGTTTCGATATTGGTTAGTGCCTGGCTGAAAGTGACTGTCCCGTCCACGAAGTCGATCGCATT... <Preview truncated at 128 characters>
Rv0023	Rv1183	0	0.9433	1383	1321523	1321967	1321730	TCGCCAGATGGCCGAGGCGTTCCACGAATCCGGCTCCGAGAATATCTTGGTAGTGCTGCTCACCGACGAGAAAGGCTTGGGAGCGGCGGACGAAAACGTCTACCACACATTGGTGGATCGTCTGCGAA... <Preview truncated at 128 characters>
Rv0023	Rv1183	0.00148	0.892207	764	1322938	1323368	1323169	GTTCGGTGGCAACAAAACATTCAACGAAATCGACAACGCTGCAAGGCTTGTCAGCAATATCCACGCGCTCGGTGACGCTCTGCAGGTAAACTTTGACGGTATCGCCAACAGTTTCGATTGGCTTGACT... <Preview truncated at 128 characters>
Rv0023	Rv1184c	0.00296	0.842426	260	1325390	1325894	1325662	TCACTCGCTTCATCTGCCTCTGCATCGAGAATCGCGTGCGTGAAAGCATAGGAAAGCAGCTATCGTTCGGCGGTTTTCGGGCGGTTATGTCGCCATATCTTAGTCAGCCACGTCCCGGCCGACATTAA... <Preview truncated at 128 characters>
Rv0023	Rv1205	0.00296	0.844252	262	1348441	1348951	1348728	GACGCGCATCGCCGGATTTTATGGCGGTTGCGCCCAACGACATTCGAGCGGGGGATAGGCCAAAAATGTACGCGGTTCACATCGGTGGTCTACGTTCTGGTGTATGTCGGCGAAAATCGACATTACCG... <Preview truncated at 128 characters>
Rv0023	Rv1221	0.002467	0.867317	609	1364234	1364666	1364442	GATTGCTCATATATGGCCCATACGCCGGTACGCGACGGTAATTCCCATGGAACTCCTCGGCGGACCCCGGGTTGGGAATACGGAATCGCAACTTTGCGTTGCCGACGGTGACGACTTGCCAACTTATT... <Preview truncated at 128 characters>
Rv0023	Rv1230c	0.001973	0.88602	779	1373981	1374509	1374239	GTGCACTCGACCGTCCTCAGTGTGTGAGCCGTCGGAAACCTATGTCTTCTTAGCTTCTTTCTTCGTTTCGTGAACTAGATCACCATACATAACTCTTGTCACGGGAGTGGCGCAATG
Rv0023	Rv1266c	0.00296	0.822413	192	1413771	1414209	1414012	CTAAACGGCCACCGCCGAATGCGTCATTCCTTGTTGACTTTGTCAACGATCTTGGCGGCGATCTGGCCTGCTTGATTGGTGATCCGGTACCCGCATGCGTTGACGTCGACGACCACATTGTTGGCCAC... <Preview truncated at 128 characters>
Rv0023	Rv1290c	0.00296	0.831344	870	1444008	1444546	1444296	TTCGGCGATGTCGTCGACGTCGACGGTTTGTAGGTAACCCGAGTGCGGGGCCAACAGCGGCACCGCATCAGCCGGGGGGCTGGGCGGTGTCTCTACTTGTCGATCCGCCGTATCCGATTCCGGATACA... <Preview truncated at 128 characters>
Rv0023	Rv1319c	0.00296	0.825968	1169	1481664	1482249	1481947	TCGTGGCGGTCGTCCCGCTTCGAGTGCTTTAGCGGCTACGGGTCGCAGCGCGAACTCGGTGAACAAGTAGCAATTGGTGGCTACCAAAACGCCGCAGATAGTCACCGAGAACAAAATTATGGTGACGA... <Preview truncated at 128 characters>
Rv0023	Rv1326c	0.00296	0.82152	459	1490090	1490787	1490395	GTCACGGTGTTCGGCACCTGCGAAATTGAACACGCAGGCCAGCACCGAGCCGTCGCTGCCGTAGCGCATAAAGCTCAACACATTGTTGGCGGAGTCGTTGGCGTCGATCCAAGAATAGCCTTCGGGGG... <Preview truncated at 128 characters>
Rv0023	Rv1339	0.006907	0.747059	988	1505686	1506246	1505909	CCGAAGCGTTTACCAAATTGGCCGCACGATTCCTGGGTCCGGTGCTCGGTGGTGTGCAACCCGTTCACCCATCGCGCATTCATTAGGCCATGGAAGAGATTCTCGTCACCGAATGCGTCGATGTATTC... <Preview truncated at 128 characters>
Rv0023	Rv1348	0.006907	0.744461	452	1513259	1513776	1513495	GGAGCAGCCCGCCGGGTATCTGCTAATCGGCGACTCGGCGTCGATTCCGGGGATGAACGGGATCATCGAAACGGTCCCGAACGACGTCCCGATCGAGATGTACCTTGAACAACACGACGACAACGACA... <Preview truncated at 128 characters>
Rv0023	Rv1353c	0.000493	0.924716	1534	1519085	1519773	1519404	TGCGACCTCACCAGCGGCTTTCGAGCTTTGTTCGATCAACCGGCCAGCATGGTCGAGGATGCATTCGAGACCATATTCGAAATTGGTTTCATCGGGGGCCCCGATCCGATGCCCCCTCCCAGTTGCGT... <Preview truncated at 128 characters>
Rv0023	Rv1354c	0.00296	0.795934	348	1520087	1520598	1520342	TGCCGCACGAATGTTTTGTCGATCTTGAGCGTGTCGATCGGTAGCGTCTGCAACAGTGATATGGCGCTATAGCCGGTGCCGAAATCGTCGATAGCGATGTGAACGCCGACTTCTTTGAGTCGAGCCAG... <Preview truncated at 128 characters>
Rv0023	Rv1364c	0	0.980969	909	1537160	1537731	1537410	CAAAGTCGAAGTATCGTTCCTCAACTCCGGAACCGTCGTAATCAGTTTGTAGTCGCCACTCCGATCCTGATTGCGGCTCACCGGTTTGATAGACCCGGTCCAACATTTCGTAGATCTGCTGACCCTCC... <Preview truncated at 128 characters>
Rv0023	Rv1364c	0.001973	0.880359	369	1536010	1536542	1536291	CGGCCGCGACAACGATGCCCTTGGAGACGTCCGTGGCGTATCCGTGTTCGACCGCGTTCTCGACGAATTCGGAGATCGCGTGCACGATATCGGCGATGTCGGAGTGGTCGGCGCCGATCTCTGCCAGC... <Preview truncated at 128 characters>
Rv0023	Rv1371	0.00296	0.803676	1285	1543787	1544421	1544082	TATGTGGCCTTGTCCTTAGTCACCGCCGACGGACACACCCTGCTGCACCACCCGTATACCCAGAGCGAGGTGGACATCAAGAAGAACGTGTTCACGATGATGATGCGGCTACCGTGGTTGTATCGCGT... <Preview truncated at 128 characters>
Rv0023	Rv1392	0.002467	0.85592	294	1566500	1567034	1566807	TGCTCGATTGGACGAGCTGAGATTGATGCCTGAGGATATAATTCGGCTAACTATTTATCGGAAGGATGACGATAGTGAGCGAAAAGGGTCGGCTGTTTACCAGTGAGTCGGTGACAGAGGGACATCCC... <Preview truncated at 128 characters>
Rv0023	Rv1403c	0.00148	0.898711	1567	1579376	1579912	1579643	TTGACCCGCTGCATATCGGGTAAACGGAGTAACCGCTAGCTCAACACTTCCGGGCGGTGAAGATAAGGTATTCCCACTGCATCACGCCGTCGCAGAGGTATTCGCGACAAAGTTCGGTGATTTCGGCG... <Preview truncated at 128 characters>
Rv0023	Rv1404	0.007893	0.728675	2637	1580276	1580953	1580612	CTGACTTACCCGCACGGTGTACGACGAAGTTGACGCCGGGGACGGCCCCGGGAAAGGGGTAATGATGCCAACGGAATATCCGGCGACAGCCGAGGAATCCGTGGACGTGATCACCGATGCATTGCTGA... <Preview truncated at 128 characters>
Rv0023	Rv1461	0.000987	0.916174	972	1647253	1647641	1647467	TGGAGTAGCCGCACAATACGAAAGTGAAGTTGTATATCACCAGATCAGAGAGGATCTGGAGGCTCAAGGAGTCATATTTTTAGACACTGATACTGGTTTGCGAGAACACCCGGATATTTTCAAGGAAT... <Preview truncated at 128 characters>
Rv0023	Rv1491c	0	0.986925	670	1680916	1681447	1681206	TGCCACGCCAAATTTGCACGCGCTGATGCGCTGACCCCGACCGAAGGTTTATCAAATGAGAGCCGGCTCGCGCACAGGGTCGTCGTAACCCGGCATGCGTCGGTGCTGCCGTCGATAATTGCGGATCT... <Preview truncated at 128 characters>
Rv0023	Rv1497	0.003947	0.770226	243	1687683	1688117	1687919	TGGAGATAGCTAACCTAACGGATAGGTAAATAAATCCGTGTTTGCCGATGGTCGCTGCGAAATCCACGTAAGTTCGACCGTGTGATGGTTGACACCGGAGTCGATCACCGCGCGGTTTCGTCCCACGA... <Preview truncated at 128 characters>
Rv0023	Rv1498c	0.002467	0.861271	485	1689457	1689938	1689697	TAGTGCTCCACGTCCGGCGGAAACATGTGGGTGAACACCGAGGTAAGAAACACCACATCGAACGACGCATCCGGATATGGAAAGCGAAAGTCTAGTGACTGGTATTTCCCTTTCGGGTTGTACAGCGA... <Preview truncated at 128 characters>
Rv0023	Rv1500	0.002467	0.860762	2968	1691424	1691939	1691708	TGTGACGATTTTCTGCATAGGGCTGGTCGGAATTTATGTATCCAAAGTCTTCATCGAAACTAAGCAGCGGCCATACACAATTATCCGAAGAATCTACGGTTCGGATTTAACAACCCGGGAGCCATCCT... <Preview truncated at 128 characters>
Rv0023	Rv1503c	0.00148	0.893638	1190	1694045	1694567	1694346	TCGGACGGCGCAGGAGCCCCCGCTGTTCCAATGATTCGAAGCTTTCATGATACCGGTTCCATAGGTCCAATCGGATACGCGTGATCCGCTCGGCTTCCTCGAACTGAGCCCATAGAAAGGCAGCGACT... <Preview truncated at 128 characters>
Rv0023	Rv1510	0	0.960163	385	1700828	1701369	1701124	GGATGTGCGGCTAACGAAGAGGTAATGACATGGCGCAAGCGACATCGGGCATTCGCGCGGCACTTTCGCAACCTGCTGTGTATGAGGCGTATCAGCGGATTGCGGGCGCTAAAAGCGGGCTTGCGTGG... <Preview truncated at 128 characters>
Rv0023	Rv1511	0.007893	0.72367	441	1703368	1703975	1703614	CTGACGCCGTTCTACCCGCGGTCACCGTATGGCGCCGCCAAGGTCTATTCGTACTGGGCGACCCGCAATTATCGCGAAGCGTACGGATTGTTCGCCGTTAACGGCATCTTGTTCAATCACGAATCACC... <Preview truncated at 128 characters>
Rv0023	Rv1522c	0.00296	0.803373	569	1714816	1715331	1715102	TCAGATATATCGGAGCCACAAGTGCGCGCAGCAGAATGACGAGAATCAAGAATACGATAACGATCGTCGCAATGACGATGAATTTCATATCGCTGTTGTAGTAGTCGCGGATATCCCGCAGCGCAGTC... <Preview truncated at 128 characters>
Rv0023	Rv1534	0	0.961036	551	1734906	1735447	1735151	GTTCGAGTTCTTCGAAACCGACAAGGCTACCGTCAAACTACTGTTCCGTGACGCTTACGCGCTTGGGGGCCGATTCGAAGAGCATCTCGGCGGAATCTACGAGCGGTTCATCGACGACATCGAAGCCG... <Preview truncated at 128 characters>
Rv0023	Rv1548c	0.000987	0.918141	1615	1751968	1752609	1752292	ATCACCGGTGAGCCCGAAGCCGATGTTGTTGTTGCCGCTGTTCCCAAACCCGATGTTATGAGAGCCCTTGTTGCCGAAACCGATATTTCCACTGCCAAGGTTGCCGCTGCCAAAGTTGGTGTCGCCGG... <Preview truncated at 128 characters>
Rv0023	Rv1548c	0.00296	0.830452	786	1751214	1751833	1751520	CCGAAATGTTGGCCGTACCGGTGATCGTGGGTACCGAGTTTCTGAAGCCCGACAGATGGTCACCCACGTTGATGATGCCGGCGTTGTAGTTGCCCACGTTGGCCAGGCCCGAGTTACCGGTGACAAAT... <Preview truncated at 128 characters>
Rv0023	Rv1614	0.001973	0.881601	830	1813563	1814114	1813778	GGACCCCTCCGGATTCGACGTCCCGAATTCGCTGGACGGCGTCTCGACGGGTCAGGTGGCGTTCGTCGTGCAGCCAACGTTCCTCTACGAATTGATCTGGAATGTTTTGGTATTCGTCGCATTGATCT... <Preview truncated at 128 characters>
Rv0023	Rv1638A	0.00148	0.887122	494	1846623	1847092	1846880	TACTGATCTTCGAGCCGGCGGCCTTGCGGGCTCTCGGCGTCGAGTTCGGTTGCCCCCAGGGCCGTTCCGTATCGGGTTTCGATCTTCTCGCGGACGGATTCGAAGGTCGGTACCCCAGCGCTGTCGTA... <Preview truncated at 128 characters>
Rv0023	Rv1640c	0.00296	0.79762	483	1848273	1848740	1848519	TCGACGCGGTCACCAGTTCATTCTGAGCCATTTCGGGCGGTGATTTGTTGGGGGTTTCCTGTGATCCGACGGACGCCCACCGGCTCCGGCTAATGCGGTTTTGCCAACGGAAAGGGCAGTGTTTCGCG... <Preview truncated at 128 characters>
Rv0023	Rv1645c	0	0.946468	608	1854866	1855352	1855119	AGCGCACGTGCTCCTCGAAGAGCTGGTGTTTTTCGGCCTCGGTCAAGCCTCCGCAGAAGTATTCGGCGACCTTGATGACAAGCATGAAAAACGTCGCATGCGCCCAGTAGAACGTATCTGGATTCAGC... <Preview truncated at 128 characters>
Rv0023	Rv1664	0.00296	0.833387	614	1890516	1891056	1890757	TCGCAAGAGCAGCCATGACATCGACCCCGAATGTGCTTTCCAAGACTTGGGATTTGATTCAATGAGCGGGGTCGAACTACGCAATCGTCTCCAGATGGCTATCGGTTTGCCCGGCTTGTCGCTGCCGC... <Preview truncated at 128 characters>
Rv0023	Rv1702c	0.00296	0.843709	446	1928353	1928823	1928580	ACCTTCAGGACCCGGTTAAGGGCGGTGTCGAGGTTGTCGAACGCGGCGACGGCCTCCTCCCGGCTACTCGAATACATGTTCGAATACTATCACGGTTAGCCGGCCGATGCCATGCTGATTGTGGGTTA... <Preview truncated at 128 characters>
Rv0023	Rv1706c	0.000987	0.914611	290	1933720	1934111	1933932	CCTGGTTGACCGGGACATCGAGGGTCATCGAAAACCGCCTCGTTATGGGTGGGCTGGCTCGACACCGTCGTCGATACGATAGCTATGACTAGGGCAACAGTGACCTAGCACGTTAATCTCCATAAGAG... <Preview truncated at 128 characters>
Rv0023	Rv1724c	0	0.986	6265	1950523	1951058	1950816	CATCGTCCAGTTTGCATAGATCCTTTGCGGACACGTCGGTCGATACGAAAACCGAGAACCGAATACGGTCGTCGAGCAGCGAAATGTCGATCTTTGGTGATGGTTTGAGTTGGCGCTGGAAGTGTTTG... <Preview truncated at 128 characters>
Rv0023	Rv1729c	0.00296	0.78192	337	1955014	1955547	1955314	CAGCGGTGGCGTTAAGGAGATAGTCGTCAAAGTATTTGGTGCGGACCGCGTTTCCGTACACCATTGCCTGCGCCACGGCCGGTGAAACGTCCGCGATCGTCGACATGTCGAGTTCACCGTCCATCATC... <Preview truncated at 128 characters>
Rv0023	Rv1730c	0.00148	0.895618	1014	1956347	1956817	1956581	TTATTTGGTCGGAAAAGTAGCGCGTGTGAGCAAGCTGCAGCGGGTCAAGCAACAGCCTCTGAACCGTAGATTCGTAGGTTGTTCCGGCGACAAGCTCGATGATGCGGCCCGCAACCACAAGACCTGAA... <Preview truncated at 128 characters>
Rv0023	Rv1741	0	0.961465	668	1967844	1968357	1968074	GCAGACCACGTTTGGCTGATGTCGACGGCGTCATATCCGGAGATGGCGACCGTGATCGAAACACGCTTCGGGGAACCGGGGGGACGTGAACCCAAGGTCAGCGGCCAGCCTCTCCTCTATAAGGGTGA... <Preview truncated at 128 characters>
Rv0023	Rv1755c	0	0.985291	764	1987122	1987698	1987380	TATTCGCCGGGAGTCCCGGCCGGCGCGGTAGCAGGAACAACGTGGTCGAAAAAGCCGCCGTTTTCGTCGTAGCTGACGATCAGCGCCGTCTTTTCCCACACCGCAGGATTGGCAAGCAATATTCTTAA... <Preview truncated at 128 characters>
Rv0023	Rv1771	0.00296	0.830021	1789	2005553	2006010	2005784	TATTCACGTTGCATCGCCATGATCAGCGACGCTCGCTGGCGCAGACGCTGGAGCGCCTCGACGAGTTCGTGGACGGTAATGACCATTTCGAGTTTTTCGTATTCCCTTACGCAGATAAGGCGTTGACG... <Preview truncated at 128 characters>
Rv0023	Rv1784	0.00296	0.782455	429	2021265	2021852	2021518	ACTACTTCCAACCCGGCGTCAGCATCGACGGCGAGGAAGCGCCTGCCTTAGTACACAGCATCGACTACATTCGCCCGCAATTGTTTACCAACTCGTTCACACCGCTGGAAGTTAGCGTGGGGGGTCCC... <Preview truncated at 128 characters>
Rv0023	Rv1787	0.000987	0.913319	813	2024925	2025384	2025148	TTACGAGGAATGAATATTTGGCGTCATCGGCGCTGGAGGCCGGTATTGCAATCTAATGTGTTTTCTATGCAACAGTTGCGCAGCGACGCCGTTATCGACTAGCGGTGCTATATTCGGCGCCTTTTCGA... <Preview truncated at 128 characters>
Rv0023	Rv1795	0.00148	0.895211	319	2031769	2032247	2032025	CAGGGCGTGAAACCCGAAGTACAACAACAAATTTGAGCATCAGATACAACCCAGATACGTACAGGGCAAATTGCTCTAGAATCGACTGCAATACTGCAAGGCAAGGTCAACCACAACGATTTGGTCGC... <Preview truncated at 128 characters>
Rv0023	Rv1799	0.00148	0.893958	5006	2038555	2039096	2038799	TTCAGCCGCTCAGGGCGGGGTACGTGCCGTCTCAATCCGTGCTGTGTCCAAATTGTTTACAATTAACGGTGGTGCCACACCTTAAATTCCAAATGTAAATATATTTGACGTCGGTCAAAAATCCCACG... <Preview truncated at 128 characters>
Rv0023	Rv1805c	0.001973	0.873728	667	2047674	2048126	2047917	AGCGAAATGAGTCCCGGCGATAGTCCGTATCCGAGATCGACGACCGTTTCGTTCCGATCCGACCCCGGCGCCGTTTTCGCACTCTGAATCGGCCTTCCGGTTCGAAATCCGTTATTTCGCAAGCTCGT... <Preview truncated at 128 characters>
Rv0023	Rv1826	0.00296	0.841894	2083	2071640	2072336	2072061	TGGCGACGACACCGTCCGGGTGGGGATCACCGACTATGCACAGTCGGCGCTTGGCGACGTCGTTTTCGTTCAGCTACCCGTTATCGGCACCGCGGTCACCGCCGGCGAGACCTTCGGCGAAGTGGAAT... <Preview truncated at 128 characters>
Rv0023	Rv1846c	0.008387	0.714434	183	2096469	2096920	2096667	TCGTTCATCTCCTGCGGGTTGAAACCAGCGTACTCCGGCTTACTACTCGCTGTCGTATCCAAACCGGCGGGCGGCCGTACCGGGCCTATGCACCCGGCTCGCAAACATTACACGCTAACGCTTGCTAA... <Preview truncated at 128 characters>
Rv0023	Rv1870c	0.00148	0.889908	367	2120740	2121291	2120997	GATCGTCGAAATACGGTCGTACCCAGATCCAGACGTCTTGGACCTCGCGTAAGAAAATGTCGGCACCGGTGTCGCCGATTCCGTTGAAAGTCTTGAGCATACGTTTGGCGGCCGAAACGTCGGGTCGT... <Preview truncated at 128 characters>
Rv0023	Rv1873	0.00148	0.888725	1723	2122911	2123431	2123180	GCACTCTGGGCACTCGCCGGTTGACCGCCATCCGTTTATCTAACCAGTTTGATATGAAGTCAGCAAGCGACCCGTTCGACCTGAAGCGTTTCGTGTACGCGCAGGCTCCGGTCTACCGCAGCGTCGTC... <Preview truncated at 128 characters>
Rv0023	Rv1874	0.00296	0.821229	699	2124027	2124619	2124314	GAGCCGCCGACGACAACGATCTGCGGAATCGGATAAGCCGGATGGTCGCGAGCACATCTGCATTCGGTGCCAACCAGAACATCGACACCGTGCCAACCAGCCGCTACGTGTTCAGAACACCGTTCAAG... <Preview truncated at 128 characters>
Rv0023	Rv1886c	0.002467	0.851013	632	2135739	2136262	2135959	TGTATGTCGTCGTGTGCTCGGGCCAGAACATACCGTGTGTGGAGGCCAAATGTCGATTCGGGCGCAAAGTCGTCTCATTTCCGTATCGGTTACCGCCGCGGACAGAGCAAGTGTGCTTAGGGGGCTCA... <Preview truncated at 128 characters>
Rv0023	Rv1901	0.001973	0.883638	1230	2148178	2148653	2148415	GTCGAGATCACCACCTGCCTGCGGCGCGGCGAGATTGAAATGGTCACTCGCTTTGAACCGAACGCCGCGCAAGTGTACACGCAATTGGCACGGTTATTGCGCGACCGGCACGGCCACCAGGTCTATTC... <Preview truncated at 128 characters>
Rv0023	Rv1902c	0	0.957864	583	2148827	2149375	2149048	CGGGCTCACCCTAGCGACGGCGAAATCGACAGCAGCGCGACAAAGTTCGACGAGAAGACACCGCGCTAATGTCGATTTCGATGACGAACAAGAAAAGCAGTTTCCGTAGTACCAAAGCGGATTCCGGT... <Preview truncated at 128 characters>
Rv0023	Rv1917c	0.00148	0.901813	5148	2164494	2164980	2164762	ACCCAAGGTTGTTGCTGCCGACGTTTCCAAAACCGAAGTTGTTGCTTCCGATGTTTCCGAAACCGAAACTTCCGTTGCCGATGTTTCCGCTACCGAAGTTGTAGCTACCGACGTTTCCGCTACCCACG... <Preview truncated at 128 characters>
Rv0023	Rv1917c	0.00296	0.79594	405	2167218	2167755	2167495	GCCGTATGCATATCACCCGAATAGGGCCATGATTCATAGATCTCGTCAAACTGATTTACGGCGGGCGCTTTTTAGCCGCTTTAGGAATCGACGCCAAACCCAACGAACGAGCCTCAGCCAAGGCCGAA... <Preview truncated at 128 characters>
Rv0023	Rv1918c	0	0.953395	4145	2170506	2170955	2170746	GCCCGTCGTCGCTGACTCGTTCGTAGCGCATGAGAGTACGCGGAGATCTTGAATTGTGTATCCGAGCAAATGAAACCGTTATCTATTTGTTATAGACATATCGGGCACGGATGCAAAGTTCTTTTACA... <Preview truncated at 128 characters>
Rv0023	Rv1932	0	0.936113	502	2183529	2184102	2183784	GCTTCGGCGAGGATTACGGCGTGACCATCGCCGACGGGCCGATGGCCGGGCTGCTCGCCCGCGCAATCGTGGTGATCGGCGCGGACGGCAACGTCGCCTACACGGAATTGGTGCCGGAAATCGCGCAA... <Preview truncated at 128 characters>
Rv0023	Rv1936	0	0.979498	1529	2187030	2187491	2187280	CATAGCCAATACGCACATGAGAGTGATCGATATAGACAAATTCCCATGCAAAGAAGCACTTGTGTACAACGAAGTATCTTGGTAGTACTGTGATATACGCAAAGGGCGCCACCGCAGCGCGCCGGGCA... <Preview truncated at 128 characters>
Rv0023	Rv1937	0.00148	0.898361	521	2190736	2191220	2190982	GCCGCGTCCTCGGCAAATGGGCACGAACCCGATTGTCGGGCCAGAAGACGTTGATTGCCCGCAACTACGAAAATCATCCGATACCAGCCGAACCCGCGGACCAACTTGTAAACGCTTAGGAGAGCCCA... <Preview truncated at 128 characters>
Rv0023	Rv1948c	0	0.997647	4762	2198454	2199127	2198876	GGCGATAGCTTATCGAGGATTTCTACCAACTTCGTGTCATCGAAGCGCCATACAACGGTTTGCGATCCCAGTTCCATATCCGCAGTTCCGCTTTCTCGAACTATCCGTTGCTGTACACCATCTATGTC... <Preview truncated at 128 characters>
Rv0023	Rv1954c	0.000987	0.914761	617	2200970	2201528	2201227	GACAAGGTGCTGCGCATATTCGTGTTCGCCCGCCGGGGCACAAACCTCATCATGCAGCCCCTAGCTGGGCATATAGGTTACAGCCTATATTCTGGTATAAGCTGGTTTTAGACGAAAAGGACCCCACC... <Preview truncated at 128 characters>
Rv0023	Rv1966	0	0.960639	1077	2209519	2210017	2209745	GGTGCCAAGTTCGTCGACCTGGTGATGCCGCAAAACCCAAGTCGTGCACGGCTGTCCGCTGGGGCGGTACTGCATTCGAAGAACGTCAGCACGGAAATCAACACCGTCTTCGAAAACGTCGTCGACCT... <Preview truncated at 128 characters>
Rv0023	Rv1981c	0.000987	0.91121	1466	2225160	2225665	2225380	GACGGTCTTTCATGGCGTGCACCAGCACTGTAGCTTAGTGATTTCGGCTACCCATATTTTATTCTTCGTGTCGCTGAACTCATTACAAACAGCGATCACCGCGCATACGGTTACGCGACGCCTGGCCA... <Preview truncated at 128 characters>
Rv0023	Rv1984c	0.002467	0.864643	1883	2227540	2228246	2227930	CCGGCGTGATCGAGCCTGTTCGCCGCGAATGTCGCCGCCTGGCTTGTCATCCCCGACTGAACATACGAAACATGCGCCATAATATTGCCGCCTCCGGTGCATATTGGATCGTCGGGAGCACACAAGTT... <Preview truncated at 128 characters>
Rv0023	Rv1986	0.006413	0.7539	244	2229702	2230303	2229980	CGTCGCACTGCACATTAATAATGCTAATGTAAATGAAGAATTATTAGCTATACTGACCCATACAAACTGCCTAGTGTCGATTGCGTGAACTCACCACTGGTCGTCGGCT
Rv0023	Rv1987	0.007893	0.725885	447	2230917	2231509	2231230	GCGACGTTGTCGGTGACATCGACGTGGCAGACCGGTTTCATCGCCCGCTTCACCATCACAAACTCGAGCACGGCGCCGCTAACCGATTGGAAGCTTGAATTCGACTTGCCGGCAGGAGAATCCGTCTT... <Preview truncated at 128 characters>
Rv0023	Rv1994c	0.008387	0.719456	2979	2237795	2238307	2237995	CGGCCGAGTCGAGCCAGGGCCGATTCCCGCATCTCACACGTCAGCATAGATCAAATAGTACACCATATACTGGTATAACAGCAAGAGCTGAATTGTACATCCATAGCAGATATGATCGGCGCGCGTCA... <Preview truncated at 128 characters>
Rv0023	Rv1998c	0.00296	0.841648	632	2243184	2243670	2243416	TACGTTGTTTGATCGCAACGATTTTAGCGGCTGCCAGGGCGGGGTCGATGAGCTTTTCGGCGCTACTGTCCTCGATATTGATTCCGGCTGTCGACAGTTGTGCGACGTAGTCAGCAATGGCGTCGGGT... <Preview truncated at 128 characters>
Rv0023	Rv2000	0.003453	0.780017	2002	2244958	2245701	2245261	CTCATGCCTCGATAAGGCTACGGCATCCGATATCGGTATACGATATCTACCCGGAATTTGACGCCCGAGACCCGCATGCGTCCAGGGTTTGTGGGTTTGGGGTTTGGTCAGTGGCCGGTCTACGTTGT... <Preview truncated at 128 characters>
Rv0023	Rv2009	0.007893	0.724745	1250	2257799	2258651	2258125	GCAAATAGCACGTTCATACACATAAATGTGTATAGTGGTGTTGTGTCACGGACCAACATCGAGATCGACGACGAACTCGTGGCCGCCGCACAGCGGATGTACCGACTCGATTCCAAGCGAAGTGCCGT... <Preview truncated at 128 characters>
Rv0023	Rv2016	0.000987	0.90839	2354	2263151	2263604	2263377	ATAGGCCCCAGACCCAGCCAGCACGGCTCCAACCGTCGACGCGCCTAGCTGCAAAATCGCATGCTTGTCAGCGGATACCGGTATATTTTCCGGTATGTTTTCAGAGCCTTATCCGACCGATGGCGAAG... <Preview truncated at 128 characters>
Rv0023	Rv2023A	0	0.951259	6595	2268153	2268855	2268582	GTCATATGTTGGTAACTGTGTAACCGGCCGCCTATCTTGCGCGTGCATCATATGACTATGAATCGGCCTTCTCCAGTGAAATTGATACAAGATCGATCCGATAAGCGGTACCTTGTACACAGTGCAAT... <Preview truncated at 128 characters>
Rv0023	Rv2034	0	0.983877	582	2281018	2281562	2281267	CCGATACTCGGCTCCAACGCCATGGGTGACGGGATGCCCGGATCACGTGTCACACCACCCGCGCACCCTTGCGGAAGAATATCCGTAAGTCTAAACTTACGGTTCGTGTCCACTTACAGATCACCGGA... <Preview truncated at 128 characters>
Rv0023	Rv2040c	0.002467	0.864296	506	2286085	2286607	2286351	TAACGGTCGGTACCACGGTGCCGACGGTGTAAACCGCGGTGTTGACCACGGCGATGAGAAACAGCGGATCAGAAGTGAAGAGGTTTCTGAAATTGTCCAACCTCACGAACGTCGCATGCGTAAACAAG... <Preview truncated at 128 characters>
Rv0023	Rv2067c	0.000987	0.918724	4730	2325016	2325466	2325238	CATTCCTCGACGGTGTAACTGCGTTGGCGACCATGCAAGAACGTATCGACGAGGGCGCTATCGGAAAGTAAATCCCGAGCTTTCGTGAGATAGTTTCGGAGCGGATGATACGTCGGTAGTAACGAGAT... <Preview truncated at 128 characters>
Rv0023	Rv2081c	0.007893	0.725825	193	2338221	2338698	2338479	GCCGCCGCGCACCAAAAGTTATGCGAGGTGTACAAACTGGCAGCGCGGGCGGTCCAAATCGCGACAAACGGCGACAACCCGGCGTTCGCAAACATTGCCACAGTCAATGGTGCGGTGATGCTTCAGCA... <Preview truncated at 128 characters>
Rv0023	Rv2106	0.002467	0.853524	5368	2366739	2367135	2366914	CTTTGACATGCACTACTTGTCCACATTTTGTACACGAAATACCTAACACACTATGGTGCACATCACGCACTTCCACGTTCCGTATTCGGTGTACGATTTTGTCACGCAACTAAGCGTTCAAGAGGGAG... <Preview truncated at 128 characters>
Rv0023	Rv2108	0.00296	0.840111	4096	2368088	2368643	2368383	ACGTGAACAAGGAGAGGGGGCCCATCGAACTCGTAACCAAGGTAGACAAAGAGGGGACCATCAGACTCGTCTACGATGGGGAGCCCACGTTTTCATACAAGGAACATCCTAAGTTTTGATTCGGGAAC... <Preview truncated at 128 characters>
Rv0023	Rv2111c	0	0.935752	603	2370399	2370917	2370627	TTCCAGAGAGTGAATTAATGGACAGGCGATCGGGCAACGGCCAGGTCACTGTCCGCCCTTTTGGACGTATGCGCGGACGAAGTCCTCGGCGTTCTCCTCGAGGACGTCGTCGATTTCGTCGAGCAGAT... <Preview truncated at 128 characters>
Rv0023	Rv2162c	0.000987	0.911796	2152	2424667	2425188	2424935	AGACCTGCGACACCGTCGGCAGGGCTTTCGATCCTATAACAATCTGAAAACAGGATGTCGCACTTTCCTTAAAAGAGCTTCCGCCAACCCGATCGTCAGCGCGCACATGTTGCGCAAAAGTTGTTGGA... <Preview truncated at 128 characters>
Rv0023	Rv2220	0	0.936773	500	2487360	2487955	2487637	GCAACACGGGGTTGACTGACGGGCAATATCGGCTCCATAGCGTCGGCCGCGGATACAGTAAAGGAGCATTCTGTGACGGAAAAGACGCCCGACGACGTCTTCAAACTTGCCAAGGACGAGAAGGTCGA... <Preview truncated at 128 characters>
Rv0023	Rv2220	0.007893	0.739768	230	2488744	2489274	2488999	CCACGAATACCTCACCGAAGGAGGGGTGTTCACAAACGACCTGATCGAGACGTGGATCAGTTTCAAGCGCGAAAACGAGATCGAGCCGGTCAACATCCGGCCGCATCCCTACGAATTCGCGCTGTACT... <Preview truncated at 128 characters>
Rv0023	Rv2243	0.000987	0.922689	2016	2516472	2516935	2516720	GTCGCGGGACGATCTCAAAAACATAGCTTACAGGCCCGTTTTGTTGGTTATATACAAAAACCTAAGACGAGGTTCATAATCTGTTACACCGCGCAAAACCGTCTTCACAGTGTTCTCTTAGACACGTG... <Preview truncated at 128 characters>
Rv0023	Rv2244	0	0.956792	1560	2517504	2518023	2517780	CAACCACATACCCGTCAGTTCGATTTGTACACAACATATTACGAAGGGAAGCATGCTGTGCCTGTCACTCAGGAAGAAATCATTGCCGGTATCGCCGAGATCATCGAAGAGGTAACCGGTATCGAGCC... <Preview truncated at 128 characters>
Rv0023	Rv2254c	0.000987	0.909121	747	2528590	2529146	2528826	CGCGCGCGCCAGCGTCACGGCTACTGCGGTGAAGTACACGAACGTGGCCGGGTTGATCGCCGTTAGGCCGAAGATCAACGCAAACCGAACACAGCCCAGCTGTTTTTGTGGGGCCGGAACCGGCTCCG... <Preview truncated at 128 characters>
Rv0023	Rv2267c	0.002467	0.851597	1630	2541745	2542301	2542010	TCGGGATCACCGATCAAATCCTCATAACGCAATTCGTAAAAGCGTGTGGGGTCAACGAGTTCTCGGCCTTCGTCCAACTTTCGGTATAGGTCGACGTAGGTCGACACGACCTTGTCGTCCAACCCGTC... <Preview truncated at 128 characters>
Rv0023	Rv2293c	0.001973	0.878723	1064	2564900	2565545	2565177	CATTTAGCCGTGGCCGATTTGGGGCTTGGCCCTGATTTTCGCGCACCATCGGCGACGGACGAATATTTGTTATCGTTTTTTTCGTCTAGCGATTCCTCGGCGTTATTTCATCGCGGCGGAACGAGCCG... <Preview truncated at 128 characters>
Rv0023	Rv2307B	0.004933	0.766058	3786	2579190	2580031	2579723	CCAAAGCCACCGCCAGGGCAATATCCCATCGCACTATTCGGCATGTGCGGATCTTGTCCCGGCGGTGGCGCGGGTTCGGCGTTGGCAGAAACCATAGAAAATTCAACTGCCATAGTCAATGTACCGAT... <Preview truncated at 128 characters>
Rv0023	Rv2309A	0	0.965113	1117	2582817	2583472	2583184	CGCTGCGCCGGGGCCTACTCGCCAACGGCCTAAGAGAGAGGCAAGCTGGGGCATTATTCGAACGTTACGAAAGCCAGTTCGATTCATTCGGATATATCGAGAAGGTGCGGTATCGGGGCTCAGGGTAT... <Preview truncated at 128 characters>
Rv0023	Rv2323c	0	0.935877	2656	2595998	2596509	2596245	ACGTAGGAATCCGTCATAAACCAACGATATTTGGCTCTGATTTCACAATCAAACGATGGTCGTTGCGTATTTTCCATTGATACATTGCGTTAACCTCGAATCTGTGGTGATTCG
Rv0023	Rv2329c	0.00148	0.88864	253	2603394	2603873	2603622	GTTGTTTCCTGGCAGCCTGAAACTCCTGTAGAACTCCTGTAAAAGTGCTGAAGGCAATACACAATTGGGCTCGCCCTTGAGCCGAGAAGACCTAAACCCTACATGTAAAGCTGCGCTGTTGTCCTCGC... <Preview truncated at 128 characters>
Rv0023	Rv2339	0.00148	0.890928	631	2616591	2617134	2616811	GATGGGGCAGGCCTTCGACACCGCAAAAAGCGGCGATTCATTCTATCTTCCTCCGGAAGCCTTCGATAATGCAGAATTCCAGCAAGGCATGAAGTTGTTTTTGTCGCCGAATGGTAAGGCGGTGCGCT... <Preview truncated at 128 characters>
Rv0023	Rv2411c	0.001973	0.875336	836	2709671	2710276	2710007	TCACGCGTCTCATGCTGCCTCAAATTCGACATTCCGGCAGACCACAGATTCCGCTTTTGGGCGAAAACGTAACCGACTGATAACCTGGGCAGCCGAATCACACCGACAAAGGGAACTTGCACGTGGCC... <Preview truncated at 128 characters>
Rv0023	Rv2438c	0	0.943741	743	2735188	2735724	2735501	GGCGATACGGAAAAGATAGTCGGTGCGCAACCCGGCCTGGACGTTCTCGAAGGTGACGTCGTACACTTTTTCGCCAACCGAATACGGATGGCCGATTGTGTGCAGCATCAACCGAGCGGTGTCGCCGA... <Preview truncated at 128 characters>
Rv0023	Rv2444c	0.00148	0.888554	305	2743049	2743514	2743266	GCCATCCGGCCCGTCAGCGGACTCGTACTTGGTCAACTTCGAAACCAATTCGGGAGCAACAGAATTCACGTATTCATTGATCGTGTTCCAAGCCTCGTCGCCGGAAACGATGAGGCCGACGAAGTCCT... <Preview truncated at 128 characters>
Rv0023	Rv2461c	0.00296	0.791487	292	2762886	2763460	2763206	GGCTGGATCTGAGAATTTTGGGAATTCACTGTGCTTCTCCATTGACGTGGGCGCGGGTGATGATGTGATCGACGAAACCGTATTCCAGGGCTTCGGCGGCGGTGAACCAGCGGTCGCGATCGGAATCC... <Preview truncated at 128 characters>
Rv0023	Rv2474c	0.008387	0.716696	487	2776653	2777260	2776964	CGGCGGCATCGTCGAGCCGAAGCGCGTGATCCACGAACGTGGCCAGATCCGCGCGGTGAGCCGGGTCAGGGAGCCACAACCCACGCTCAACCACCCCGCCTATCCCCGAAACCACCGTTGCAGGTACT... <Preview truncated at 128 characters>
Rv0023	Rv2500c	0.002467	0.861966	349	2814567	2814998	2814794	GCCGTACTCCTCCGGAAACGGCAGCCCGAACAGGCCCATCTCTCCCATCTTGGCGACAATTTCGTATGGGAAGCTGTGTTCCGCATCGTGTTTGGCCGATACCGGCGCGACCACGGTGCGCGCAAAAT... <Preview truncated at 128 characters>
Rv0023	Rv2516c	0.00296	0.795693	296	2832667	2833184	2832883	TTGAGCCCCTCTCCGGGGCGAATCACCGTCTTCTTCGGGACATTTCGAGTGATCGCATCGATTCGCGAGAGGTCAATCTCGACATCTTCTGCGATATCGTCGCCGATGTTGCGCAACACAAAGCGGAT... <Preview truncated at 128 characters>
Rv0023	Rv2531c	0.008387	0.7229	251	2856682	2857233	2856927	CGACGGGAAGGGCATGAAATTGGCCGACCGGCGCCGCCGCATAGGCCCGCAGCGCATCGAAAAACGGTGTGGCATAACGGTTTCGTAAACCCGCGAGCACCGTGCTGTGCAGGTCGGTGACGTCGTTG... <Preview truncated at 128 characters>
Rv0023	Rv2545	0.00148	0.898143	5075	2867641	2868147	2867905	ACGGCGTTATTTCGGGCGCAAACGCTCCAATGCATATATCTCAGTATCGAATACCTATATGTTTGCTCCATGTCTCGGCGTACAACGATCGACATCGATGACATACTGCTGGCCCGCGCGCAAGCGGC... <Preview truncated at 128 characters>
Rv0023	Rv2557	0.000987	0.906822	911	2876837	2877396	2877156	CGAACAATGAAAGAGGGGTGGATCGTGTACGCGCGCTCTACCACTATTCAGGCGCAATCCGAGTGCATCGACACCGGAATTGCGCACGTTCGCGATGTGGTTATGCCCGCACTGCAGGGGATGGATGG... <Preview truncated at 128 characters>
Rv0023	Rv2600	0.000987	0.915913	397	2927912	2928476	2928226	ATCGCCGCCATCTACGCCAGCTCCAATCAGCTGGCCCAGGGCCTGATCGGCGTGGCGGTGTACGGAATCGTCGGTGTCGCGCTGCAGGGGGTGGCACTGGTGATCCTCGAGATCGCGGTGCCGGGGCG... <Preview truncated at 128 characters>
Rv0023	Rv2608	0.00296	0.785567	1203	2935849	2936351	2936091	TATGACGTCTCCGTGGCCCAGGGCGTAACGAATCTGCACACCGCGATCATGGCGCAACTCGCGGCGGGAAACGAAGTCGTCGTCTTCGGCACCTCCCAAAGCGCCACGATAGCCACCTTCGAAATGCG... <Preview truncated at 128 characters>
Rv0023	Rv2633c	0.000987	0.902703	917	2959599	2960112	2959835	GACTTTGCGGCCCAGTCCTTTAAGCACGGTGTGGTGGCGCTTTAATACGTCGTAGGCATTCACTTCGTTGCTCTATTCCGTATTCGGGATCAACGAGACAACCGTAACCTCGCGCCGCGGCCCATTAA... <Preview truncated at 128 characters>
Rv0023	Rv2641	0.002467	0.846597	4698	2965666	2966126	2965893	ATCACCGGCAGCGACTTGGGCATAGGCCCACCCTGCCAGATACCTTGACATATATCAAAGAGATGTTGCACACTGGGTTCGGCGCCATTTTGATATAAGTCAAACAACTGGGAGGTGTCTACCAATGT... <Preview truncated at 128 characters>
Rv0023	Rv2699c	0.00296	0.802075	1311	3014779	3015295	3015075	CCAGCGTCGAACGCGTCCACCAAACGATTCGTGCCCGTATCGTGGCCTATTCAAGTGTGATTTACATCACATATTCATATTGCACCTTGTACGCGGCCCTAAACGGTGCCTTTTTGGGTGCGAACTAC... <Preview truncated at 128 characters>
Rv0023	Rv2722	0	0.992846	4833	3034479	3035005	3034770	GGGCTCGCATAACATTGCTCCAGCGAACGACGATTGCGAAGTCCAATCGCAAATATTACGAAAACGGATACCCAGCCGATGTCAAATTGATGCCGGGGCACGCTGCTGTGGTGAGCAACCGGGCTGCA... <Preview truncated at 128 characters>
Rv0023	Rv2756c	0	0.9641	368	3069092	3069601	3069381	ATGCTTTCCTGGCCATAGATCGAGACATCCTTCGGATCGCCGTCGTGTTCGTAGATGAACTTCTCGGTCTGCACAAACATGCCTCCGGAACCGCAGCACGGGTCATACACCCGCCCACTCGACGGCTC... <Preview truncated at 128 characters>
Rv0023	Rv2764c	0.000987	0.908599	423	3073486	3073995	3073758	CTTTGATCGCCGGATGCGGATCGTAGTTCTTCACAACGATGTCTTCATAGGTGTACTCGAAGATTGAATCCCGGTCGGCTAGAAGTAGTTTCGGATATGGCCGCGGCTCGCGGCTGAGCTGCAGCCGT... <Preview truncated at 128 characters>
Rv0023	Rv2779c	0.000987	0.913854	2187	3086471	3087022	3086760	GTCTTGTGTTCCGTTGAATTATCACGCATATGGCCTCGAAAAAGAATTATCATCAGCAATCTTGCAGATTAATCGAACTTTCTTCATACTGAAGCGTACAGTATCGAGAGGGGTAATCATGCGCG
Rv0023	Rv2780	0.00296	0.782293	281	3087268	3087829	3087588	TGGGGCCGTCCTGGTGCCAGGCGCCAAGGCACCCAAATTAGTCTCGAATTCACTTGTCGCGCATATGAAACCAGGTGCGGTACTGGTGGATATAGCCATCGACCAGGGCGGCTGTTTCGAAGGCTCAC... <Preview truncated at 128 characters>
Rv0023	Rv2847c	0.001973	0.87697	311	3154597	3155169	3154877	CGTATCCGCAGTTCGGCCACCCTTTAGCAGAACGTCAACGAAAAGCTCGATGCGTTCGACCGCCATCAGCAAAACGATGGTGCCCGTCAATGCAGCCAATGCATCCCAATTCACTAACGATTCGGGA
Rv0023	Rv2882c	0.001973	0.881699	797	3191429	3191973	3191670	TGCTGTTTAGCACCACGCGCCGGCTGCTCGGCGGGGTTTCCGGTGCCGGCATCGTTGGTTGTCACGGATTTTGTTGCTGAGCGGCCGCTAGACCTCCAGCAGCTCGCCTTCTTTGTGTTTAACCAGCT... <Preview truncated at 128 characters>
Rv0023	Rv2901c	0	0.963311	452	3211765	3212242	3212029	ACCATCTCCACACTGTTTGCCAAATAGAAACGTCGCTCGGTTTCTACGACGTAGCTGAACTGGCCGACGATGTCCTTGTATTCGCGATACAGCGAGAGCTCCATCTCGGTTTCATACTTTTCGAGATC... <Preview truncated at 128 characters>
Rv0023	Rv2905	0.00296	0.821973	373	3214264	3214731	3214500	CAGGAAATCTCCGGTGGTTCGCGGCCGTCGAAAAGCGCCCGCAAATGGTACACATGACTTACATATGACTAGGGTCAAACCGCGCGTGTGGAAACCCGAAGCTTGGCGTGACACCCAACAGAGGGCAC... <Preview truncated at 128 characters>
Rv0023	Rv2922c	0.006413	0.756054	419	3237302	3237718	3237502	TCAGCAACTCCTGCACATCCATCAAACGGCAACTGCTGCCGTTGATTTCGTATTCGCTGGCACCGTCGCGAAACATTCTTCGGGTGATCGACACCTCGGTGTATTCGATAGGCAGTGCGTTGTCGGAG... <Preview truncated at 128 characters>
Rv0023	Rv2935	0.00296	0.797334	493	3269234	3269833	3269588	GGACCGCAACAGATCTTGAGCGCATTGACCGTTCGCAACCGGCATTGTTCACGGTGGAATACGCGCTCGCGAAGTTGGTCGACACTTTCGGCGTGCGCGCCGGGGCGTACATCGGATACAGCACCGGC... <Preview truncated at 128 characters>
Rv0023	Rv2935	0.003947	0.77886	1291	3271594	3272062	3271810	CAGCTGGACGCGGTGCACAACACTCTTAAGTCCGTTCCGCACTACGGAATTGGATACGGGCTGCTGCGCTACGTTTACGCCCCGACCGGACGTGTCCTGGGCGCTCAGCGCACACCCGACATTCACTT... <Preview truncated at 128 characters>
Rv0023	Rv2941	0.002467	0.85588	1367	3283561	3284033	3283805	ATGTTGCGCGGCGGCCCGGGGAATCCCCGCCATCAATTATCGAAGTTGATTTGCTCGATCTGGACGCTCCGAATGGGTATACCTTCAAAGAAGACGAGTATCCATCTACCGCGTATTTGCAATACACC... <Preview truncated at 128 characters>
Rv0023	Rv2948c	0.00296	0.80959	1870	3299084	3299702	3299423	AGCCCAGTATCTTCAGGAGTGAGCCGCAAGGCTTTACGACACATAGCGTCCACGAACGTCAACGGGTCGGCGTGCCGATGAATCGCCGCCTTCGGCGGACCCGTGGTACCAGACGTATACGTAGCGTA... <Preview truncated at 128 characters>
Rv0023	Rv2951c	0.002467	0.860241	621	3303776	3304411	3304065	GCGAGGTTTCCAAGCATCGTCCACGGTTCGTAATTGGCATCGATCTTGGGCACGAATTTCGCCGCAATTCCGAGATATTCGGAAGTCGCAATCGAGCGCGGCACCAGCGCATTCAGATG
Rv0023	Rv2956	0	0.974321	645	3308640	3309154	3308919	GGCCGCATTGTCTCGTTCGAACCGCTATCCGGACCGTTTACGATCTTGGAAAGCAAAGCGTCAACGGATCCACTTTGGGATTGCCGGCAGCATGCGTTGGGCGATTCTGATGGAACGGTTACGATCAA... <Preview truncated at 128 characters>
Rv0023	Rv2965c	0	0.983003	956	3318244	3318814	3318494	AGCATCGCGACTTCTTTGGCCAGTGAGGACGACACGAACGAATACCGTGGCGCGGTCGCGACGAAAAAGGTGTCCACACCGGCAATGTGTTTGTTCATTTGCGCCATCTGCAGCTCGTATTCGAAGTC... <Preview truncated at 128 characters>
Rv0023	Rv2967c	0	0.971928	1092	3322687	3323252	3323008	GGTCCTCGTACGGATAAACGGCCACGGTTCCGACGCCCAGTTCGTAGGCGGCACGAAAGGCCCGGATCGCGATCTCCCCGCGATTGGCGACGAGCACCTTGGAAAACACGTGTGGCTCCCTTATCCGG... <Preview truncated at 128 characters>
Rv0023	Rv2973c	0	0.976479	2177	3329466	3330009	3329712	TAGTCCGCGTTGAAGAACGTGGCCGTCACCTTGTTGCGGCCGCCGCCGACGGTGATGCGCAGACATTTCCGATTCGGCTTCTTTTTCATCGGAAACGAATACGTATCGGTGATCACGTCGACGATGGT... <Preview truncated at 128 characters>
Rv0023	Rv2991	0.00296	0.805597	2980	3347625	3348123	3347885	CGTGGGTGCTTCCTCGGAGTAACCACTGTGATGTCTTCCTCACGGCTGAAGCTGGCGGACTACCGATGAACCGACCCACCGAAACTCTATAGCAAACGATATTCATTTTCAAACTAGGCACCGCGAGC... <Preview truncated at 128 characters>
Rv0023	Rv3016	0.001973	0.877194	274	3375768	3376272	3376002	AGCAATCACCGGCTCCGGCGATGACCTGACGATCATCCCCACGATGGACACGACGTATCCCGTCGACGTCGACGATTTCGCCCAACCCATACCACGAGAATGCCGGTTCATCTATGCCGAGACGGCAG... <Preview truncated at 128 characters>
Rv0023	Rv3017c	0.000987	0.915991	363	3376610	3377162	3376878	GCGTCGTGCCCGTATAACCGGCCATGTCTCCGACATTGGCCGTCATCGCCGGGTAGCTGTACATACTCTGCGACACCACGAATCCCTTTCAAATATTCCGGGCAATGATTTTTAGACACTCTTTCGAT... <Preview truncated at 128 characters>
Rv0023	Rv3022A	0	0.986925	624	3380899	3381361	3381121	CAGCGGAGCGAATTATTGACACCTGTCTTGACGCCTGTCTTGACATGCGTCAGGCAATATTGATCTCACAGATCGTTGCGTATGTCAACTGTTATTGATAGCTACTATTACGTAGGCGTAGGTGACGG... <Preview truncated at 128 characters>
Rv0023	Rv3049c	0.00296	0.833947	315	3409864	3410398	3410197	CCACCGCGGGGTAATAGGTAGAGGAGTTCAGGATCCGTTTGCAGCCGATGCGATACCGCGGCGTCAGCTTGCGCCGCAGCTCGCGATCCTTCACCGATCGACGAATATTGTATTTGGCATAGGCCTCG... <Preview truncated at 128 characters>
Rv0023	Rv3051c	0	0.94011	920	3412539	3412990	3412747	CGGACGCGTACTTGGACCGCTCGAAACCCTTGAAGTGCGTGCCGCGTTCGATCGCGATGCGGTTGGATGCCCGCAACGCGTGATACAGCACCGTATAGAAGTAGATGTTGGTGAAGTCGATGCCTTCG... <Preview truncated at 128 characters>
Rv0023	Rv3065	0.000493	0.928632	5983	3430041	3430613	3430362	TGTCTCCCACCGGTGTGCCTACTCACGTGTGGACGCACGAGCCTCCTTTGTGTACATTTGTACATGTACAAATGTACACAAAGGAGGGGTCTTGATCTACCTATACCTCTTGTGCGCGATCTTCGCGG... <Preview truncated at 128 characters>
Rv0023	Rv3089	0	0.936914	355	3456744	3457196	3456948	CCCGCGACGCTTTCGACAACGGTTGGTTCCGGACCGGCGACATCGGCGAAATCGATGATGAGGGCTATCTTTACATCAAGGACCGGCTGAAGGACATGATCATTTCCGGCGGCGAGAACGTCTACCCG... <Preview truncated at 128 characters>
Rv0023	Rv3096	0.007893	0.727756	153	3464226	3464725	3464490	AGCCAAGCTGGCGTCCTCATAACGATTCCCAACCTCAAATTGTTGCGAATCGATAATGCAAGCCGAACCACGTCGCCGAACAAGGCCGTACACCTTGGCCGGGAAACTATCGTCATTTTGTGCACCGT... <Preview truncated at 128 characters>
Rv0023	Rv3098c	0.000987	0.907457	1313	3467124	3467624	3467375	CGCGCGGGGCGTTGATGGCGTCAAGAAGGAATGAGGCGGCGAACGCGGGCGTTGGGGTGCCGCTATGCGTTGAACAATTGCTATACGATTGTGCAACATCAGCTATCGTCGTACTCATGACCGCGACC... <Preview truncated at 128 characters>
Rv0023	Rv3104c	0.002467	0.849683	554	3472252	3472817	3472497	GCGCCGAGCACCGCCGCCGGCCCCACCAACGCACCGACCGGAACCGGCAACACATCGATGACCTCGTACACAACGACGACATAGATGAGGACGATCGACACCCACGAGATCACCGACGCTACGGCCTG... <Preview truncated at 128 characters>
Rv0023	Rv3109	0.003947	0.775625	1842	3477237	3478072	3477732	AGACCGTTGTCGCCGGATGATGGGGGACCTACGCCTTTCCGTTATCGATCAGTGCAATTTGCGATGCCGTTATTGTATGCCCGAAGAGCACTACACATGGTTGCCGCGGCAAGATTTGCTATCCGTCA... <Preview truncated at 128 characters>
Rv0023	Rv3124	0.001973	0.880376	1369	3489726	3490354	3490084	GGACGCGCCGACGTCGTTATCCCTAAATTGGAAAGACTCGTTGCGATGCATCCTTATCGCGAGTCGTTATGGAAGCAGTTAATGCTCGGCTACTACGTGAACGAATACCAGTCCGCGGCAATCGACGC... <Preview truncated at 128 characters>
Rv0023	Rv3125c	0.00296	0.825413	629	3491493	3491981	3491724	CGCAACCCCAGCCCAATCAGCCGCCCAGAAGGGTCTCGTACAAGGGTTAACTAAACAATCGTTACCGAATGAATCGACACATCGTGACGCACCGATGGCTCAGCACGCCGGACTTCTAGAACAACGAG... <Preview truncated at 128 characters>
Rv0023	Rv3142c	0.001973	0.885765	645	3509231	3509798	3509536	GAACATAATCCGCTGAACCGCACAGCCCTCTAACCACTGCTCGGTCATTTCCTGTTCGGTCATATATTCACTCTGGCCTTGTTGTGCCCATATGTCACGTACACAACCGCCGAAATCTCGTGCGGGAT... <Preview truncated at 128 characters>
Rv0023	Rv3150	0.008387	0.718029	319	3516322	3516805	3516560	TGCCGGGAGGGCACCTTCTGGCTGGATAAGATCTACGAGCGGCTGGAAACCGGCCGGGGTAGCCATGAAGACATTGACAAACTGTTGGACATTTCCGATTCCATCTTGGGAAAGTCGTTCTGCGCGTT... <Preview truncated at 128 characters>
Rv0023	Rv3152	0.007893	0.731959	689	3519764	3520311	3520034	CCCGAAGCCGAGGGCGAGCTGGTCGCGGGATTCCACACCGAGTACTCGTCGTTGAAGTTCGCGATGTTCATGCTCGCCGAGTACGTCAATATGACTACGGTTTCGGCACTGGCCGCGACCCTATTCTT... <Preview truncated at 128 characters>
Rv0023	Rv3153	0.007893	0.735838	587	3520388	3521102	3520823	TGCCCGGCCGACGCAATCTATGTCGAGGGCGCGGACAATACCGAAGAGGAGCGGTTTTCGCCGGGCGAACGCTACGGCCGGGTGTACCAGATTAACTATTTGCGTTGCATCGGTTGCGGTTTGTGCAT... <Preview truncated at 128 characters>
Rv0023	Rv3159c	0	0.950546	1849	3528975	3529450	3529220	GGCAACACCGAATAATTCATCAGCCCAGCCCCTTCCCCTACAGGACGTCCCGGCCAATGACTCAGGCAACGGTGCACGTCTCTGTACTCGTAGAACAAACTGTAGGAAAACGGCGCGACGAATAACGG... <Preview truncated at 128 characters>
Rv0023	Rv3159c	0.008387	0.721863	5623	3527467	3528659	3528189	AACCGATGTTGTTGTTGCCATTGTTCCCGAGGCCGAGGTTATTGTCGCCGTTGTTTCCGAAACCGATGTTGGAGGAGCCGATGTTTCCACTGCCCAAGTTGAAGGAACCGAGATTTCCGCCGCCGAAG... <Preview truncated at 128 characters>
Rv0023	Rv3177	0.006413	0.754266	533	3545166	3545634	3545401	TGGCGGAGGTTGTCGAGGTCCATGTCGGTGCATCTCCGCAACCAAAGTACACCGATAAGTTTACGTGTCGCATTAACCGATGTACAGTGTCGGTTATAAGTACACCGATCAGTATACAAGGAGTCGGC... <Preview truncated at 128 characters>
Rv0023	Rv3179	0	0.990499	1433	3547278	3547753	3547542	TACAGCCACAAGCCCGACGATGGTCGACAGATCAAGATACGTCTTTCGACAAAACAAGATCCAATGGTCGACAAAACAGGACAAACTATTCGACAAATCGGGATCAGATGTACGACAAAACAGGAGTA... <Preview truncated at 128 characters>
Rv0023	Rv3179	0	0.937758	1308	3548487	3549036	3548782	AGGTCAAAGCCTCGGCGACAGTGAACGTCCATGATTTCCGACACTTGTCATTCGCGCGTGACCGACTCGGCGACGAATTCATCACCGGAGTTCTCTTCTACACTGGTGCCCGGGCTTTGCCGTTCGGC... <Preview truncated at 128 characters>
Rv0023	Rv3193c	0	0.971601	1659	3561376	3561903	3561615	TCGCAGCGAACACGCTACGGGCTAACCAACCACCGAGCGGGACTCCACCGCTTCCGGTGTAGGTGTATCTCTTGGTGTCGATGTTAGTTTCGTAGTCGTATTCGCGGTCGTCGCCATTGCGTCCAACG... <Preview truncated at 128 characters>
Rv0023	Rv3193c	0	0.94935	485	3560616	3561161	3560912	TCACGCTTGAATCTGTTCATCGCGCTGATCAACTGATATGAGGCTGAATTATCGTCCTTAGCAATGTTTTTCGCGACGATGTAATACGGCGGCTGATAACTGCTGGCGGTCGGATTCGGGTCCAGCGG... <Preview truncated at 128 characters>
Rv0023	Rv3206c	0	0.945456	821	3583556	3584099	3583799	GTCGACACCGAATATCTCCTCGGTTATATCCGAAACGTCTGCTGCGCGTCGTCCTGCAAATACCTCAACGCCCAGCTTGCCACCTTTGCTTCCCCGGGTTAGGGAATCGGGTAGGGCCAGGGATTGAA... <Preview truncated at 128 characters>
Rv0023	Rv3216	0.00296	0.831527	534	3593141	3593673	3593423	AAGTTCGCCACGATATTGACCGCACTGGGAGTTGAGCAGTGACCGATACCATCCGCCGCGCTACACCGGCGGATACCGCCGACATCGTGGCCATGATTCACGCGCTGGGCGGAATTCGAGTATGCCGC... <Preview truncated at 128 characters>
Rv0023	Rv3219	0.004933	0.761197	661	3595089	3595796	3595530	AACTGGCAGCGTAGTGTAGTACAACTGGGTAAGGGCTGTGGAACGAGATCGCCAGAGTGAGATAGCCCACGCGCTTACGTAACACTATTGACATCTGTTGAGCCTGTGAAACGATCAAAAGGTTGCAT... <Preview truncated at 128 characters>
Rv0023	Rv3230c	0.00148	0.890236	415	3608039	3608605	3608306	GATGCTGGCGTTAAGCGTCGTGTGTTTCTTGCTCATAGGAAGCTCCTGCTCGGCCTTAGCTTCCGCCCAACAAAGCTACGGTACCGTAACCTACGGTTCCGTATCTAGGCCCGGACGCGCAGACTGCG... <Preview truncated at 128 characters>
Rv0023	Rv3236c	0.007893	0.73723	367	3612799	3613325	3613055	ATTGCCTAACGACAAACCCGCCAACAAATACACCGGAATCGGCGACAACGCGAATCGTCGTGCCACTGCACCCAGCACCGCAAGCACCGCCAACAGGACGCCGAGCTCAAACAACAGCGCCCTCGAAA... <Preview truncated at 128 characters>
Rv0023	Rv3238c	0.003947	0.774703	253	3614116	3614558	3614343	ATCGGCGCCGCGATCGCGTGATCTACGGTTCGTGGCACCACTACGTCGCCGACGAAACCGATCGCATACCCGAAGGCAACCAGGAATACCAGATAGCTCGCGGCCCCGTAAATGATCGTCAAATAACG... <Preview truncated at 128 characters>
Rv0023	Rv3252c	0.00296	0.818405	199	3631814	3632255	3632020	CGGGGGGCTTCGGGTCCACCAGAGCCGATTTGCGTGGTCATATGCCAAACCTCCTCATGAGCCACACCACGTTGGGATTTGACAATAGAGCAGTTTGCGTCTTATGTCTAGACATATAACGCAATTTG... <Preview truncated at 128 characters>
Rv0023	Rv3260c	0.002467	0.855562	405	3640074	3640587	3640338	ATAGATAGTGAAATGGTTTCCCACTGTTTTGATGTACAGTTAACCCAATTCGAACAAGTGATCGAATCTCGGTCTGCGACACCGAAACCGGCCGGCCAACCGCGAAATGACACTGATGTGATTAGACA... <Preview truncated at 128 characters>
Rv0023	Rv3269	0.00148	0.900344	1958	3649926	3650430	3650192	GCATCAGAGCAATACATATTGATATCGCGATATATAGATGTTAATGTCACTGCAACGAGCTGCCGCTGCAATTACAGACCCGGAAGAAAGGTACAGGCAATGGCGATACAAGTGTTCTTGGCGAAGGC... <Preview truncated at 128 characters>
Rv0023	Rv3277	0.007893	0.74127	387	3659756	3660373	3660036	TGGTGTCACGGCATCTGACCGGCGTACTTGCCGGCCACGGCAGCCAAACCGTTACGTATCATTTTGCGTCGATTTTGTGTTCGTCCGTACACTCACTTGTTGTGTCCTTTGCCGATGCCACCATCGCG... <Preview truncated at 128 characters>
Rv0023	Rv3280	0.007893	0.727819	263	3661881	3662473	3662226	CTGCACAAACGCAGGGAAGAGTCGCTGCACCCCGTCGGTGAGGATGCCGTCGAAAAAGTACACGCCAAGGGCAAGCTGACGGCTCGCGAGCGTATCTACGCGTTGCTGGATGAGGATTCGTTCGTCGA... <Preview truncated at 128 characters>
Rv0023	Rv3283	0.00296	0.790454	3639	3665403	3665849	3665617	CCCCACGGCGGTGCACATTCCGTGGGGGAAGGCCGCCGACGAAAGTGGACGGTTTCGCAGCCGCGAGGAATTGGAACGGCTCTATGACTTCATAAACCCGGACGACCAAACCGTCGTCTATTGCCGCA... <Preview truncated at 128 characters>
Rv0023	Rv3291c	0.007893	0.731813	2400	3671639	3672108	3671854	GATTTACGGAATATTGATATTTATGCTGGAAAAATTATGGTATATGCTGCCTATCGCTGTAAAAAGTGTTCAGAATGATCGTGCTTCGCGTCCGCACGTTCGCCGTTGTCCGGATCCGTTGCAACAGG... <Preview truncated at 128 characters>
Rv0023	Rv3313c	0	0.970977	559	3700972	3701454	3701199	CGCGGCTTGATCACTTCGTCGATTATCGCCAGCCGCTGGTCGAACGGAATGAACGCGGATTTCATCGCATTGACGGTGAAGCGCGCCAGGTCGCTCCAGCCATAACCGAAAGCCTCTACCAAACGATG... <Preview truncated at 128 characters>
Rv0023	Rv3323c	0.006907	0.74626	1887	3709194	3710135	3709558	CTCAGCGGCTCATCGGTGAGCCGGCAGTAGACATCGGAGCCCCCGGCAACCTGCGGTATGAACGCCACCGTGTCGCCATCGTCGAGAATCGTTGATGCTGGCGCTATGGATTCGTTAACGGCCATCCG... <Preview truncated at 128 characters>
Rv0023	Rv3336c	0.00296	0.796709	782	3722537	3723036	3722784	CGGCGAGCACGGCCTCCAGCTCCGCGGGATCTGCGGTCAATTCGTCAACTCTGGCTTGGATCGGGTTGACGAATTCGACGACGGCCTCGGCGGTGTCTTTCTTCAAATCGCCGTAGCCGTGTCCGGCA... <Preview truncated at 128 characters>
Rv0023	Rv3339c	0.004933	0.764665	921	3724907	3725463	3725160	ACCGATGCTCGTAGGTCAGCCCCGCCGCTTCGAACTGCGCCTTGAATTCCTCTTCGTAGACGCGCTCGAACTCGTCTTTGAACATCCCGTCGTAGGCCTTGAGGATGGTGTTCTTGGTGGACAGATAT... <Preview truncated at 128 characters>
Rv0023	Rv3347c	0.001973	0.874885	698	3747920	3748424	3748170	TTCGTGGATGTCCAGCACCACTGCGGGGACATCGATGGGCTCGATCCTGAAGGGCCCGATGTTGACGAGTTCGTGGATGTCGAACAGCGACATGCCGGGAATATCGATCTGATCGATGTGGACGGGAC... <Preview truncated at 128 characters>
Rv0023	Rv3350c	0.00296	0.84342	1601	3758136	3758752	3758437	ACCAAGGCCATTAGTGCCTTGAGTCCACATTTCGAAGGGATCTATCCTCATCTCCGCCCCAACCGAGGCGTTGATTATTTGCTCCACAATGACACTCACCGGCGGAATGCGCACGGACCCCACAACGA... <Preview truncated at 128 characters>
Rv0023	Rv3350c	0.00296	0.819357	427	3761628	3762181	3761850	GACCGCCGGGATGTCCACGGACGCATCGATCGGCACCACTTCCGACATTGAAATCCCATCGATGACCGAGGCCGGAATATCAACAGGTATGCGGATAGGAATCGACTCACTCAACGAAATCGCATCCA... <Preview truncated at 128 characters>
Rv0023	Rv3377c	0.007893	0.736704	4630	3790923	3791820	3791352	TTTCGTACTCGTGGATGACATTTGTCGTAGCCCGCCTGCTTCAACGCACCGAGCACGTGGACGTTCGTCGATATCGAGGGGCCGACTTCGTGAAAGTAGGTACGGAACCAATCGGCGTCTTCGAATTG... <Preview truncated at 128 characters>
Rv0023	Rv3400	0.007893	0.730743	304	3817171	3817701	3817479	GAAAAATTCGTTCCCTTCGACCCTGCCGCGGACTATCACACGTATGTGGACGGCAAGAAACGCGAAGACGGCGTTCGATCGTTTCTGAGCAGCCGCGCCATCGAAATACCCGACGGTTCCCCGGATGA... <Preview truncated at 128 characters>
Rv0023	Rv3401	0.003453	0.779915	387	3817958	3818550	3818206	TCCAACGGGCACATTGGATTACGCGGCAACCTCGACGAGGGCGAACCCTTCGGACTGCCGGGCACCTACCTGAACTCTTTCTACGAAATCCGGCCGCTGCCGTACGCCGAGGCCGGTTATGGATATCC... <Preview truncated at 128 characters>
Rv0023	Rv3440c	0	0.936911	334	3859702	3860209	3859937	AGCCTCGTCAGGTGATTGCCGATGGCGTCATCGATGAGCTCGGCGGCGGCGCTGAACCGGTCGGCAACCGCGTATACCGCTGCTATGTCTATGCCGGCGCTGTTTACGCTATCGGGTCTCATGCCTAT... <Preview truncated at 128 characters>
Rv0023	Rv3476c	0	0.932751	755	3893296	3893841	3893590	CATAGACCGTCGAGTTGCGATCGGCCCGATCAAAGAATTGGTCCTCGAAATACGTAGCGAACACGGTGTAGACGTAGACGTCATACCACTCGACCAGATTGCCCGACGATCCCCGGATCGTGTTCCAA... <Preview truncated at 128 characters>
Rv0023	Rv3493c	0.002467	0.845854	654	3910870	3911346	3911112	GATAGGGCATGGACGGCTTGTTGACGCCGTCGATATCGGCGACCGTCACCCGCACCGACACCAATACCGATGCGTTGTCGCTGATTTCGTCAATGCCCTCCAACGCGGCGCCGTTGACGACGGCCTCC... <Preview truncated at 128 characters>
Rv0023	Rv3499c	0	0.933026	1762	3918781	3919317	3919085	TGGATGCCACGGTATTTGACCTTGGCGCCCTTCTCCATAACCAGGCCGGCCCTCGGCGACGATACCGTGACGGTGTCCGTAGACGTGAAAGCCGCCGTATACGAAAGATAAGTCAGCACTGCGGATCC... <Preview truncated at 128 characters>
Rv0023	Rv3501c	0	0.996149	2130	3919876	3920354	3920109	GAAAAGAAACGGCGAAACCGGATAGTGACGTCGTAGCTCATCGCTTCATCACCATCGCTCGCTCACCGTCGTTTGTTACTGCGCCGAGATTCGCACACCTATAGCGGTCATGACTACGTTGATCACGA... <Preview truncated at 128 characters>
Rv0023	Rv3508	0	0.942162	277	3930671	3931091	3930900	ACAACGCTTCACGGCACTCGTCGAGACTTATGCTCGAGTTCTGATACGTGGAGCAACTGTTTTGGCGTTCGACCCGTATTGCGCAGGTGGCGGTACTGGAAAACGTAGACGTGTTGGGCGGGTGACGA... <Preview truncated at 128 characters>
Rv0023	Rv3525c	0	0.931404	341	3962077	3962603	3962369	TCGGCCCTCGAAAGAAAACAGCGGCATCGTTTAGATATACGCCCGTCGTACATATGCCGTGGCCAGACTCGCTGTCGTTGCGCTCACCGGAGAGAAAACTGTAACGTGTTCTAGTTAGCGATACCGAT... <Preview truncated at 128 characters>
Rv0023	Rv3528c	0.00296	0.837487	1611	3964543	3965227	3964882	ATCAGCAAACAACGTACATTCTTTGCGTACATATCCAGGATAGTGTCCCAATCAGGCGACACTTGGTGCAGCAGCACATCGAATAGGAAGAGGGCGTCGACATTACCGACTTTATCGGCAATCTCCTG... <Preview truncated at 128 characters>
Rv0023	Rv3531c	0	0.980361	595	3968877	3969374	3969100	AAGCCCGCTCGCTTCCAGAGCCCTGCGCACGAGCTACCCATTATTGATCTAGCTTATTGTTGCGTTATACGACAGTCTGAGCAGTATATTGTCCGCTATATGTGTATTCGTAGCGGCGTGGATTGACG... <Preview truncated at 128 characters>
Rv0023	Rv3573c	0.00296	0.832836	1664	4015951	4016568	4016276	TCGGTGACGGTCGCTACCACCTGCAGACCTCCGCGTCGACAATTTCACATAGCAATGGAGCGTTCTTGCCCACTAGAACGTGTTCTAATAGTGCTAACGATCAACCGTCAAGTCGAAGGCAATAACTC... <Preview truncated at 128 characters>
Rv0023	Rv3597c	0	0.961216	1588	4041034	4041632	4041400	AGTACGGATAGACTCCCCGGTCACCAATCTGCCATAAGAACGCAGAATACTCAATCCAGACACAACACCCACAGTTCAGTTGGAGTGTGGTCGAACAATCGGGAACAAAACTGTCTCCCTAATTGACA... <Preview truncated at 128 characters>
Rv0023	Rv3598c	0.000987	0.922957	2612	4041904	4042373	4042146	TGAATAAGCTCCCGGGTGACGACTGCCGAATCGTCATAGGTTCCGTAGGTCTGGTAGGTCTCCAGCATGGAGAATTCCGGAGAATGCGTGGAATCGGCTCCTTCGTTTCGGAACACTCGATTAAGTTC... <Preview truncated at 128 characters>
Rv0023	Rv3615c	0.001973	0.873031	474	4054636	4055204	4054893	CACTGCGGGCAGCAAACGTGGTCAGGTAAACAACCCGTCGATAGCCTTGCGCCACGCTTCGTCGGCCTCGCTATATATCTTCGCCGCAATTCGAAGACTTTTGGCGAGATCGACACCGGCCGTATGCA... <Preview truncated at 128 characters>
Rv0023	Rv3621c	0.000987	0.917065	163	4060501	4060842	4060679	ATGAATTCCTCCCTTTGAATCGTCGAATTCGATCCTCGATCAACGAACGTAGTTGGTCATCCGCCAGCCGGCGGTTGGGCGATCACGGTCGGCTTGAATCCGTATCGAGGGGCAGCGA
Rv0023	Rv3631	0.00296	0.813771	712	4070270	4070769	4070519	GGTGGCGCTGGCGCGGACGGACGAGTAAGCGGCCGATCAGCCCCGGACCAACGTGTAACTTGTGGGCTTAAATGGCCTCGAAAATGGACACTGAAACGCACTACTCGGACGTCTGGGTCGTCATTCCC... <Preview truncated at 128 characters>
Rv0023	Rv3645	0.00296	0.808301	286	4082504	4083021	4082784	ATCATCGGCAACAGTAGCTATCCGCGCCGACAGATACCGATCAGCGTTCGTTTCGCGACAATTCCGTGATCTTTCGTCGCCATTTGGATGGATGCCGAGGCGTTCGTCGGTTTCCGGCAAGTCCCCGC... <Preview truncated at 128 characters>
Rv0023	Rv3646c	0	0.989271	849	4085898	4086496	4086214	TCGTCGCCGTAGAGCTGGCGCGCCTGGGTACGTGCGGCGTTGATCGCCGACTCCGACAGCGTGGTGGAGTCGGTACGCATATAGGTGATGTAGCCGTTTTCGTACAGCCGCTGGGCGATGCTCATCGT... <Preview truncated at 128 characters>
Rv0023	Rv3681c	0.001973	0.879722	353	4120837	4121393	4121147	AGCCAGTTCCTATTGGGCACAAGCCAATTAGAAATGAATGGCTTTTGCTGTAACCAAACCGTAATCAGAAGCGACGGGACCGCGGCACCTATCCGCAGTCCCTGAGTGGCTATCCGGCGGTGCCGGTG... <Preview truncated at 128 characters>
Rv0023	Rv3696c	0.00592	0.756196	182	4138644	4139095	4138883	TCACCGCGATCGAACCTTCAAGCGCGTACACGGGTTTAGCGTTCCCGAATTGGTAGCACACCGTGGTTAGCAGGCCGTTATTCGATCGCACGATCGTTTCACCGGTGTTCAGCAGCAGAAAATTGCCG... <Preview truncated at 128 characters>
Rv0023	Rv3701c	0.00296	0.827432	263	4144218	4144733	4144507	AGAACACAAACAGGCGCCGTCCTCCCCTGGGAATCTCGGTTAAATGCTCCTCGAAATCCCCACAAACAGCGTTGATTTCGACACCACTGTATTCACGCTGAATTGCGGTCGCAGTTGCCGACAGCACG... <Preview truncated at 128 characters>
Rv0023	Rv3729	0.002467	0.853865	417	4178206	4178664	4178427	ATCCGCCACGACAAGGTGTATTTGCGTAAGCGCTGCCGCGAGCACGGAAGTTTCGAGGCCCTGGTGTACGGGGATGCCCAGATGTATTTGGAATCAGCACGATTCAACAAACCGGGCACCTTTCCGCT... <Preview truncated at 128 characters>
Rv0023	Rv3738c	0	0.949267	767	4189509	4190127	4189820	TCGCCAGGACCGCAAAGACGATCGCGTATGCGAAGATCACGAGCGGCAAGATGAGCACGATGATGATCGTGTATGCGACGATTGCAAACAGGATCTCGAGCGATATCAGAAAGA
Rv0023	Rv3744	0.003947	0.774474	529	4195152	4195671	4195406	GAGGTGCACCGGGCGGGAGAGAGTTCACGAACAGCCACCCGGCCAACATATCAGAATATATGATCATATGTTCATTTATTTCTTTGGGGATAGGCTGCCTAACCATGGGGCACGGGGTCGAAGGCAGG... <Preview truncated at 128 characters>
Rv0023	Rv3766	0	0.932247	1723	4211930	4212611	4212208	TTCCGATAGCGGGGAATTGAGGTGCCGTGACAGACACTTTGTTCGCAGATGTCTCCGAATATCAAGTGCCCGTGAATAACTCGTATCCCTACCGAGTGCTGTCGATCCGCGTCTGCGACGGCACCTAT... <Preview truncated at 128 characters>
Rv0023	Rv3770c	0.003947	0.771638	365	4215520	4216015	4215761	CGACCGCGAGCGCGACGAGCAGGTCGGCTACGTAGTAGCCATGGGCGAGGGGATCGTTATCCATAAGCGTGTTCTGTTGTATGCCACTAAGCATCGTATTTGCCTCCGCGAACCTTGGTGAGCAACAG... <Preview truncated at 128 characters>
Rv0023	Rv3772	0	0.991239	1004	4217481	4218006	4217787	GCGGCCCGACAGCTTAGGCCTGGTTCGCGCACACAACAATGTCGTTGTGCTGCGTACGTTTTCGAAAGCGTACGGCCTGGCGGGGTTGCGGATCGGCTACGCGATCGGCCACCCCGACGTCATAACCG... <Preview truncated at 128 characters>
Rv0023	Rv3781	0	0.990786	970	4227694	4228224	4227937	GGCATCGGCATGGACCCCGAGATCTCCGGCTACGAGAACATCATCATTCGTGGGCTGTTTCTGGGACAGACCCGCAAACAGATGCAGGCGAAAGTGGATGAGATCGCCGAATTCACCGAATTGGGCGA... <Preview truncated at 128 characters>
Rv0023	Rv3783	0.008387	0.711013	437	4229364	4229976	4229676	GGTCTGATCAAACAGCTGCCGGCACCGTTGAGCGTGCACGTCTATCGGTTGGTGTGGCGGCAGATGATCTTCTTCGCCCACAACATCGTCATCTACTTCGTCATCGCGATCATCTTTCCTAAGCCGTG... <Preview truncated at 128 characters>
Rv0023	Rv3787c	0.00148	0.901997	2164	4234392	4234919	4234655	GCTCCGCTGTCGACCCGAACAACCGGTTACAACTGCGTGACGAATATCGATGACGGCTGCACCTTAAGGGTGTAACACTGAAGCGCCACGAATCCGATTTATCGTCCTGTGGTGATCGGTGAAACGGC... <Preview truncated at 128 characters>
Rv0023	Rv3823c	0.006907	0.751549	919	4290383	4291029	4290699	CCCTGCCGTAAATAGTCGTGATATCGACTAATCAGAAATACCGCGTAATCCGTTCCCGCACCGACCATCATCCCGCTCATAAAAATAATGCTCTGGTTAGCAATACCGAGGCCCGCCAAGCCGGCTAT... <Preview truncated at 128 characters>
Rv0023	Rv3824c	0.00296	0.78316	4104	4291507	4292321	4291796	GATATCGATAAAATCACCCGCGCGACAAGACCGCCATGTCATCCTTTCGATGTTATTTCGCCGGCCTGGGGAAAGCGCAACGACGTTGCCTACACGTTCCGCCGTCCCACCGTTGGCAATGCGCATAC... <Preview truncated at 128 characters>
Rv0023	Rv3826	0	0.992687	1070	4300037	4300553	4300321	GATCTGGACTCGCCGATACGATCTAATATTGTGGACGATTCTCTCCAAACAACCGCATATTTGCAGTATACGTCGGGATCGACCCGCACACCTGCCGGTGTAATGATTACCTACAAGAATATATTGG
Rv0023	Rv3830c	0.00296	0.800719	434	4305165	4305645	4305422	CGATCCGGCTCGGCTCCAACTCGCCGCGCCGCAACGACGCAATCTTCGTCACTGCGTCAACGTCATAAGGAAACGAGAAGATAGCCGCTTGCACGGAATCGATGATCGATTCGTCGGCCGGTCTAGCA... <Preview truncated at 128 characters>
Rv0023	Rv3862c	0	0.954111	703	4338280	4338755	4338493	TCTTGCGTGCAAACGCCGAGCGGGACCTCATACAGGGCGGTTACTGTCATGTCTACGTTCCTCCAGAAAGCGTTGCAGGTTGTAGCCTCTGCCGCGAAAGCGTATCGCATTAACCATAGCGATGCAAC... <Preview truncated at 128 characters>
Rv0023	Rv3867	0	0.928927	458	4342901	4343479	4343148	CCGAAGCGCAGCTGGCCGACGAGATCTTCGTTATTGCCGATCTGGCCCGCCAAAAGGCGCGGGCGTCGCAGTACACGTTCATGGTGGAGAACATCGGTGAACTGACCGACGAAGACGCAGAAGGCAGC... <Preview truncated at 128 characters>
Rv0023	Rv3872	0	0.994261	1735	4350481	4350965	4350699	GCAGGACCCGAGCTCAGCCCGGTAATCGAGTTCGGGCAATGCTGACCATCGGGTTTGTTTCCGGCTATAACCGAACGGTTTGTGTACGGGATACAAATACAGGGAGGGAAGAAGTAGGCAAATGGAAA... <Preview truncated at 128 characters>
Rv0023	Rv3876	0.003947	0.77889	460	4352710	4353196	4352939	CGACCGAAGGCAACGTCACTGGGATGTTCGCATAGGGCAACGCCGAGTTCGCGTAGAATAGCGAAACACGGGATCGGGCGAGTTCGACCTTCCGTCGGTCTCGCCCTTTCTCGTGTTTATACGTTTGA... <Preview truncated at 128 characters>
Rv0023	Rv3888c	0.00296	0.842677	6209	4372255	4372843	4372507	CATCGTGGTGACCCCCACGCCGCCCTTGCCGGACACAACCGTGATGACATATTGCCGACGGATATGCCGACGGATACGTCCCTGTAAATTGCGGTAGTGCCGTTCCCGGGGCGATTCACCTGGATTAA... <Preview truncated at 128 characters>
Rv0023	Rv3891c	0	0.945014	1345	4373736	4374383	4374055	TGCTGGCGGTGTCTTCGTAAATCATGTGGAGCTGGCCGGCGCGCGAGCCCACGTCGGAAGCGAAGTCGGATACGGCTCCCGGGTTATACGTGATTTGATCTGACATGTGAAATTCCTTTCCGAGGCGT... <Preview truncated at 128 characters>
Rv0023	Rv3894c	0.000987	0.915222	1512	4376020	4376605	4376359	CAAAATCCCCTCGACGTCGCCGTCGGCACCGACCAACAGACCTCGTCCAGGCGGCAACGTTTGGGCTCGCACCGATCGATTGATTCGGTTTTGCGGATCGTTATCCATATACAACTGGGCCACTTTCG... <Preview truncated at 128 characters>
Rv0023	Rv3902c	0.007893	0.734949	7088	4387099	4388039	4387491	TGGCATCGCACGAGAAACGTCAACCTAACCCTTATAGTCCTTCCAAAGGGTGAATAAGGGCTTACCTTCGCTATCCAGGAAAGAATCCTTTATCACGTTGACAGATACGTCTAGGTAATGTGACAATT... <Preview truncated at 128 characters>
Rv0023	Rv3917c	0.008387	0.717161	224	4405775	4406264	4405986	CATGTTGGTGATCAAGGGCCGCGAGCGGCCGATGCGCGCCGCCAGTTCATCGTGGGTGACCCCGAATTCGTCGAGCAATTGCTGGTATGCCGCCGCTTCTTCTAACGGATTCAGCTGTACTCGATGAA... <Preview truncated at 128 characters>
Rv0023	Rv3918c	0.001973	0.879169	1997	4406667	4407244	4406913	ATCGGGATCATCACCTCCGGTGCCGCGACGAGTGCGTTGATGGTCAGCAGCCCCAGCGAGGGCGGGCAATCGACGAAAACGTAGTCGAAGTCGAAGTTGTCGAGTGCGGCCAGGGCGGTGCGCAACCG... <Preview truncated at 128 characters>
Rv0023	Rv3918c	0.007893	0.731251	442	4407095	4407670	4407107	CACGTTCTGCTGCAGCGCCGATGGGGGTGTCGAATTCTGTCGATGTTTCACGTGAAACATTCATCGTCGGATTGTGCGCGGCCTCAGGCGTCGGTGTCGGTGGT
Rv0023	Rv3921c	0.002467	0.863663	254	4409022	4409520	4409323	GATCATGCCGAAGACGTAATGCTGCTGCCCGAACGTCCAGATATTGTTCGAGAACCAATACAAGATGATCGCCAGTGGCAGGAACGGTCCGCCGACGACTACGCCGAGCGGAAATACGTACAGCGCCA... <Preview truncated at 128 characters>
Rv0023	Rvnr03	0.000987	0.919246	4529	1476773	1477273	1477039	GTGGAAAAGTAGGACACCGCCGAACATACAAAAACACCCCCGGTAACGGTGGTGTTTTTGTATGTTTATATCGACTCAGCCGCTCGCGAGCGGGCGAATTATGGCTTCGATTTTCGCAATGACGATAC... <Preview truncated at 128 characters>
Rv0023	Rvnt16	0.008387	0.707065	543	1137996	1138629	1138220	AAATCAGAGGTGCTGCCGATTACACCACGACGGATTGCACATCGATGTGACTTTAGACGGTGTCAACGCCGTCAGCACAGTCAACGCTGTCGCCGTCTACCCACCGGCCCCACGCAAACCGATACCCT... <Preview truncated at 128 characters>
Rv0023	Rvnt27	0.006907	0.746635	315	2765294	2765796	2765539	ACCTCACGGGAAGGTCTCAAAACGACTCCGATTAGATTTGATGTCTGTCACCACGTACAGTCGCGCTCGACTAAATACATGCGGGCGTAGCTCAATGGTAGAGCCCTAGTCTTCCAAACTAGCGACGC... <Preview truncated at 128 characters>
Rv0023	Rvnt43	0.00148	0.888699	498	4216659	4217150	4216907	GATACCAACGGAACGCGTTTGCGCTAGTAAAGAGCGCGCCCGAAGAGATTCGAACTCCCAACCTTCTGATCCGTAGTCAGATGCTCTATCCGTTGAGCTACGGGCGCTTGTCTTCAGTTGTGTCCCCT... <Preview truncated at 128 characters>
Rv0042c	MT3282	0	0.950752	735	3558998	3559544	3559283	CGAAGACTGACGTTCAGACCGCAAGCAAGCTAAATAGCAAGCCAAGCAATTAGCAAGACTAATGTTCCCAAATCCGTTCCCATCGGGCATGAAAATGACCC
Rv0042c	MT3580.2	0.008387	0.722257	363	3893701	3894234	3893935	TGTCGCCGGCGTGGATGCAGACTCGATGCCGCTCTTTAGTGCAACTAATTTCGTTGAAGTGCCTGCGAGGTATAGGACTTCACGATTGGTTAATGTAGCG
Rv0042c	Rv0112	0.006907	0.749944	301	135827	136389	136084	ACGGTAACCCTGGAATTGTGCTGTGTGCTGGCTGTGTCGTTGTGATGAGCCTGTCTAAGTGGTGCGTAACCGTTTGACGAGCCGCGGCCTCGCTGCAAACA
Rv0042c	Rv0830	0.008387	0.720067	126	921751	922134	921939	CTCACTTGCAACGGTAGTTCGCAGTGGAGACCACGGTAGTAGCTAGACTATCTACATTTATCGCATATCCGTTTTGCTTGAGGGGGCAACGATGGTACGCG
Rv0042c	Rv3347c	0.001973	0.879292	322	3751307	3751719	3751520	ACCGGGAATGACTGGTTAATTCTGGTGTCGATATTAAGGTTACCTAATTGGAGGGTGACGTTGCCGGCAAGATCTTTGATTTCGATTCCTGAAATGTTGAC
Rv0042c	Rv3378c	0	0.954859	761	3792549	3793079	3792821	AAAAACACCGAAGCATAGTCTGTGTTCAGTGTTGGATGACGTAGAGATTGTTAGGTCATCGAATGACTTGACAACGGCTGCCCCTTGCGCGGTCGAAGGCA
Rv0042c	Rv3415c	0.000987	0.913404	848	3834369	3834871	3834614	AACGGCATATTACTCACAGCTTTCTTTGCGCTAATTTAGGCGTACTCACAGCATGGGATGACCTGGGCAAATACCTCATCTATCCGCCCGGGATAGCATGC
Rv0042c	Rv3738c	0	0.97443	1253	4190001	4190465	4190275	TGCCGTGGTCATAACCTCATGCTGGGTGGCCAGCCGCGCACTGTCGGCACTGGATTTAGTTAGCTAGGCTAGATAAGGTAGGTGGGCGGCCACATAAGCTT
Rv0043c	Rv0355c	0.00296	0.809902	504	429948	430609	430327	GGTCGTGGAAGAACCCCGCGAGGTTGCTGCCGATGTTGAACATGCCCGAGACGTTGGCCGGTGCCCCGATGCCGGTGTTGAATACGCCCGAGACGGTATCG
Rv0043c	Rv1176c	0.007893	0.731782	338	1308106	1308665	1308310	TGGAGCGCTTCAGCTACTTCGTCGAGCCAATCGATGGCACTTTCTTCGGCTCGGATTCCGCCGCGCAGCACGAGGTATTGATGCAGTGCGGCGCCATCGA
Rv0043c	Rv1358	0.003947	0.769908	1032	1528992	1529620	1529257	GGTTTGTATGTCGAAGCCATGGCACTGTCTTACATCGGCGACAGCGCCGCCCGGACCATCGCTGGTGCGGCTCTCGAAGCTGCCACCGAGTTAGGCGGGATTTACCAAGATCTGGGTTACGGAGCGAT... <Preview truncated at 128 characters>
Rv0043c	Rv3759c	0.009867	0.701327	571	4205088	4205830	4205433	GCATCCTCATGCAGTTGACACTATCGTCAGCGGCGGCGCCGTGCTTCCACAACTCGGCATGTACTGGGATTTTTCCGGCGTGGTTTGGTTTCATTCTGTGT
Rv0043c	Rv3762c	0.000493	0.924848	420	4207611	4208113	4207835	GGAACATCTCGGCGATCTCCACACCGGTGTAGCCCTGGTTCAGCAGCCGCAGCGTCTGATCGTGCAGATATGAATACATGTCGCGCTGTTGCGACAAGAAC
Rv0047c	MT0294	0.007893	0.72435	149	341800	342160	341984	ATGAAAATCATGTTCAGTAAGCTACACTCTGCATATCGGGCTACCAACGAAATGGAGTATCGGTCATGATCTTGCCAGCCGTGCCTAAAAGCTTGGCCGCA
Rv0047c	MT0407.1	0	0.964864	395	476385	476731	476546	TATTGGTCAACCGTGCTCGCCGGAAGGCGCGAAACTCTGGGGGAACCCCGGCCCGATATATTGCGAGCGCACGGCGGACGGGCAACTGCAATGGGTATCAA
Rv0047c	MT0600	0.00888	0.705372	101	665612	665960	665824	TCCCTCCGGAACTCGGGGTAACGGCAAGCTTTCGATGCGTCGGCAGTCCGAAATCTAGAGACGACGAACTTGTTGTTCTAGGGTCGTTTGGCCTTCGCCCC
Rv0047c	MT0856.1	0.000987	0.906878	169	931744	932092	931944	TCCAGGCCGTCAGGCGTGCCGGGGATATCACGACGCCGAATGTCTTTCGTTGGTTATCCCAGACTGTCGAGCGACGTTGTTTTTGCACTGAACGTCGAATC
Rv0047c	MT1077	0.00296	0.81761	204	1170684	1171003	1170829	ACGTGAGTGCGGCCGGAGCACACGCTCGTATCGTCGTCACAGTCGAAGGGCGCGATCTTGAGTTCGACGTATCGACCTTCGCCCTTGTGGGCCCGCAGCAG
Rv0047c	MT1432	0.002467	0.846387	395	1563296	1563721	1563535	GGGTTGCACCGCGGAGATGTCGGCGAAAATTGGCAGGGTTGCGTTGACGCAACCATGGCGCGACACGCGCGATAGGTCGCCCAACCGCGAGTGATCCCCGG
Rv0047c	MT1578.1	0.000987	0.917552	408	1728389	1728708	1728568	AGCGTAGCCGGTTGCCCCGATATATGTGGAAAAATCGTTCGGACGTACAAAAAAAGTTCCTGACGCTGGCGTCAACTCGAAACTGCCTCGGAAGTCATGAT
Rv0047c	MT1742	0	0.989722	4599	1928883	1929199	1929039	GCTGGATCACATTGGGGCGTCATCGAGGTCGATCGACGGATACATCAGGGAATGCATGGCCGCACCGTATCGACTCGGTCTGACAGCCATCCGCAGCCACA
Rv0047c	MT1849.1	0	0.95451	640	2041621	2041950	2041784	CAGCGAGGTGATGGTGATCATTCTTTACGTTGCGATTACCTCGCCGGAACGTGACACGAGCAATACTCGCCAACCATGATCGCCAGATATTTGGAACGGGT
Rv0047c	MT2015.1	0	0.936957	1421	2206877	2207288	2207077	GCTCGATCCTCAATATCGGACTAACAAAATACATCATCGCGCCTGTATACGCGATTACATTGCAATTTATCCTTATCACCCTTCTTAGAGTGCATATCAGT
Rv0047c	MT2015.2	0.00296	0.811377	345	2207345	2207691	2207509	GCACATCGCCCCGCGCTATAGGATACTAGCAAGATACATCATAGCCAATATATGCCAGTTTGCATTGCTATTTACCGATCAGTTGTCCAAGCAATCGCGTA
Rv0047c	MT2035	0.008387	0.717267	130	2226009	2226389	2226169	ACCAGCAAATAGCCACTATCTACCTAACGCGTGCTGTGCCGTGCGGTAGCTACTGAAAATCCGAGATGTCAAAGGCAGCGTCTGGATACGCTGTATGCGCG
Rv0047c	MT2565	0	0.950494	294	2806362	2806737	2806539	CGGCACCCGGGTCAATCTCGCGCATGCCAGCCAGCATCGAGCCAGCGGGCACCGCAATACATCAGCACGTGTGACTAGATTGCTCCGAATTCTGTCGAACG
Rv0047c	MT2588	0.002467	0.859081	179	2829895	2830262	2830100	AACTGTGCAACGCTGTCCATCATCGATAGCAACCAGATATATGGCCACATTGACCGAATGAATCGCCGCGACGAGCTTGGCTAAGCCACAACAGAGAGAAA
Rv0047c	MT2601.1	0	0.979543	772	2850478	2850833	2850627	CGACATATGCCACAGGGTACGACAAAAACAACAACTGTCACACTGGTTTCAGTGGTCACGGATGCATCACACTGGCAGAACACATGCATGCGGCCATACCG
Rv0047c	MT3139.1	0	0.985781	1986	3414866	3415223	3415019	ACCGCTCCTTTGCGGAAATCGGGAATCTGACAGGATCTGGCAACGACTCAAGTAGTGCATCTTCGATATGTTGAGCGGCCCGACAAGGCTCCAGATTCCCG
Rv0047c	MT3580.2	0	0.953803	829	3893790	3894123	3893930	ATGCCGCTCTTTAGTGCAACTAATTTCGTTGAAGTGCCTGCGAGGTATAGGACTTCACGATTGGTTAATGTAGCGTTCACCCCGTGTTGGGGTCGATTTGG
Rv0047c	MT3718.2	0	0.94559	629	4056862	4057243	4057044	CCACTGAAGTTTTAGTAATTATCCGTCCGAGATATCCGAATATAGCGAACACCGGTACCTTGCGAAGAAAAGCCTGAATCTGATAACGCCGATATCCACTC
Rv0047c	MT4026.1	0	0.940392	242	4392974	4393407	4393191	CGTTGCCGCACCCGTCGCATTGGCCGGTGTCGGGACGAGGTATCGTCGTGCCCATCTCCGCGCGACAAACAGCCGGCGACAATATTAAGAATCCTTGGGTG
Rv0047c	MT4035.1	0	0.973477	704	4404953	4405407	4405239	CCTACACCTCCGCGGGCCAATGTGCACCAGCAACCCTTCTAGAATAAGAGAGTCGATCGCTATCGGGCCAGTATTCGCGATGCCACTCCAGCCGACTTGCACCGC
Rv0047c	MTS0903	0.001973	0.872871	577	1275706	1276136	1275947	TCTGCGTGACTATCGCCATTGATCGATGGCGAAGGACCAGGTCACCAGTATATCGATGATTTGAATAGTCCAGCGCCGACATTGATGATATCTGTTGACGAATACGCTTGATTTACGATG
Rv0047c	MTS2458	0.000987	0.915343	1749	3556770	3557080	3556915	TCGATATGAACGGATTCAAGGATGCGAGGCCCGATCGTCTTCCGCTTTCGGCATCGGTTTGGGATATCGCCCAGCGATACAACAAGGGCGGACCTACCGTC
Rv0047c	MTS2822	0	0.978419	679	4099287	4099650	4099490	GGGGGTCGGACTGATACACCCTCGGCTATGGCCGAGTAATGCTTACTATACACATGACAGTGCGCAGTCACGCAAGTACCGGACGCAATGGAAAGCACAGC
Rv0047c	PEP0025	0.003947	0.773004	691	1699889	1700542	1700131	ACAGCATCTGGTTCAATCACGAATCACCGCGTCACGGCGAGACATTCATGACTCGTAATCCTGCACCATATCGCGGTCGGCAACGAGGCGCTGATCGATGCGCAGACGCTGATG
Rv0047c	PEP0039	0.000493	0.924508	267	2752785	2753159	2752990	TAATAACGTCTTCATTGAAAACAAGACGAGAATATCTCGAAAGGCCACCAGAAAATTAATACGGAATAGTATTAGCGTCCGGGCTGCATCGGTGCGTGCAA
Rv0047c	Rv0001	0	0.984446	1321	944	1257	1097	AACGGCTCGCGGTCCCCGACGATGTCCTCGAACTCATCGCCAGCAGTATCGAACGCAATATCCGTGAACTCGAGGGCGCGCTGATCCGGGTCACCGCGTT
Rv0047c	Rv0001	0.006413	0.754923	150	572	887	721	GCCCAACGGTTGTTCCCGGGAATGCGGGTCAAATATGTCTCCACCGAGGAATTCACCAACGACTTCATTAACTCGCTCCGCGATGACCGCAAGGTCGCATT
Rv0047c	Rv0002	0	0.994804	2754	2895	3204	3051	GAGCCGAGGAAGATCTTGTTGTTGACTATGCCGGTGAACCATTGACGATTGCGTTTAACCCAACCTATCTAACGGACGGTTTGAGTTCGTTGCGCTCGGAG
Rv0047c	Rv0002	0.00148	0.888769	451	2145	2464	2312	GTTTCTCCTGGAAGCGTTTTAGTTTCTGGCCGATTGTTGTCCGATATTACCCGGGCGTTGCCTAACAAGCCCGTAGACGTTCATGTCGAAGGTAACCGGGT
Rv0047c	Rv0003	0.00296	0.82502	203	3779	4134	3991	CGGCGTCTATCGGTTATCGGGCCAGCATGGATGTAACCGGTCCCAGCGAGCAGTCAGATATCGATCGGCAATTGTTAGCAGCTCGGCTGTTGGCGGCGCTG
Rv0047c	Rv0005	0	0.952799	2335	6633	7048	6863	TGCTGATGGCCGACGCCGATGTTGACGGCCAACATATTTCCACGCTGTTGTTGACGTTGTTGTTCCGGTTCATGCGGCCGCTCATCGAGAACGGGCATGTG
Rv0047c	Rv0006	0	0.950059	857	7150	7524	7350	TGACAGACACGACGTTGCCGCCTGACGACTCGCTCGACCGGATCGAACCGGTTGACATCGAGCAGGAGATGCAGCGCAGCTACATCGACTATGCGATGAGCGTGATCGTCGGCCGCGCGCTGC
Rv0047c	Rv0010c	0	0.948259	584	13530	13884	13690	GAATCACATGCGTGTGATTGAGTGACCAAAAGGTTGCTGGCACAGTAACGACCCGACCAGAATATGAATTCATTCTATCGGCGGCGTGGATCAATGCCAGCGCATCGTGAGCAACAA
Rv0047c	Rv0012	0	0.942963	312	14407	14804	14610	TGGAATGCCGGTGCTGAGGCGATCCAGATGCAGGACCAGCGCATCATCGCGATGTCGATAGCTCGTTGTGTCGGAAACACGTTGCTGCTCAACGGGCGTAC
Rv0047c	Rv0020c	0.000987	0.917293	345	25020	25401	25180	CGAATCGGACGACCACATCACCATACGTTTGCCACCCCTGTTCTTGGATATAGTCCGCCAAGTCCCGAGCAAAACCGGTTGACTTCAGCTCAGGATCAGCG
Rv0047c	Rv0046c	0.00296	0.845215	260	50529	51038	50789	CTGGACGACGTCGACGGGCTCCGCGTCGGAGAGTTCGATGGTGTCGGCGTAGTACTTGCCGATGCCATCGAGGGTAGGCCCGCGCTGCACGATCACGTTGG
Rv0047c	Rv0047c	0	0.981636	24957	51571	51956	51791	GGCTTTTGAATGGCCGTTACGACGGTTCGACGCCTCGCGTCATCGTATCGCCTCGATATATTTGCGACAACATCACCGCGTCAAGACGGGTAGCTGACGTG
Rv0047c	Rv0047c	0.001973	0.885738	1004	51182	51415	51275	GCTCGTTGAGCCACTTGACCTCGCGCTCGCTGGACTCGAGCCCGAGTTGATGCAATTGGCGGGTGTAGCGGTCGAAGGAACTGCTGGCCCGCGCCACCGCC
Rv0047c	Rv0051	0.000493	0.925535	1468	55858	56278	56052	GCGTGCTTACTACCAGTTGTGCTACTCCGATACGGTGCCGCTCTATGGCGCTGAGTTATTGAGCCAAGGCAAGTTTCCGTACAAATCAAGCTGGATCGAAA
Rv0047c	Rv0056	0	0.95509	398	59680	59985	59842	GGCACGCATTTTGTGTCGGTGCACCTGCACCCGGAAATCGATGTCGAGGTATCGCTGGACGTCGTGGCGCAGAGCTAAGGCGAGCTGAGGCCACAACAGTT
Rv0047c	Rv0058	0	0.936116	500	62620	63036	62847	CACAATTTCGTCGCCAATGGCATTAGTTTGCACAATTCGCTGGAACAAGATGCCGACGTTGTCATCCTGCTGCATCGACCCGACGCCTTTGACCGCGACGA
Rv0047c	Rv0059	0.00296	0.839584	250	63684	64083	63844	CCCGTTCGAGCTGGTCAGCTACGTGTGTTGCTATAACACCGAGACGATGACACGGGTACGAACTCTGCTCGATCCTGTCGGTGGGGTGCGAAAGTATGTCA
Rv0047c	Rv0064	0	0.930719	211	69401	69744	69592	GTTCTCGGTGCGTCCCAACGCCGCCGATGTCGAACGCCCATATATCCAACGCAACATCGAAGCGACCCGCGAGGCGTATCGGATCGGTGGCGATTGGGTCC
Rv0047c	Rv0065	0.000493	0.925111	1248	71477	71828	71620	TTAGCCGGTGAACTCCGCTATGGCTACCATTCAAGTTCGGGATTTGCCCGAAGATGTCGCCGAAACCTATCGACGGCGCGCCACCGCAGCGGGGCAGTCGC
Rv0047c	Rv0066c	0.003453	0.778945	160	73128	73583	73350	CGTCGGATCGAACTGGCCATTTGTCTTGCAGAAGTTGATGATCTCCTGATAGATGCGCGAGAAGGTGGACTCCGGGTTGACCGCCTTGGTGTCCTTGAGCT
Rv0047c	Rv0072	0.00888	0.705698	129	80566	80955	80792	GGAGGCCCGGCACACCGTCGATTCCATGGGTGTCGATGTATTCGTCGTCAGATCCGGCGCTGCTGGACCTTTTCTGGGTTCAATACCGTTTCCCGATGTTG
Rv0047c	Rv0075	0	0.945033	300	83851	84197	83995	GGTACCGCTACAAGCATCCGCTGTGGGCTACAACACCCCGTCATAACCCCGTCATAAAATGCAGGACAGCATCTTCAATCTGTTGACCGAGGAACAGCTTC
Rv0047c	Rv0081	0.000987	0.908827	305	89386	89702	89552	GCACTATCTGATAAATTCTTCAACTCGTCAACCGATGTAACGCTGAAGCTCTCAGGAGACGCGGTGGAGTCCGAACCGCTGTACAAGCTCAAGGCGGAGTT
Rv0047c	Rv0097	0	0.98212	786	106659	106972	106823	CAGGTCACAGGGGTCGATCCCAAGAATCTGGACGATATAACCACCGACGAGATCCGGGATATCGTTTACACGAACAAGCTCGTTGTGCTAAAAGACGTCCA
Rv0047c	Rv0101	0	0.985906	1039	109861	110231	110069	CGCAGCGCAACCTCTACAACGGCGTGCGCCAGGATAACAATCCCGCGTTATATCTGATCGGCAAGAGCTATCGGTTCCGCCGGTTGGAGCTGGCGAGATTC
Rv0047c	Rv0101	0.008387	0.719087	138	114081	114513	114293	CAGCGAGGGTAGCGAACCTGCCGGGATCGGCGGAGCGGTGGAATACCGCACCGATGTGTTTGAAGCCCAAGCAATCGACGTGCTTATCGAGCGGTTGCGGA
Rv0047c	Rv0102	0.00296	0.843556	149	119080	119424	119235	CCCGATCACCGCATTCGTCCTCTTTGTGGCCTCGCCCTATATCGTCTATTTCACACCGCTGTTCGATACCTTCGTCCGCTATCACTGGGGCCACGAGTTCA
Rv0047c	Rv0114	0	0.997492	5638	138016	138356	138173	AACCAGCAGGGCGTGGGTGCCGGATTGATGAGCGCCGTCGACGTGATGGTGATACATCGGCACCTCCAAATGCAGCTTGCATCCGATGGCGTGCTGATAGA
Rv0047c	Rv0128	0.000987	0.919073	312	155886	156266	156072	CGATTCTGTTCGTGGTCTTCGGGATTGGCGCCTTGAACACATCGTTCGTCAAGGATGGCGAGGTATCGGTTCCGTTGAGCTATGTGACCGGCACATTGGTC
Rv0047c	Rv0136	0.000493	0.925551	3081	164211	164568	164406	AGTGGGTGATTCCCCGCGGGTATTCGATCATTATCAATATCGCCCAGATACATGGCGATCCCGACGTCTTCCCGCAGCCGGATCGCTTCGACCCGCAGCGC
Rv0047c	Rv0141c	0.002467	0.857789	234	167177	167592	167356	ACCGGGTATACCTCGGCCAACGACTGGGTGTCGCTGTATTCGCGCAGCGAGATGATCATCCCGTCACGGGTCTCGAAGATGCAGACGAACGGGCTGTCATA
Rv0047c	Rv0143c	0	0.984448	962	169214	169540	169379	GATCAGCCCGATCACCACGAACCACAGTAGTGGCCACGCCTTTTCGAAGCGATACTCGGCGTCGATGTAGCCGAACAGCGGGTCGAAGCCCAAGAAGGCGCCG
Rv0047c	Rv0143c	0.009373	0.702186	144	169805	170132	169966	TCTGATAGTCCGCGAGGTAGCCGAGCAGAAACTCGCTGGTGTATTTCAGCGCGAGGTAGAAGACGACGGCGCCCAGGCCGGCAATGACACCGATCGTGATG
Rv0047c	Rv0147	0	0.993819	4643	173026	173367	173172	CGAGTTTGTCACCGCAGAGCGGTTGTAGCGAGCGCATCCGACTGACCTTATATATCCGGATATATGGCTGGATCTTTTCTATTGCTGGTTCAACCGGGTGA
Rv0047c	Rv0147	0	0.980158	1432	173631	173983	173823	CTCAAACCGTCGGAAATCGCCGCTGCATCGGCGCACTTGATGACCGAATTGGTGTATCGCTATCTCGACACCGAAGCGATCGCGGTCGTGCAGGGCGATGG
Rv0047c	Rv0147	0	0.975697	655	174082	174438	174264	CATCGTCAACCAGCGTCAATTCGACCGGCTGAGTGGATACCTCGCCGCAGCGAAAACCGACGCTGCAGCCGACGGCGGCGGGGTCGTCGTGGGCGGCGACTGT
Rv0047c	Rv0148	0	0.977937	642	174643	174956	174803	TGACCTGGGCGCGGGTTGTCGCCCCGTTGACACCCGACTCGTTATAACCCCGAATTGTGATTGCGGAGAGGAGCCTGATGCCCGGAGTGCAAGATCGCGT
Rv0047c	Rv0151c	0	0.954375	322	179090	179487	179265	CCTCCTTGTCGACGGGGCCCATAACCCACCCGTCGAGCCGATACGTTGAGCGTAAAGCGACTCCGCGGTTGTGTCTGGCCTTTGGAGTGAACCCAAATGGG
Rv0047c	Rv0151c	0.007893	0.743472	165	178101	178517	178301	GCCGGTGTGAGGTCCGCATACGTGGTGTGCACCGTGAGTATCCCGAATACTGCGTTGATATCGGACAGGACATTGAGTGGATACCGCGGGAAGTCGGCGAA
Rv0047c	Rv0152c	0.001973	0.875303	233	180644	180989	180825	GGCCAACGTCTGGTGGAACCTAACTGTGAAACGCCTCGACTTGAGCGAGCACGGCCTGGTATTCCTGGCCGTATGCGCCGAACGGTTTCGCGATGGCGGCC
Rv0047c	Rv0153c	0	0.936238	640	181373	181752	181579	AGCAGTGTGACGACACGATGTAGCGCGCGCTGTGCTCCATTGCGCGTTGGGAATTGGCGATACTCGTCGGTCATGTAGCGGGTGGCCGCGTCATTTATCGA
Rv0047c	Rv0159c	0.00296	0.844672	151	187396	187695	187552	GGATTGACCGAAGTTGAACATCAGGCCCGGATTCGCCGACGGAAGATACGGATACGTATTGGGTAGCGCGGACTGCGGTAACAATCCGATGCTTACTAGGG
Rv0047c	Rv0161	0.00296	0.842137	110	190466	190752	190579	AGAGTAAGGCGGTCCTGCCGCTACGTCCGGCGTTTGGACAAACCTCGATGACTGCCTGACCTATGGCGGCTGCTATAACCGCGAGCATGCTAACCAGCTTG
Rv0047c	Rv0164	0.00296	0.798554	133	193700	194010	193872	CCCAGCCAGGTGCGGCTCGACACCGCTGTTCAAGGCATCGAGGGCACCTATATCCACGCCGTGTACTACCCAGGCGAAAACCAGATTCAAACCGTCATGCAG
Rv0047c	Rv0169	0	0.979893	717	198662	198984	198826	CACGTGACGGCGAGTCGGCGGCCAAGTTCATCTTGGATGTGGATCCGCGTTACATCCACCTGATTCCGGCAAATGTGAACGCCGACATCAAGGCGACCACG
Rv0047c	Rv0169	0.002467	0.85445	252	199357	199771	199533	GGTGGCGGTAACGGCTACTCGCTGAGGACGAACTCAGAGATCCTATCCGGGATAGGTATCTCCTTGTTGTCTCCCCTGGCGTTAGCCACCAATGGGGCGGC
Rv0047c	Rv0170	0.00296	0.800548	192	199898	200326	200171	TTCGGGTGGAGTTCAATATCGATCGTTCGGTGCCGTTGTATCAGTCCACGACCGCCCAGATCCGCTATTCCGACCTGATCGGTAACCGGTACGTGGAGCTC
Rv0047c	Rv0171	0.000987	0.91777	375	201243	201641	201412	CCAAGGCCGCATCCGGCTGGGACATCGAGACGGTCAAGCGGTCGCTGAATGTGTTGTCGGAGACCGTTGATCAGACCTATCCGCACCTGAGCGCCGCCCTC
Rv0047c	Rv0172	0	0.965389	406	202949	203313	203149	GGTGGTACGCAGCCTGGCGCTATTCGTCAACGCGCTACATCAGGACGACCAACAGTTCGTCGCGTTGAACAAGAACCTTGCGGAGTTCACCGACAGGTTGA
Rv0047c	Rv0174	0	0.956782	537	205846	206266	206055	TCGCTGCCACAGACCCTGGCCAATCTTGAGGTTGTGTTCGATATGCTCAAGCGCTACCACGCCGGCGTGGAGCAATTGTTGGTGTTCCTCCCACAGGGTGC
Rv0047c	Rv0176	0.00148	0.896802	219	208092	208520	208312	ACCATGCTGTTGTTCATGCAGGGTGAACGCGGTACACCACCCAATCAGCGGTATATTCAGTCAACTGTGCGGGCGATCTTCCAAAAATCGCGCGGGCAATG
Rv0047c	Rv0181c	0.008387	0.719327	341	212459	213023	212673	CTATCTCCTGCTGTTGGTAGCTGGCAGTGATGCCGGTTGCATCGGGTATTACCCACATCTGCACGAAATGCACCGGCTCGGTAGCAGAATCGTTCATTTCC
Rv0047c	Rv0182c	0	0.995416	3189	213202	213552	213358	AGATCGCCTCGGCGGTGAACAGCTCGACCAACCGGTCGATGTCATAAGCCTCGAACGCGGCGATATAGCGGGCCAACAGGTCTTGCGCCTCGGGTGAATCC
Rv0047c	Rv0194	0	0.984331	853	229393	229718	229551	AGGTGCGAGCGGGGGTGATCTCGGTCGGAGCGCTGGTGACCTATCTGCTCTACATCGAGCTGTTGTACACGCCGATAGGCGAACTGGCGCAAATGTTCGAC
Rv0047c	Rv0195	0	0.9845	909	231002	231392	231202	GAACAAGTTTTCCGGATGATCAAGCTGGGGTTGACCGGGTTGTTGTATCGCAGCCAGAGCACGTTCGACTGCATCGTCGAGACAATCCGGTTGTCCGCCGA
Rv0047c	Rv0199	0	0.976355	814	236491	236913	236694	CAAATCATCAGCCGGTCCGATGTTCTCGACCTACGGTATCGCCTCGACACTACTCGGCGTGCTATCGGTCGCCGCGGTCGTGCTGGGTGCGATGATCTGGT
Rv0047c	Rv0202c	0.008387	0.712239	212	240436	240898	240612	CAAGCGCGATGCCGAACATCGAAACGGTCGATGTCACGAACACCGACATGGTGGTGTGCATCGACAACACAAACACCAGGCCCATGGTGATGACGACCGTG
Rv0047c	Rv0204c	0	0.99168	1594	243082	243441	243266	ACGTGCTTAAGGGTAACCGTGCAGGTGGCGCCGTAATCGCGATACATCGCTAACCGTGTCAGCCTCGTTGGGGGGTCGTGACCGGATCGTGCCGCCTGGCA
Rv0047c	Rv0206c	0	0.944864	224	246213	246540	246366	GCCCAGGATCCCCAGACAGGCCGGCAACACGGTGATAGACAGGATGGCCGACAGCATCACCGATGCGATCGTGGCGTAGGTCAGCGACTTCAGGAAACCCT
Rv0047c	Rv0229c	0	0.969052	540	274773	275101	274918	TAAAGCCTGCTCGTCGATGTCGACGAGATGTTTCGCCATGAATCGGAGTATATATCAATAAGGAGCCGATATATATGCACAATGCCAAGCCCATGGCATTC
Rv0047c	Rv0230c	0	0.962922	404	275496	275886	275720	CACGACGATGTTCAGCTCGGTGGCCGCGGCCACCCGGGCGATGCGCGGGATGTATCGGCCCAGCCCGATCACCGTGAGGTCGACGATGGTGTCCACGCCGC
Rv0047c	Rv0238	0	0.995608	3393	288498	288861	288705	ATCAACTTCGACCAGAGCCCGAAAGACTTGCTGCGCAACACCATCGTGTCGTTCCTACGCTATATCGATGCCAACCGGGCGTCGTGGATCGTGATGTACAC
Rv0047c	Rv0239	0	0.97924	1194	288897	289259	289097	TATCGGCCACTGAGATGTGGGTGTATTTTAGATGCAGATGTAAATTCGATGTATGATTCGAACGCAAGTCCAGCTCCCAGATGAGCTTTACCGGGACGCCA
Rv0047c	Rv0244c	0	0.964957	13710	295553	295910	295744	CCCACCAGTAACACCGTCAAAATATATCCGTTGCATAGGTCAATGCAAGTTGATGTGAGCTACATTGCACCAACTAACTAACCAACCGGTTGGGTTAGCGG
Rv0047c	Rv0248c	0	0.937633	1239	299512	299847	299698	TTCCATTGCCTGCGTTGTGATATCGACTTCAGCGAGCTCTTTGAACTGGTGATACATCGACGGCAATCGCCGTTTGATCTCGGCGGGTGTCAGCCGGGATG
Rv0047c	Rv0249c	0	0.966624	420	300991	301353	301160	GCCGAATCCGGACGGCGAGTGAAATGCCGCGATCGCGTCATAGGTGTTGATCAGCGACACCACCACCGCGATATAGAAGAAATACCGGTGGGTGTTCTGGA
Rv0047c	Rv0256c	0.00148	0.888732	179	308751	309096	308910	AAAACATCGCTTGCAAAAAGGGGAGGTTGGTCAGCCAGTTGATGAACGGTTGTATAACGTTGTTGTAGAAGTCGGTATACCCGATCTTCTGCAACCATTGC
Rv0047c	Rv0261c	0	0.961274	804	313398	313740	313567	ACTCCGTCAGGTTGTCCATGTACAGTGCGGCGCCGAGGCCGGCGACCGCCAGCAGCACCAGATATATCGCGCACACCCAGTAGGGCTCGCGGTCACCGGCCGTT
Rv0047c	Rv0264c	0	0.935603	370	315696	316057	315900	CGCGTCGGTGTGGCCGATGATCTGCCAATCGCTGGGCGCTTGAGATGGATATATCGCGCTGAATCCGTCGGCGAGGGCGACCGATCCGGGCGGCATCGAGG
Rv0047c	Rv0264c	0.00296	0.816235	174	316183	316550	316342	TGTCGACCACACCGGGTAGCGCCGCGGCTCGCAATGCATCGGTCCATGCCATTGCGTCAGCGGTGCTGTCACATTGCAGCATCAGCGCATGGTCGCCGTAG
Rv0047c	Rv0266c	0.000987	0.903275	264	320343	320725	320501	GACTGCATGAACATCAGTCGCACACCCCGCATCTGGTCGGCCACCTGGTTGATGTATCGGCGCAGCACCGGGGACAAGTAGGCGTCGACCACGGTGGTATC
Rv0047c	Rv0268c	0.003947	0.769467	216	322911	323445	323254	GCCGTTGGATTGCTTTAGCTGCCGAGTTCTCGATTTCGACCGCGTACCCACTTGCCATACAAAAATGTACAGACTTCAGATGCATAATATAAGCGCTAATT
Rv0047c	Rv0273c	0.000987	0.906297	351	329801	330125	329963	GTCTCGGTGATGAACGATATTGGAATCTGGCATATTTCGGACCAGTATTGCGCGAAGTCGTCACTGACCATCGCCAACTGTGACACGCTGATCGCTTCTGC
Rv0047c	Rv0277c	0.00296	0.829511	283	332641	333100	332825	GGCTCACCACGGCGCAGTGATGCTCCACGGCGATGGCCCCGAGTACCGCGTCAGGTATCAAGTCGCCCGATGCGTCGGCCTCGTCGCAGAGTTTTCGCAGC
Rv0047c	Rv0282	0	0.955068	2528	343247	343596	343393	GCCTTGGCTTGTTGAAGCGGGAGAACATCCGCGAGGTCCATCGCGCCGACCTCATCGGCCAACACATCGGCGAGACCGAGGCGAAAACCAACGCGATCATC
Rv0047c	Rv0296c	0.000987	0.906161	186	360035	360380	360193	CGATGTAGCTGTATTCCTTGGTGCGGATTGCCCGAATCGGATCGAACGAGTCGTGATAGGTCTTGGCGGTGTATACGTGGTCACGCACCGCAGCGTTTTCA
Rv0047c	Rv0300	0.00296	0.830887	157	363642	364008	363855	GCCAGATATCATCGGAAGATGAGTGATGTACTGATTCGGGACATCCCCGACGACGTGTTAGCAAGCCTTGACGCGATCGCGGCACGCTTGGGCTTGTCGCG
Rv0047c	Rv0304c	0.00296	0.790763	150	370200	370521	370362	CTACGATGCTGAAGCCCTGGAGGGTGACGACCCCGGCGTCGATGTTGATGGGTATATGTATCGGGATGTCGACGCCAAAGGTTAGGGCGATTTCGGGAATCGC
Rv0047c	Rv0305c	0	0.987538	3708	374249	374566	374390	TGGATGTGAAGGGCAAACGCATGCCCGGAATCGTCATCACGCTTCCGGGCATGACCATCACCTGATGTATCGGCATGCTGAATAGCTGCGCGTTTATCGGA
Rv0047c	Rv0306	0	0.996986	5124	375674	376094	375899	TATCAGGGGAAGCTTTATGGGGCAAAGTCAAGTTTGTGGTTCGTCGTATCGGGGCGATCCAACCGAGCACATGTTTAGTGCACCAGAACGACGGGCCGTGT
Rv0047c	Rv0307c	0.000987	0.908369	507	376423	376781	376588	GTTATCCGTCGGCGCTGGCCACAGATCACCATCACGGCGAATAGGTCACGCCGACCGCGAGGTTGACGTATTCGGCCGGCACGTCAAAGGCCAGCGATCG
Rv0047c	Rv0327c	0	0.964461	403	393737	394144	393939	GTTGTCGGCATATGGGGGCACCCGCAAGGAGAACACGTCGCCGTACTTGCGATGCATCGCTGGCAGGAACCATTCCCGAAACCTCAGGTACAGCACGCTCT
Rv0047c	Rv0344c	0	0.947935	523	414832	415184	414980	TGAGCGATAGCCGCACGCGCTACTCCCCGGAAATCTGAGATATCGGGAGTAGGTTACGCGCGAGGTCCCGCAATTTACTGCAGTGACGCGCTTCTGCAACG
Rv0047c	Rv0346c	0	0.95527	334	416165	416500	416337	GCGGCGTAGGCGAATACCACCCCCGAGGTGACCAGCACTATGGGCAGCAGACCGGTTGGCACGATGCCTCCATGGCTGCTCCACAGGGAGACCCCGGTCTCC
Rv0047c	Rv0355c	0.000987	0.908097	350	433639	434051	433832	TTCAGGCCGCCGAACCCCAACAAACCGCTACCCGTGAGCCCGATACCTCGGTTGCCGTCTCCGGTATTGCCGAAGCCGATGTTGTTGCTGCCGGTGTTGCC
Rv0047c	Rv0355c	0.002467	0.852058	1358	428986	429483	429267	GGTGCCGGCGATATCGATCAGCGGGTCCGGCCCGCTACCCAGGTTGATGCCGATATTGGGAAGGACAATCGAGATGTTCGGGAAACTGAATGCATCGAGTGTGGCGGCATTGAACGGTATGCCG
Rv0047c	Rv0357c	0.000493	0.927148	476	436251	436591	436401	TTGTCCTGGTAGCACGGCCCGATACCACGGCCGGTGGTGCCGATCTTCTTGCTGCCCATATAGCGCTCGGTGACCTTGTCGATAGCAATGTGGTAAGGCAT
Rv0047c	Rv0361	0	0.982114	860	439278	439614	439451	TTGTGGCTCCACCCGCGATGGCTACGTGGATTATGACGAGCGTGATTGGGCCGAAACCTATCGCCGGGTTTCGGCGGCCAAACAATATCCGGTCATCGCCA
Rv0047c	Rv0368c	0.006413	0.75525	110	445493	445807	445663	GTACCGCCGTAGCGGTCGGTCACCCTAGCGTTGGCCCGATGTAGCGCCATCTCGGCCGAGCGATGAGACAGCACCGAGGTAAGTCGAGTCAGCGACGTCGA
Rv0047c	Rv0404	0	0.934951	810	484250	484622	484437	TACGCCGGTCATAGCGTTGGATACATTGGACGAGCCATCCGGAGATAACTGTGATCTCGATTCTCAACTATCAGACTGGAGTTCGTATTTGCAGTATACTT
Rv0047c	Rv0404	0.00148	0.899488	342	483825	484248	484007	GCGGCCTGGTGGCCAGGATCGTTACCGGGTAAGGGATCGCCACTCCCAATGTCTGTTATATCCACGTTGCGCGACCGTGCGACCACGACTCCAAGCGACGA
Rv0047c	Rv0405	0	0.984692	1007	489076	489460	489250	CGTCGCACTGCTGGCAGATGGTATCTCCGATGTGGTTGTAATTTGTATCCCAACTCTAACTGTGCTATCGGATCAGCGTGAATATCGAGATATTGCGAATG
Rv0047c	Rv0410c	0.007893	0.741138	146	496408	496760	496606	TTCTGACCCTTGCTGCGTTTGAGCGATTGCCCGCCGACGTATTCCATCACGATGTAGCCGACCGGATCCCCGTGCCTGTCGGTGTGCTCGACAAAGTTGAA
Rv0047c	Rv0412c	0.001973	0.883391	314	498949	499285	499112	GCGCGTCGGGCAGGATCGTCGATTGCATCAGCCCCGACGCCTCTGACAGATATGACGACCCGACCGGGTTGCCCGCCCGGTTGTTGGCGCGGGCGATCTCG
Rv0047c	Rv0419	0	0.980109	4452	505445	505790	505616	CATGGCGGTCGCGCAAGAATACTTCGGCGACATGTCCGTCAATGGTGTGCTGGCACACGAATTCGGGCATGCTCTGCAAGTGATGGCGAATTTGGTTACC
Rv0047c	Rv0428c	0	0.958778	406	517266	517663	517460	CACGGCTCGCATACCATGCGCTGATTTCTGTGATGGTGTTCGTGTGTGCCGAGATATCCAGCGGTACTGCTGAATTAGCGGCCAGTACGGCCCCGTGTCCG
Rv0047c	Rv0443	0	0.951748	1472	532577	532923	532765	GGGTACTACCACGCGGTGCATAAACTGACCCTGGAATACATCGCTGGCATGACCGCAGATGAGTTGTCCCGTGTGGTGGATACCAGTTGGAATCCGCCGGT
Rv0047c	Rv0447c	0	0.931244	606	535878	536188	536027	GGTGAACATTGCGCACGAATACGTCATGGTCTCGTCGAGAAACGCGGCGAACAGGTCGTTCGACAGGTCATAGTGCACGGCTATATTGCGCCGGGCCTGAT
Rv0047c	Rv0455c	0.00296	0.810426	337	545341	545829	545640	AGTCGATCATGTACCGCTGGTAGTACACCGGACTGGTATCCCGCACCGCCGCCAGATATTGTTCGGCGTCGCAGGTGGTTGCGATCATCCGGCGAGGTATTG
Rv0047c	Rv0456A	0	0.993868	2564	547341	547674	547507	CTTCATGCCGCAGTCCTACCCATGTAGTAACAGATAGTAATACGTAGTAATAGGTAGTAATGCAGTATCAATCGGCTACAACTCGATAGCCACGTTATTTG
Rv0047c	Rv0457c	0.00148	0.887576	247	548150	548494	548339	ATTGTCCGCGTCGGTGCGTCGCACGACGAAATACGGGATCGATGTGCCATCGTCTGATGTCGCGAAATACTGTGTTACAGCCATGTTTTCCGCGTCGAAGA
Rv0047c	Rv0457c	0.008387	0.721943	107	549008	549346	549162	GGATTTGGCCGGTGGCAGCTGGAACCCATCCTCGACGAATTCGCGTGTCAGCATGTCGAATTCACGCACAATGGATGCATCCGAGCCGCCCGGGGACAGGC
Rv0047c	Rv0461	0	0.989535	1426	552030	552436	552237	GCCGGCCGCCACGCTAGCGCACTCGGTTACAGTACCCGGTCGATATACCTACCTGAAGTGGTGGAAGTTCGTTCTAGTGGTCCTCGGCGTATGGATCGGTG
Rv0047c	Rv0465c	0	0.978731	662	554809	555160	555008	CGTTGCGGACAGTTGTCGCGTTCGCAGACGCGGCAACCGGCGCCGATAGGTGTGGCCGCAGTATTCGGGTCACCCGACAAGTCGAGTCCTTCCGAGTAGAC
Rv0047c	Rv0470A	0.00444	0.767812	201	561989	562362	562197	GCGCGCACGTTTCGCCGAGTAGCACCGGCAGCGTTCGGATACCCAGCGGTTCGTCGTAACCGATCTTGTCGATGTGCTTACCCATCAGCACCGTGGTGCAC
Rv0047c	Rv0470c	0	0.957518	486	561594	561942	561769	GCCTTTCTGTGTTCCGAGGCCCGCATCCGCTTGCCTCGACGCACCCCTGATCTATCCCCGATGCATCCCTTGCATGCTAGCTGCTGAAAGGCGGCCCAGTCGCA
Rv0047c	Rv0475	0	0.978472	667	565619	565934	565779	TGCCCCAACGTCCAGACCAAAGATGTAAGAACGCCGATATCAGAAAATAGTTAATGAAAGGAATACCCATGGCTGAAAACTCGAACATTGATGACATCAAG
Rv0047c	Rv0479c	0.007893	0.738248	168	568214	568673	568419	ATCGTGAGCTTTATCTGCATGCCCTTGGCATCGCGGATCTGATTGCCCGCGGTTTCCACCGAGATATTGGTGAAGTGCCGCGTAGCGACCTGCCACAGCAG
Rv0047c	Rv0492A	0.008387	0.708338	118	583261	583573	583427	TCATATCCGGCGCCCGAGCCGGCGGCCGAGCTTTATGAAGAACGGATACGTTGCGAAGATGGCAGCGGCCATCGCGTGCAGCGGCCACTCCGCGCGGGCCA
Rv0047c	Rv0499	0	0.958874	339	589013	589324	589170	CCATGCTGGCCGAGTCGTTGCAGTTCGCCCGCACTCACCTGCTGCGTTGATATGCCGGGAACACTATGAACGCGTTGTTCACCACGGCGATGGCGCTGCGC
Rv0047c	Rv0503c	0	0.982266	3425	594507	594908	594666	CGCTTCGCGTACTGCGCCTCTTCCAGCGTCATATCGGGACGTTCGAAGTAGGCGCAGCTGTACGTCATCGATGGGTCAAGCCAGAGCTTGAAGAACTCGT
Rv0047c	Rv0506	0	0.955685	8188	596531	596884	596679	TCTTCAGCCTGTCAACGGTAGCGTCTACGCTAGCTAACGCAACGAGACATCCGATTACTACGCACGTTAGGACATTTCAGGAGGTATCGGGAGGCCTAAGG
Rv0047c	Rv0506	0.003947	0.777172	2567	596772	597201	596786	CCAAGACCGCAAAGATCGCCTACCTGGACCCTGATGCCCGGGTGCATCGACTCGATAGCGTGTCCCTGCCGTGGTCCGTCACGGTCGAGACGACGCTGCCC
Rv0047c	Rv0507	0	0.983892	5373	597693	598001	597842	CGCGATCACGAGCATGGTGATCGCAGCAATGTTGCTAGTGATCTATCGCTCCGTAATTACCGCGGTTCTCGTCTTGATCATGGTCGGCATCGACCTCGGCG
Rv0047c	Rv0507	0	0.97374	2929	598625	598960	598792	GGTGGCCGCGATGAATACCTCCATCGAGACGATGCATCGCATGTATGCACTCATGGGCGAGGTCATTGACAACACCGTCGACATGGATCATCTCACGCATGA
Rv0047c	Rv0523c	0	0.97353	547	614491	614847	614690	GAGCCAGCCGGCCCATAGCCGCTGAATGGGGTTGGTGACATATCGATTGAACCGAGCCAGCCACTGCGGTAGTTGCATGCCCACCATCCAACTCGTGGACC
Rv0047c	Rv0556	0	0.930816	208	648091	648419	648253	GCGTTCGACGATCGAGTTTGTCACACCGGATCGGATCACCTATCGGCCGCAACTCGGTGTGCTGTATCCGTCCGAATTATCCACGGGCATGCGAATTTACG
Rv0047c	Rv0569	0.00296	0.826317	203	660914	661244	661065	GGGGACTGGCTGGTGATCAAAGGCGCGACGATAGATCAACCGGACCACCGAGGGTTGATTATTGAGGTGCGCTCATCCGATGGTTCGCCGCCGTATGTGGT
Rv0047c	Rv0574c	0	0.988746	1404	667393	667781	667568	CCGCCGATGCCTTCGTAGTCGTCAACGACGTCACCGCATCCGTACAGGATCGGTTTACCGCGATATATCTCGATTGGCCGCGGATGGTGCGAGGAATGTCC
Rv0047c	Rv0594	0.002467	0.869771	248	693201	693580	693403	ATGCCGAATTGCCTCGGTCCGGGGGTCTATACCGAACAGCCAACGTCACATATCGGGGCATCACCATAGGGAAGGTCACCGGCGTCGAACCAACCGAGCGG
Rv0047c	Rv0611c	0.000987	0.9064	202	706000	706373	706175	TGAGGGATTTGTCGGGAACATCCCGTGTTAGCACCACAACATCGTGTTCTGCGTACATCGGTCCGCTCCTAGCGTGGATAGGCGGTAACCAATCGAGGCAC
Rv0047c	Rv0634B	0.00296	0.788643	284	731501	731975	731701	ATAATCGTTAGGTCGCCGGTTCGAGTCCGGCCATCGCTACAACACAACAGCAAGACTCGTTAGAGAGAACGGATATGGCTTCCAGTACCGACGTGCGGCCG
Rv0047c	Rv0641	0	0.98402	921	735356	735720	735516	CGTGGGAGGGCCAGCTTCGGCCCGCTGAGTAACCACGACCCATAGATTGGATATCAAATGAGCAAGACCAGCAAGGCATATCGCGCCGCCGCCGCGAAGGT
Rv0047c	Rv0643c	0	0.934852	260	737534	737909	737708	CGGGCATCGCGTTGTAGGCGAACTTGAAGAAGTCATCGTAGCGCTCGAAACCGAAGTGCTCTATCGCTTCGATGGTTACGATGCGGTCCACCGGCTCGCTG
Rv0047c	Rv0645c	0	0.952824	315	739932	740271	740101	CTTCCAGCGTCATATCGTCACGCTCGAAATAGGCGCAGGTGTAGACCCAGGTGGGATCGAGGAACAACGCGAAGAAGTCATCCGAAATGTCGTAAGCCGACT
Rv0047c	Rv0657c	0	0.996172	4011	753485	753813	753651	GATCTGGGTCACCGACACGACGGCCTCCTATGTTGAAGACATATCACATAAACATACGTAACCAACATCGCGAGGAGACCGTCTCGCGCCTGCTCAGGGCA
Rv0047c	Rv0667	0	0.955511	318	761583	761941	761762	GCCGGCGACGTCGTCGTCGCCGAAGAAAGCGGCGTCATCGAGGAGGTGTCGGCCGACTACATCACTGTGATGCACGACAACGGCACCCGGCGTACCTACCG
Rv0047c	Rv0678	0	0.943955	593	779254	779656	779448	GGGAGATGCGGGATCTGTTGGCATATATGGAGAACGTCGTCTCCGACGCCCTGGGGCGATACAGCCAGCGAACCGGAGAGGACGACTGATGAGCAACCTCG
Rv0047c	Rv0682	0.002467	0.850407	297	781290	781682	781446	TACGCTTGATGTAGGGGCGTGGATGCCGGGCCAATTCGCATGTCCGCGATGCCTCGGATGAGACGAATCGAGTTTGAGGCAAGCTATGCGACACACCCGGC
Rv0047c	Rv0685	0	0.944184	348	784511	784943	784771	ATACGAGTAGGCTGGCCCGGTTACGACCGCGGCATAACTGAAAACATCAACACTGCTTTTATAAGCACTAACAAGTCCAGGAGGACACAAAAGTGGCGAAG
Rv0047c	Rv0686	0	0.991874	1862	786001	786374	786158	TGCGGCGCTACGCTGACATGGACCCTCCGACGAGGCAAGGAGCAGGCACGTGTTAGCGCGCTACATCAAGATGCAGTTATTGGTGCTGTTGTGCGGTGGTC
Rv0047c	Rv0698	0	0.942971	3877	799093	799439	799236	TAGGCGATCTGAATACGATGCGGATTCGGTGCTGCGGAGAAAGGATACATCGCGCCGATGCGTCCAGGCGGATGACGTCCGATGCGTGCAGCTGGTCCAGG
Rv0047c	Rv0704	0	0.983821	931	802661	802990	802830	ACCCGAACCGTACCGCACGGATTGCGTTGCTCCACTATCTCGATGGGGAGAAGCGCTACATCATTGCACCCAACGGACTTTCGCAAGGGGATGTGGTGGAA
Rv0047c	Rv0722	0.002467	0.857177	175	814802	815208	814999	AAGTGAAGCGCTGGCCGCCAGCGTTTTGCCGGATAGAACGATATAGCCATGTCACAGCTGAAGATCACCCAGGTGCGCAGCACCATCGGAGCACGCTGGAA
Rv0047c	Rv0724	0.00296	0.819279	222	816747	817124	816931	ACCGTGGCAAACCGGTGGTGGCGTCGATGGGTGCGGTCGCCGCCTCCGGTGGCTATTACGTGTCGATGGGTGCCGACGCCATCGTGGCCAACCCGGGCACCATCACCGGGT
Rv0047c	Rv0732	0.002467	0.845922	213	825514	825982	825763	GACAAATTCGTCGGCACGTACCTGTCCGACCCGAGCAACCTGGTCTACATCGGCATCTACTTCGGCCTCATCATCTTCTTCACCTACTTCTACGTGTCGAT
Rv0047c	Rv0740	0.000987	0.916269	211	831858	832240	832066	GCGGCCCGGAGAATTCGTGTTCGTGCTCGGCTATCTGGGGCATGTGCGGGCCATCGTGGGCAACTGTTACATCGAGATCATGCCGATGGGCACCAGGGTCG
Rv0047c	Rv0749	0.002467	0.86501	146	841362	841654	841543	AAACTCTGCGACGAGGCCGACGCATCGGGCGACTTGATACCTGACGCGGTACTCGCGGCCATAGCAGTGGGGCATCACTGCGCCGTGGTGAGCCTGGACAG
Rv0047c	Rv0755A	0	0.957245	389	850392	850770	850607	CAGCCGAAACATCGTCAGGCATCACCCGAACCCAAAACGTCAAGCATCAGCCGAGGTACTACACGAACGCTTGAGCCCCCTGTCAGGATTGAACTGACGAC
Rv0047c	Rv0761c	0	0.95165	293	854665	854986	854842	GCTTGTACGCAGTGGTCACCATGTCGTCGAGGTTGAGTTTGCCGGCCTTATACATCGACAACAGCTTCGGAATGTCGTAGTGCGGGTTGCCGCCGCCGAAG
Rv0047c	Rv0770	0	0.974299	596	863075	863490	863294	GGGGAGAGCGGCGCTCATGACCGCTCACCCGGAGACACCACGCCTGGGATATATCGGCTTGGGTAATCAAGGCGCGCCGATGGCTAAGCGTCTGCTCGATT
Rv0047c	Rv0780	0.00592	0.757263	113	874026	874309	874203	GAGGCAGCGATCGGCCGCCGCCTCCGCTCCCCGAGCATATCGTCGAGGCCACGCGTGCCCGTTATATTAATGCATACGAACGGATTTCCGAACTAAAATTCGACGACTGGATCGGCCCTG
Rv0047c	Rv0800	0	0.932586	468	894472	894759	894609	AGCCGCCTATTCGGCGGCACTGCAAGCGTTTCTTTCCGCCGAGCTATCCGAGGCATAGGGTCGGGCGGTATGGCACTCAAGGTAGAGATGGTCACTTTCGA
Rv0047c	Rv0805	0.000493	0.924332	431	898725	899076	898869	AGAGGGTTGGCACCTCAGGTGCATAGACTTAGGGCCGCGGAGCATCCGCGGCCGGATTACGTTCTCTTACATATCAGCGACACTCATCTCATCGGGGGGGA
Rv0047c	Rv0808	0.00296	0.845014	162	902648	903009	902856	AAACGGCCGCACTCGACATCGTCGGCGCCTCGTTCGTCCGTGATATCGAACCGGGCGAATTGCTGGCTATCGACGCCGACGGGGTGCGGTCCACCCGCTTT
Rv0047c	Rv0822c	0	0.984724	992	916085	916462	916252	CCGCGGACCCTGGGCTGCCACCCATGTGGCGGGCGGTACCGTGATCCATCGGTCAACACCATCGGGGAATGCTGACTCGGAGAGCCGTGCCCACGGCGCGG
Rv0047c	Rv0823c	0	0.95857	606	917015	917399	917184	GATGTGTGTGGTGGGCGTCATCGATGCCAATGCGAAACTTGACCGTCACCGGTATATCGGTGCCTTCGGTGGCGCGCACAGCCGCGGCCACGATCTGACCG
Rv0047c	Rv0824c	0	0.985906	974	918619	918955	918778	CAGCTGCAGGTCGGTCAGCTTGGCTGACATGGCGCCTCCAGTTATCTGTGTCTAATGGTTGCAGTCAATATATCTGTGTCTCTCGGTAGCATCAAGTTTGG
Rv0047c	Rv0831c	0.00148	0.895528	291	923215	923642	923457	TAGGCGGTGGTCTCCACGACTATCGCCTGGTTCTTCAGTGAAGCGGCGGTGGTGTTATCGCGATTGACATAACGAACGAAACGATCCGCGACCGGGGTGGG
Rv0047c	Rv0834c	0	0.969655	1660	930386	930744	930541	CGACACCTCCCAGCTGGCCGGTGTGATCTGACTGTCGCCCATCGTTACGATACGCGCATATAGCGCCTACCGGGAGACGAAGTTGACACTCGTCAACATCC
Rv0047c	Rv0835	0	0.962479	409	931347	931684	931515	ATCGGCGCTGCGGGTTGGAGTCATGTGTATCGCCTGAAATCGTCGGTATTCATATCCGTTGGCGTGTTGGGTATTGAACCGGCAGAGCCGATCGCCAACGT
Rv0047c	Rv0846c	0.00148	0.897116	503	942695	943061	942893	GAAAGGTATGGCCGTGTAGGTGGATTGGGTGATACATCATGGTGGTGTTATCGAACATCAGGGTTGGCCGTTGGCCTAGCCGCACGTGCAGTGGATTGGTC
Rv0047c	Rv0888	0	0.940101	1889	986333	986727	986543	TCACCAGGATCGCTACAATATCAGCCAGCTACATGAGCCGATGTATATCCAGGAAGGCTCTGCCGCCGACATGTTGGATCGCTCGCGCGGACAGCTGTACC
Rv0047c	Rv0890c	0	0.977338	639	990723	991081	990889	CGCGCTGGCGCCGCAATACGCCAGCACCTGGGCTTGGGTATATAGGCCGAGAACCTTTGTCGGCACATCGTTGGATGCCTCGGCCTCGGCAGTGATTTCCC
Rv0047c	Rv0895	0.008387	0.719724	122	997718	998045	997854	TCGTTGCCCTGGGTCGAAAGCCAGGGCTGCTATGTGTGCCGGAAAGGTTCCGTGCAATGGATCTTCCGATGGCAGCCGCCGATGCCTTATTCCTATGGGCC
Rv0047c	Rv0902c	0.000987	0.921087	961	1004659	1005033	1004860	GCCGGCAAACCCACGATGATGCAGGTCGGCGACGGCACCAGCGATACATCGAGATCGGGGTAGATCCGGGCCGCGTCGTGGGCGGCGCGGTCGAGCAGGTC
Rv0047c	Rv0913c	0	0.961458	350	1018117	1018455	1018269	TCCTTGCCGAGCGTATTGGCCGAGTACGGGTCGATCCGATACAGATCGCCGCACTGGTAGAAGCTAGTCAGCGCGATACCTCGGTGGACGATGACGTCGGT
Rv0047c	Rv0931c	0.002467	0.859978	5163	1039154	1039482	1039305	CGGCCCGATACGGTGGGGCACCGGTCAAACACTCACCCAACACGCACGCCAACGCATAGATATCTGCGCGATAGGTGACCTCATCGCCGGTGAACCGCTCC
Rv0047c	Rv0947c	0.002467	0.856013	959	1057254	1057594	1057411	AAGTACCACGCATGAGGGCCGCCACCTTGAAACTCCACCTTGATTAGGCGATGCATCGACCGCGACGGGACCATCAGTCGATGGGTAGACCCCGCCGCGAC
Rv0047c	Rv0955	0.008387	0.719916	99	1066997	1067346	1067168	TTCGGCGATGTCGGCGTGGACGAGGGCGCCTTGGTGTTGGGCGTGCTCTTCTGGTTTACGTTCGTAGGATGGGTCACGGTGGTGATTGCCGGCGGGATCAG
Rv0047c	Rv0957	0	0.935025	341	1068575	1068916	1068763	CCGAGCGCAAAAGGCTGGCGTCGTTAGCGTTTCAGCATATAGCCGAGTACGACATCGCCGTCGCGAGCTGGATGCAACAGACCCTAGCGCCCGAACATCCT
Rv0047c	Rv0961	0	0.994618	2804	1073762	1074128	1073971	TAGCCGTGGCACGGATGTTCGAGGATCCGTATATCACAACGCGATAGGTCCTGTTGACACAAGGGAAGCGCGGGGCGCCGTCGGCGGTTCGTCTCGTCGAA
Rv0047c	Rv0986	0.007893	0.737009	152	1101655	1101979	1101809	GGGCTAGACTACCGCCGAAATATCCAACAAAGGACCTACATGAACCGGCAACCTATCGTTCAGCTGAGTAACTTGAGCTGGACATTCCGAGAAGGCGAAAC
Rv0047c	Rv0987	0	0.954798	627	1102467	1102876	1102671	ATTCTGCTGGTCCTGGGAATTGCGCTAGGCGTTGCCATGATCGTGGCTATCGATGTATCCAGTAATTCGGCGCAACGTGCCTTCGATCTCTCTGCCGCGGC
Rv0047c	Rv0987	0.000987	0.916443	231	1104452	1104888	1104681	TCGCGGGTCGGGAAGACATTGTTATTCAATCGACTCATAGTGTCCGCGAAGCATCAATGTTCATATTTGATCGTAGTTTTACCATTACCATCGCGTTGCAA
Rv0047c	Rv0989c	0	0.949772	565	1106895	1107267	1107098	CAGCGTGTGTTGTCGCTAGGTGTCTTGCGGCTCATGTCGGACTCATCCACGACTCTGTCGTGACAAAGCGTCCCCAGGTGCATCAACTCGATGGCTGCCCC
Rv0047c	Rv0998	0	0.993869	2469	1115089	1115456	1115294	CGGACCGTGCACGGACACATCCAGTTCTCCGGCGAGACGCTGTATCGACGGTTCATGTCGGCTCGTGTTCCCAGTCCGGCGTTGATGCACTACCTGTCGGA
Rv0047c	Rv1001	0	0.952255	798	1117846	1118193	1117999	CCGTGCTCGCCGTGCCGATCGCTCAGCAGCGCGCGCAAATGCATCTGGACACGGTGTGCACGATGGTCGACACCGATACGATGGTGATGTACGCCAACGTT
Rv0047c	Rv1005c	0	0.994898	2799	1122313	1122658	1122463	ACGTTGAGCTCGCATCCGGCGACCGGTGACGCCAAACCGACTGTGCCGCAATATATCCCGCGGCGATATCGCTCCCATTGTGAAATCAATTGGCGAGCCCG
Rv0047c	Rv1009	0	0.959885	1187	1127907	1128211	1128053	TCGCTGTGTAGGTGGTTGAGTGTTGCCGAGGTCGGGGATATAGCGCGTTGACTCTACTTACCAAACTTCATCAGACCCAATCACCGATGTTGCGCCTGGTA
Rv0047c	Rv1017c	0	0.967246	431	1135828	1136188	1135996	GTACCCGGCCGGAGTCAGGGGAGACGACCACCATGTTGCCGTCCGGGTAGTTGTCTCTGATGTAACCGGTCAGCAGGTTCTGACCGCGCATATGATCGACC
Rv0047c	Rv1020	0.00296	0.816536	416	1140513	1140914	1140684	GGGGTGGCGGGGCGAAAAATACTGACAAGCTCTATGTCCCGATGGATTCGCTGGACCAGCTGTCGCGGTATGTCGGCGGGCAGGCGCCGGCGCTGAGCCGG
Rv0047c	Rv1043c	0.00296	0.83803	283	1165600	1165980	1165785	CGGATTGAAGGGTTTGGTGCGTGTTGATACGTCCCGGGTTGTGCCTATGGGAGGGTGTCCATCTCCACGATGCCGCCGAAGTCGAGTTCGTCGAGTGCTC
Rv0047c	Rv1044	0.005427	0.759763	437	1166806	1167289	1167013	GCGTCGATGCCTCGACATGCAGAGTCGGTGTTCGCTTCACGCGAACTAGGCGCGCCTAGCCTGGACGAGTCCCCGGGCCGACATTCGCCCGAGGCCTTGGCCTCCATCACCTAATTGTGTGCAAAACC... <Preview truncated at 128 characters>
Rv0047c	Rv1061	0	0.951974	524	1184346	1184705	1184546	TCGCGGCGAATGTGCCGATCTATGCCGTCAACGTGTTGCTCAGCACCGCGACCGATGTATGGGCACTGCGGTATCCGGAGTCCCACGAGCTGTATATCTTG
Rv0047c	Rv1076	0	0.972752	551	1200410	1200746	1200592	CTCAGCCGCTTCGTCACATGCTGTATCGGACTACAACGGCGTAGGAAGTGTTGGGCATGACTGCACCCAGTAAGGTATCCGGCTCACCCAGAGTTGTCAT
Rv0047c	Rv1077	0	0.978413	1233	1201535	1201933	1201731	GTGCCTGGCCGGCAGGCGCCTGAGACGATGAACGCATGCGGATCGCGCAACATATCAGTGAACTCATTGGTGGTACCCCACTGGTTCGGCTGAACTCCGTG
Rv0047c	Rv1077	0.000987	0.915648	266	1201939	1202329	1202118	GCCCGACGGCGGTCCCGCCGCACGATCCGGCCAGCTACTACAGTGTGTCGGACCGGTTGGTCCGTGATATCGACGGTGCCTGGAAGCCCGACCAGTACGCC
Rv0047c	Rv1079	0.00296	0.803275	257	1204407	1204809	1204649	ATACCTTTGCCTCACCCGCGTTGCAGCAGCCGTTGCGGCTGGGCGCCGATGTGGTGTTGCACTCGACTACCAAGTACATCGGCGGCCATTCCGACGTGGTG
Rv0047c	Rv1081c	0.006413	0.752949	117	1206284	1206619	1206444	AGCGGGCGTCTGGTCGCGGAATGGGGGTGTGGGTCATGCCTGGGTTCACGCCGGCGGGATGCAACGCTTCGACAAACCGGAATTATAGGGTCACTTATAGG
Rv0047c	Rv1104	0	0.969779	481	1231613	1231934	1231779	CGCTTGGCTTCCTGGACTTGTCGTCGTTCAACACGTCACGGCGACGGTTCGACTCGAATATCGGCCTGCGTGACGTGCTGGCCGTGCTGCGCTGGGTAGC
Rv0047c	Rv1106c	0.000987	0.905021	337	1233770	1234191	1233952	GCGCCGCCGGTGACCAGAACGCGGCCGAGCTCGGTTGTCAGCGATGCATCACCCATGCGGCGAAGCATAACCTTGCCTTAGCCGTTTTGGGCCTCGTCGCC
Rv0047c	Rv1111c	0	0.973479	569	1237845	1238223	1238018	CGGTGAACAGGTCCGACTGCCGGACGGCCAGGACCGCCCCCACGCAGCCGGCGATATAGCAGCCGGTAAAGACGAGGGTTAGCGCCTTGTGGCCCGATCCG
Rv0047c	Rv1113	0.00296	0.826466	157	1239212	1239576	1239390	GGCGGGAAAGCCGGGACGCAGCCAGAGCCCAGATCCCATGGCATCATTGCTTGCATCGAGTGATGCATGTATTGATGGGAGTTGGTGAATGAGGACGACGG
Rv0047c	Rv1132	0	0.992472	2257	1258529	1258903	1258689	GCCGCTCAGCTGGAGCGCTTCTACGGCAAGGACCGAGCCCAGATCCCGATGTATCTGGGATACGCGTTTCGTGCGATGAACTCCCATGGCAGGGCGCTATT
Rv0047c	Rv1162	0	0.963349	387	1292256	1292617	1292418	CATCCCGGAATCGGTCGGGATGACCGAGGAGCAGATCTACCAGATGTACCGACTGTTGGCTGTGGCGAAATATGAAGAGCGCTATGTCATTCCGACGTCGT
Rv0047c	Rv1163	0.003947	0.770243	608	1292846	1293168	1292985	GATGGCCGCGGCGGCGCAGTACGTCGAGACCTTCGATATGCGACGCCGATCCACGATGTATCTGACGTACTGGACCGCCGGGGACACCCGCAACCGCGGC
Rv0047c	Rv1164	0.000987	0.907248	281	1293595	1293980	1293748	AGGCGCTGCTGCTTGGCGCGCCCGCCGGTTTCGCCACTCTGCTCGGTATCGGGTTGCTGATCTATCGGCGGCGCATCCAGACACCGGTGTGGCTGGCTACC
Rv0047c	Rv1167c	0.000493	0.923679	588	1298596	1298900	1298738	TGCTGCGATACTAGCCAACTGCGGCTTTTCCGCCGGCGCGGTTCGATCGATGCATCAGGTGAGGCCCTTTTGCTAGCCGGCGGCGGGTGACCGCAGTATCA
Rv0047c	Rv1171	0	0.952312	274	1301240	1301619	1301453	TGTCGACGGGGTCGTGTCTGCGCTTGCCGGGGCTCTGCTGATGCCCTGGTATATCGGCTCGGCTCCGTTTCCGATCAGTGCCTTGATCAGTGGATTGGTCA
Rv0047c	Rv1176c	0	0.960731	890	1308535	1308895	1308683	CGTCGCGCGCACCCAGTTGTTGTTCTCCATCACCCGTAACGTCCGATAGATCTGCTGATGGGTTGCGGTCCAGAAATAGCCGATGGAGCGATCGAATCGGC
Rv0047c	Rv1179c	0	0.969896	504	1311349	1311682	1311510	TTTGCGCACCAGGCGCAGGTAGTCGGCATCACCGCGCGGGTGTTCTGTGGCGATACAGCAGACCGACCAGTTGTCCGCCACCTTGTGACCGTCCGAGGGGT
Rv0047c	Rv1180	0	0.994931	3008	1313376	1313744	1313584	TGCTGTGGCCTGCAGATTAACAAGTCCCACAACAGTTTTCCCGTTGTATCGGACCTTGCAGCATGCGATGCTTTCGTCTTGAGCCACTACCATGAAGTTAG
Rv0047c	Rv1182	0	0.992846	2094	1319982	1320393	1320191	TCGCAGGCGCCGATCAGCGATGTTCCGGTCAGTTATATGCAGGCGCAACATATTCGGGGCTATTGCGAGCAAAAGGCAAAGGGACTCGACTACTCGCGGTT
Rv0047c	Rv1182	0.00148	0.898384	268	1320624	1320950	1320798	AACGGTAGCTTTCCTGATTTTCCACTCCCACTTGGTGACCCATCGAAACCCAGTGACGCGGATATTGTCACCGTGATGATGCTCGATGAAGAGCAGACGGC
Rv0047c	Rv1184c	0.00148	0.893218	250	1325484	1325837	1325675	GCCTCTGCATCGAGAATCGCGTGCGTGAAAGCATAGGAAAGCAGCTATCGTTCGGCGGTTTTCGGGCGGTTATGTCGCCATATCTTAGTCAGCCACGTCCCGGCC
Rv0047c	Rv1195	0	0.973273	712	1338982	1339395	1339185	GATGAGGTGTCGGCGCTGACTGCGGCGCACTTCGCCGCACATGCGGCGATGTATCAGTCCGTGAGCGCTCGGGCTGCTGCGATTCATGACCAGTTCGTGGC
Rv0047c	Rv1205	0	0.985701	899	1348515	1348864	1348716	GACATTCGAGCGGGGGATAGGCCAAAAATGTACGCGGTTCACATCGGTGGTCTACGTTCTGGTGTATGTCGGCGAAAATCGACATTACCGGTGATTGGACT
Rv0047c	Rv1212c	0	0.953254	461	1354404	1354726	1354542	ATGGTCGGCGTTACGCGCACACCTTCCGGTAGATGTCCAGTGTCTGCTCGGCGATGTATGCCCAGGAGAACTCTTGGATACAGCGCTGGCGTCCGGCATGC
Rv0047c	Rv1222	0.00296	0.831407	148	1365137	1365424	1365298	CGAATCCTGGGGTTTTACCGGCTGGCGATGGTTTTCCGGCACCGCGCCGCGCTACATTCGAGATACCGGTGGCTCGCTAGGTGGCGGAAGGAGGTGGTGATGGCCGACC
Rv0047c	Rv1242	0	0.962835	659	1384445	1384816	1384651	GTGGTGGCAAGACACCGTCAACGGCCACACCCGTATCGGGCTGACGTATCCGGCGTTGTTCGGGTTCCTACGGATCGCCACCAGTGCCCGCGTGCTCGCCG
Rv0047c	Rv1243c	0	0.966013	558	1386527	1386962	1386704	AATCAGCGGCCGCGGCCACCAACACGTCCTGCGCTGCAATCAGATACTCCATCGCGGGGCCTCTCTCGCGGCGAGATTGACCAACGGGTCGGCACGAAGCG
Rv0047c	Rv1244	0	0.993841	2999	1386965	1387312	1387157	CCGGTCAGATGTTGCAGACCTTGCAACCCGATGCGTCGGTGCGCTCGGATGCCCAGGTATACCGCGCCATCGTCTCGGCCCTTCCCGAGGGCATAGCCGCA
Rv0047c	Rv1244	0	0.976618	576	1387358	1387696	1387548	ACCGACGGCAAGCCCGCGCTGATCCGGGCCGAGAACATCGTTCCGCTGTATCGTCGCAACGCGCTGACCGAGCGGCAACTGCTGGCCGTCAACGAGGTCGC
Rv0047c	Rv1249c	0.00148	0.901168	183	1393204	1393559	1393356	AGCCGATTGCCGATGGCGCCGATGATCGCGCCGATACCCATCGGCACCAGCTTGCCAAACATGAGCGCGCCGCGTTTCAGCGCGAATCGTTTGACGACGTA
Rv0047c	Rv1258c	0	0.97461	585	1406153	1406524	1406357	GATGCTGTGCTGCCCGCGTCTGTATCACGTAGTTATAGATCGGCTGGATGGGTCCGTACACCAGGCCGACCACCGCGCACAACACCATGATGACCGGCAGT
Rv0047c	Rv1277	0.00296	0.811324	163	1425851	1426272	1426084	ACTTCGTTGCGATCGCCTAGCTCGAGCCGAGGCGTCAGCCATAGGGCGCTGATAGGTAGGGCGAGCATTCTGTGCCCAAAGGATAGGGCTGGCATCGCCCG
Rv0047c	Rv1313c	0.000987	0.912045	196	1468326	1468650	1468503	TTCCTCGCCCTTGACCGAAAACACATGCCGCAGGCTCTCTTTGAGCAGGTAGGCGCGATACAGACGGGGATCGGTCTTGGCGATCCAGGCCAGTTTGGCGC
Rv0047c	Rv1314c	0	0.955411	776	1469992	1470365	1470196	AGTCGGGCGTCGGTTTTGGCGACACGGGACATATCGCTCAATCCCGTCGTTCCGTCATCGCCGGTTCGGGTATAGATGCGGGTCAGGTGGACTGCCATGAG
Rv0047c	Rv1315	0	0.995273	3070	1470896	1471249	1471063	CGGGTGATCGGAGACCGTATCGTTGCCGCCACATGGGGCATCGCTGCCGCAATGACCCGTGGTGATATATCAGTGGCGGGCGTAGACCCGGCGCATCTGCA
Rv0047c	Rv1318c	0.000987	0.919268	275	1479930	1480278	1480095	GGATGAACCCGAACACCAATGTGACCATCGAGATGATCAGCACGCCCGTCGCGAACTGCATCCGAGTGAGATTGAGCAGCACCATTTCGAACATCGCCATC
Rv0047c	Rv1320c	0	0.985069	944	1483311	1483658	1483471	TCCGAAGATCAACAGTGGTGCCCACAGGATCAGCACTGTGATCATGAATTGATCATTGGAGAGTTCCCAAAACGTATCGTCGAAGATGGCGGTGAGGGCGA
Rv0047c	Rv1336	0.008387	0.708521	128	1503904	1504261	1504100	GGACGAAGGCTTTGTGCCCGAGCTGTATGACCCGGAAATACTGACCGCGCGATATTCTGTCGGCGCGGTGGACGCAGTGCGCCGCACCCGCGAGTTGGTGC
Rv0047c	Rv1339	0	0.994612	2708	1505769	1506086	1505927	CGCATTCATTAGGCCATGGAAGAGATTCTCGTCACCGAATGCGTCGATGTATTCCGCATCGTTGTATCGGGCATGGCACAGTAGTGTCCGTGCGGATAAC
Rv0047c	Rv1367c	0.008387	0.71959	144	1539316	1539695	1539549	AGCCCGAGCGCCCGATAGGTGCGGCGGACGAATTTTGGTTGCGCGGTCCGCAGTTTCGCCAGGGATGGGTTACCCGCGACGGCCGCGGCAGCGTCCACGGAC
Rv0047c	Rv1390	0	0.964083	769	1565162	1565539	1565323	AAGCGTGCCCGGCAGATCAACGACTACTACAACCAGCTTGGCGAGGGCATCCTCGAATATGTCGGTCCGCTGGTTGAGCCGGGGTTGCAAGAGAAGCCGTT
Rv0047c	Rv1395	0	0.991977	1719	1571557	1571894	1571750	CCGACCGCCATACGTTGGAAATGTGTATTGCACAATGCGACGTGCTGATGCAACGCAACGAGCGACGCCGTGGCATCACGGCCTTGGTGCGCAGCAAGCTG
Rv0047c	Rv1397c	0	0.971569	486	1574121	1574470	1574276	GGTAGCAGCTATCAGATAGTCGCCAAGTCCAATCCGGTTGTGGCTGCGACGATATCGGCGCATCATGTCGCCGGCGCGGCGTGCGATTACCTCGGTTGCTG
Rv0047c	Rv1421	0.00148	0.895347	168	1596600	1596930	1596748	TACCATCGGTTGCTATCCCTGGTTGTCGACGGCTACCGCCGAGAGGGGAAGCGCTATATGACAATCGCCATCGGCTGTACCGGTGGTAAGCATCGCAGCGT
Rv0047c	Rv1425	0	0.932345	506	1600061	1600443	1600248	GCGATAGGTGCGCTGATCAACGTGGGCATCATGACGCCCTTCCGCATCGTCAGGCTGCTGGAGCAAACCGTGCGTCAACAGATCGCGGCATTGGGTGTGGC
Rv0047c	Rv1432	0	0.9477	265	1610474	1610825	1610671	TGCTCGGGATCTACGGCGATGTGATGCCCACCCGCATCAACCGGTCCTATCGGCGCTACCGCGCCGGATCGTCGGCCTTCAAGGTCGACTTCGCCATCGAG
Rv0047c	Rv1432	0.009373	0.70331	133	1609938	1610304	1610137	ACGTCGACTGCGCACACCCACTCGATGACGGCACCGCGGGCGTGCTATATCGGTCGATCGAAGCCACCGCCGCCGGCCTGGGTCCCGACGGCAAGCGGTGG
Rv0047c	Rv1441c	0.007893	0.735041	232	1619526	1619927	1619727	CGACATCGCTGCAGTCTAAAACCTGGTGCCATCGTTGCGACGCAAAACAATCGACATGCTTACCATTTCTGAGCTCAACTAGCTGCTAGGTTGCCGCACTA
Rv0047c	Rv1453	0.000987	0.905577	199	1638239	1638587	1638400	TAACCAGCACGAATCTGCTGTGCACAGTGCACATTCGCCCTACTATCGGCTCGTGGCATTGCGGGAAACCTCACCGCGAATACATGAGCTGATCCGCGAGG
Rv0047c	Rv1461	0	0.939615	318	1648232	1648635	1648412	CGGCGATGCGCGACAACGTCGGCATTGGATCGTCGAATAAGAAGCTGTCGGATCTGTTGATGCGTCAAGACGAGACGTTCTTGCGTGAGCTGGTCGACGCC
Rv0047c	Rv1475c	0.000987	0.905642	733	1665777	1666176	1665968	CACTTTGAGGCTGTAGGGGAGTTTCGCGGTATTGGGGACGGCGTCGAGACGATAGATCTGGTAACTCTTTTCGCCGACCTTCAGGGTGTCGTGGGCTCCGA
Rv0047c	Rv1477	0	0.993362	2162	1668198	1668586	1668402	TGCGCCCGTGCGCACGGCTGGCATGACCCCGTATGTGGTCCGATACATCGAGTACTAGACGAGGATTCATGCGCCACACGCGTTTTCACCCGATCAAACTG
Rv0047c	Rv1495	0	0.974527	613	1686548	1686919	1686756	TACCGACCTGGGTCGCCATGGGCCCCAGCGATCCATTGACCGGATACGTCAACGCGGACAACATCGAGACCCTCGGCAAAGACGAGCTCGGTGACTACCTC
Rv0047c	Rv1498c	0	0.992391	2730	1689478	1689954	1689781	ATGTCGGAGACCTCGAACTGGAAGTTGGGGTGCGCCGAGGTGATGTGCTCCTGGCACCACGCGATGGCTTTCTGCGAGATATCGAAGCCGGCGTAGCGTC
Rv0047c	Rv1505c	0	0.97347	676	1695315	1695726	1695514	ACGCCACCGGATACGACGATATGAGACGCTAGAAAACAGTGATCGTGAATCGTCGAGTGATGGCCGATATGATTGCCGCTCCACAATGTGACGTTGTTGCC
Rv0047c	Rv1506c	0	0.992055	2026	1695906	1696305	1696093	CAGAGATCAAATAGGGCGCATGGGTCAGCATAGTACAGGTCGTCGCGCATCTTTGATGCATCGGAATAAGATGTCAGGCAATTAAAAGAGAAGCCACGGCG
Rv0047c	Rv1507A	0.006413	0.753378	428	1697380	1697893	1697675	CCGATCCGTTTCTGGTTTTGTCTTGATGATCAAATCCGCTTCCGTTCACGAGATCGATTCCTGGTCTTCCCCCAGCGTCGCGATGTCGATAGGTGTCGCGC
Rv0047c	Rv1508c	0.00296	0.815813	253	1698536	1698993	1698745	TCTGCGTTCGCGGACCAGTGAGGAAACCCTCTGGGATCTTGCCCGATTGATAGTTCTTGATGCTATCGGGGATCAGCAGGAGTGCCTTGCCAAAGGACACG
Rv0047c	Rv1513	0.00148	0.896502	237	1705328	1705685	1705475	AACGACATCAGGACGCCTTTCCACCAGCCAACTACGTGGGCGCCCAACGGGTGCCGATACATCGACTCGATTCCGTGGCTGCAGACGTTCTGCGGCCCAAC
Rv0047c	Rv1518	0	0.968528	1007	1709456	1709829	1709664	TGACTAGTCTCTGAGTCGCCATGTGGTGCCTGGTGATGCATCAAGCGTGGTATCGGTGAACCCGGCGAAACCGCTTATCTCGGTGTGCATCCCGATGTACA
Rv0047c	Rv1520	0.002467	0.869726	472	1711314	1711708	1711540	TCAGCCGAGCTACGACGACATCCCGGCCAACGTCATGCCGATAGATTGGTACTTGCATGTGCGGCATGCGGTGGGCGGCGAGATCGCCATGTTGCCCGAGAC
Rv0047c	Rv1521	0	0.988918	1328	1712280	1712598	1712439	TACGAGCGGTCCTGGGATGGTGTTGAAGAAACTCTGACGTGGTCGCAGTTATATCGGCGAACGCTTAACCTCGCCGCACAGCTAAGAGAACATGGGTCGAC
Rv0047c	Rv1521	0.00296	0.814895	159	1713588	1713962	1713752	AGGACCTCTTGATCGTGTACGGGCGCAACCACTCTCCCGACGATATCGAGGCGACGATTCAGACGATCAGTCCGGGCCGCTGTGCGGCGATCGCTGTTTCC
Rv0047c	Rv1522c	0	0.993481	2950	1714898	1715311	1715109	GATATATCGGAGCCACAAGTGCGCGCAGCAGAATGACGAGAATCAAGAATACGATAACGATCGTCGCAATGACGATGAATTTCATATCGCTGTTGTAGTAG
Rv0047c	Rv1533	0	0.976625	581	1733391	1733732	1733585	CGGGTCGGACATGGCAGGTAATCTACCCTATTAGATTGACATATCAATCAATAACTCTTAGCGTCGTCGCAATGCGGACCAGAGTCGCCGAGCTGCTCGGT
Rv0047c	Rv1536	0	0.963251	419	1738488	1738840	1738667	CGGTGCACGTGCTGGATCGCTATATCCTGGCCAAGCTGGCGGTGCTGCGCGACGACCTCAGCGAGTCGATGGAAGTTTACGATATTCCCGGTGCCTGTGAACATTT
Rv0047c	Rv1536	0.002467	0.849443	178	1736521	1736951	1736740	CGGTCTGCCGCATTATGGGCACCTGCTCACCGGCTACGTCAAAGACATCGTGCCGCGATATCGCACTATGCGCGGTTACAAGGTGGAGCGTCGCTTCGGCT
Rv0047c	Rv1537	0	0.947276	444	1739818	1740224	1740017	CCGGCGCGAGCTATGAAGCGCGGGCCTACGGTGCCCGATCGGCCATGCCGATGCATCAGGCCCGCAGGCTGATCGGGGTGACGGCCGTGGTGTTGCCGCCA
Rv0047c	Rv1560	0	0.959089	345	1764566	1764966	1764764	GTAGCGAGGCGTCGGCGCGACCGTGCCGACAAACCTCGCATGTGTATCGTTGGTGTATGTCGCGCACCAACATCGACATCGATGACGAACTTGCCGCCGAG
Rv0047c	Rv1565c	0.000493	0.924844	483	1771623	1771996	1771777	TGTCGCGGTACACCAGAACATTTCCCTCGACCGCGCGGCAGGTGTCGGTCCGGCATATCGCGTCGGACATATCGAGTGGCTTAAGCAGCGGGAACCGCGCA
Rv0047c	Rv1616	0	0.984523	6097	1815589	1815953	1815792	CTTGGCTACATCGGACTTGTCGACCCGCACAACTCGAATTCGCTATATCCACCGTGCCTATTCAAGTTGCTTACGGGCTGGAACTGCCCCGCGTGCGGGGG
Rv0047c	Rv1630	0	0.958432	1629	1834090	1834429	1834255	TCGGCGCGTTCGTCGATCTCGGCGGTGTGGACGGTCTGGTGCATGTCTCCGAGCTATCGTGGAAGCACATCGACCACCCGTCCGAGGTGGTCCAGGTTGGTGAC
Rv0047c	Rv1633	0.00148	0.901247	382	1837225	1837553	1837375	CACAACGCCGTCGAGTACTTCGTCTCGTACTACGACTACTACCAGCCGGAGGCGTATATCGCGCAGACCGACACTTATATCGAAAAGGATAGCTCCATCAA
Rv0047c	Rv1636	0.00148	0.901923	231	1842179	1842572	1842404	CACGCCGTTGCGGTGTGATTAATCTGACCTATCTATATCCGGCAACGCGATACTGTCTGGGGTTGGCGTAGCAACCGACACCTGGGAGGGTAAATGAGCGC
Rv0047c	Rv1640c	0.00296	0.837327	176	1848794	1849172	1849009	CACAGCTTGCGGAGAGTGGTCAAGCCGGTATCGGCGTCGATGCGTTCACCGAGTGCTTCCGAGATCGCATCATGCACCGTCCGCACCGGCCATATCCCGGA
Rv0047c	Rv1647	0.001973	0.879	452	1857486	1857892	1857670	GCCCACCGGCATTCCGCCCGACTTGGCGATCTATCGCATCAAGACTGTTAGCGAGTCGACAGCTGCCGATAACTTCGATGAGATGAGTCCCGATGCACAGT
Rv0047c	Rv1649	0.00296	0.808373	198	1858940	1859309	1859099	ATTGCCCTCGACTCGGGTGCCGGCCGGCGCCCGGCACCCGATCATCATGTTGGCCGAACACGTCGCCGACACGTTCATCGCGATGGGATGGGAACTGGCCGAGG
Rv0047c	Rv1666c	0	0.982177	944	1892298	1892640	1892445	GCGACCAGCCGAGCGAGAATCACGGTCATCTCGGTGGTGGCCATGACGGCTCCGATGCATCGGTGCAGCCCGCCGCTGAACGGGATGAATTCATGTGGCGC
Rv0047c	Rv1666c	0.006907	0.747466	132	1893400	1893765	1893534	CGACTCCGGCGTTGATCAGCGGACCGCGCCATCGATACAGCGCCAGCAGCGCTTCGCCAAGCGGGTAGCGCACCGTCCGATACGTCCTCATTCGAGCATCT
Rv0047c	Rv1689	0	0.959798	602	1913797	1914173	1914007	CGAGAACAACCTGGAATGGACCGGCTCACTATCGGCTATCGAGTTTCTACGTGATATCGGCAAGCACTTCTCGGTCAACGTGATGCTGGCCCGCGACACCA
Rv0047c	Rv1699	0.000987	0.912883	429	1924350	1924706	1924545	CGCGACGTTCCCGAAGCGCTGAAAAACAAGATTGCGTTGATGTGTGACGTCGATATCGACGGCGTTATCTCCACCCCGGACGCGCCCTCCATCTACGACAT
Rv0047c	Rv1704c	0.001973	0.88259	193	1931230	1931641	1931445	GGTCCCGACGCAGGTGCGGCTGGGTGTCTGTCGGGTCGGCAGCCGCGATATCGTCCGGCATATATGGCGTCCTCGAGTTCTGGGGTAGGGAAGGCCTCGCG
Rv0047c	Rv1705c	0.004933	0.763246	153	1931793	1932109	1931916	AGGCTGTTGCCAATACCAATGGCGAAATATGGCAAACCCACGGTGTTGTAAAACAGCTGTGATATCGGCAGATACCAGTTGATGAACCATTCCAGCCACCC
Rv0047c	Rv1706c	0	0.930939	957	1933929	1934294	1934080	ATAGGGGTATAATCGTTACTGTTGGCAACGTCTGGCGTCCTGGCTCGGGCGACACACCGTCCCGATACATGTCAGCAACCGGGTCGATCGTGGTGAATGCA
Rv0047c	Rv1729c	0.000987	0.912951	206	1954777	1955178	1954987	ATGCTCCCGGGCGCGCTGAGTGCGGTGATGTTGTCGAACAGCCTGTCTTGAGTTTGCGGCTTAAGATATATCAGTAACCCCTCGGCCAGCCACGCCGTCGG
Rv0047c	Rv1738	0	0.936238	242	1965529	1965837	1965684	CCACTGGAAAGGGGAGCAACATCATGTGCGGCGACCAGTCGGATCACGTGCTGCAGCACTGGACCGTCGACATATCGATCGACGAACACGAAGGATTGACTCGG
Rv0047c	Rv1747	0.002467	0.85375	217	1974701	1975023	1974858	ATGGTGCCACAGGACGACGTGGTGCACGGTCAGCTGACCGTGAAACACGCGCTGATGTATGCCGCCGAACTACGGCTGCCGCCGGACACCACCAAAGATGA
Rv0047c	Rv1748	0	0.939228	366	1976520	1976870	1976715	GATTCGGCTAGCCGAGTTGCTCGTTGTGATGCTGCCGCTCATCGGAGTGCTATATGTCGGCATCAAAGCGCTGTCGTCCTTCACGCGGCGGCTAGGGGAGG
Rv0047c	Rv1750c	0	0.996059	3766	1977986	1978344	1978149	CTTGTGTGTGGCGGTGCTGGGAAGGTCGGCCGCGATGCGGATGTATCGTGGCCGGGCTTTAGTGGATAGGTCAGGCTGGGCGTCCAGAAATGCTTCGAACG
Rv0047c	Rv1751	0	0.951858	635	1980325	1980691	1980479	TTCCAGATCGCCTACCTCGGGCCCAAGGGAACCGACGCTCAGTTGCGCGAGCGAGGTATCGAGGAATTCCGTCGGGACGTCAGCGAACTGCTGCCCGAAGC
Rv0047c	Rv1765A	0	0.941672	240	1998932	1999305	1999146	CCGAGCTCAGCCAGTCGGTCGGTATAGGTCAGCGATAGTTACTGCGATCCGGGGTCGGAATGATGCACCAACTCAGAAAGATCTGAATTTGATTGCCAAAC
Rv0047c	Rv1795	0	0.932005	260	2031791	2032159	2032019	CCGAAGTACAACAACAAATTTGAGCATCAGATACAACCCAGATACGTACAGGGCAAATTGCTCTAGAATCGACTGCAATACTGCAAGGCAAGGTCAACCAC
Rv0047c	Rv1799	0	0.990231	1375	2038984	2039275	2039129	TATTTCACGGAGGCCGCAATGGAGCTAGCATTTAATCGGCGTACGGTCAGGCCAATATATCGAAACATGAGAGGAATGATCGATGAGCGTCAAGAGTAAGA
Rv0047c	Rv1800	0	0.936195	532	2039956	2040360	2040149	GCCTGGTCATGGGAGGCAGCGGCACGCCAATACCGTCGGCCAGATATGTCGAGCTCGCGAACGCGCTGTACATGAGTGGCAGCGTCCCGGGTGTTATCGCG
Rv0047c	Rv1810	0.000987	0.918523	244	2052765	2053100	2052939	CGAAAAGTATGTCGGGCCCTCGCAGCAGATCTGCCGCAGGACGCGATGCAATTACAACGCACGATGGGACAATGCAGACCTATGAGAATGCTAGTAGCGCT
Rv0047c	Rv1817	0	0.995751	3137	2059142	2059468	2059299	CAGTCTGGGCAAGCCCGCGATGTCGTCGCGAGTATCTCGTTGAGCTATCTCGGAGAGATGCCCTTCGAGTTAGTATCGTCGGTTCGTGTAGAGAATATCTA
Rv0047c	Rv1817	0	0.953257	488	2059546	2059775	2059652	CGACATACCCGCCACCGTTAGTGCGGAGACCGTGACGTCCTGGTCGGATGACGTCGATGTAACGGTGATTGGTTTCGGCATCGCCGGCGGTTGCGCGGCGG
Rv0047c	Rv1821	0	0.984433	929	2068360	2068674	2068522	AACTCGCCGAACTGGCGCCTAAGCGGTACGAGGAGCTGTCCGACAAAGTATCCGAGGAACGCCTCGAGACGATTTGTCGGCAGATCATGCTGTATCACCTC
Rv0047c	Rv1821	0	0.956368	657	2066949	2067280	2067132	GTCACCTATGCCTCGGTCAACGAGATTGGCTTCGATGTACTGCGCGATCAGTTGGTGACTGATGTCAATGACCTGGTATCGCCCAATCCAGACGTGGCTCT
Rv0047c	Rv1830	0	0.936712	861	2074609	2074972	2074761	GTTAGTGCCTAATGCGCCCGGCGACCGCGATACTTTGATCACGACCTGATAGTTAACCGGGAGCATCGCGCCCATCGAACAGCGTATGCTCTCTAACACTC
Rv0047c	Rv1830	0.00148	0.888507	290	2075006	2075377	2075202	AGGACATCTTGGTTCTCAAGATCGTCAAACGGTTGCTCGACACCGGTATCTCGCTGCACAACATCCGGGTTGCAGTTGACCATCTGCGCCAGCGTGGCGTC
Rv0047c	Rv1832	0.006907	0.747877	137	2077163	2077509	2077295	CACATCGGAGTTCCTGACGCATCCAGCGTTCACGCAATACCGCACCGAGACGTCGATGATGCGGTACTTGCGTGCGCTGGCGGATAAGGATATTGCCCTCG
Rv0047c	Rv1833c	0.00296	0.806329	327	2079481	2079903	2079683	ATGTCCCGATACAGGAAACTCCACGTCGGGTTGCCGTGACACAACAGGATCGGCGGACCCGTGCCCTCGTCGACGTAGTGGATGCGTCCACGCGAGCTGTC
Rv0047c	Rv1835c	0	0.962845	414	2082326	2082719	2082509	GAGGTCGATGGCGATGCGCACCCCGTCGCGCATCGTCACATAGCACGAGGAGTAGCGCATCCCACGATATCTCGGGTAGGCGGATCGTTGGTCCGGCGCGG
Rv0047c	Rv1836c	0	0.987555	1173	2084382	2084701	2084543	GGATAACGGGCCGTCATCGGGCTGATCTACACCGGGATAGTCGTAGCTACCCGATATGTCCTCCCAGTGCTGTTGTTCCGCCGCATGCCCGTCGGACAGGT
Rv0047c	Rv1836c	0	0.945189	1419	2082738	2083047	2082872	CGGCCCCGCGGTAATAACCAGCACAGAATTAGCCTGGCCAACACGGTAATTGGCTAGCATCTCCTGATAGATCAAGCGCAGAGTGGTGAACGACACCGCGC
Rv0047c	Rv1836c	0.003947	0.77023	199	2083969	2084322	2084139	CGACGCGTTGTAGCTGTCGGCTGACTCCTTTACCTGATCGGCGATTGATGGGTCGGCTATAACAGCGACGGTGTCCTTGCCGCCCACGCAGCGGGCGGCAGCCGT
Rv0047c	Rv1838c	0.00148	0.900218	3838	2087202	2087791	2087563	GTTCACCGCCCGACAGCGCCGACTCCAGCAGACGTTGCGCGTCCAGCTTATGCGGGTGCGAGGCACCCACCAGATACATGGGAATGTTGGAGTCAACGAGGATCA
Rv0047c	Rv1842c	0	0.98397	1445	2091952	2092339	2092117	ATGGTGGCGACGGTATCGGTGAGGTTCACGGGCGGCTCGGTCGTCGCGCTATATCGGGCCGAGCCAGTACCGGCCGCTCGCCTGGAAAACCGACGGTGTGG
Rv0047c	Rv1861	0	0.964191	411	2108938	2109265	2109122	CGCCACAACCCACCGACACCGTCACTACCCTCAAATCGTTACGCAGAAGCGGTATACCGATATCACGGCCCTGTGCTGGGCTAAGCCAGCGTCTGCAAGGAG
Rv0047c	Rv1862	0.00296	0.838161	158	2109832	2110224	2110028	CGGCTTTCGCGCACCATCTGCCGAGCGGCTATAGCGACAGCGAGCTGGCGCCGTTGTTGTGCGCCGGCATCATCGGATATCGATCGCTGCTGCGCACCGAG
Rv0047c	Rv1869c	0	0.986287	1105	2119740	2120111	2119904	CGGCGGCAATGTCGCCGACTGCGTAGATGTCGGGATCGCTGGTGCGCAGCGATGCATCAACCAACACACCGCCCTCGCCCATCGCCAGCCCGGCCTGTTGG
Rv0047c	Rv1878	0	0.966736	424	2128541	2128906	2128745	ACGCGTGAGCCTATCGCCAGCGCCCTTCGCCGGAAGTATCGGATCCGGTGCCCACCAACACTTCTCGCTGACTATGTCGGAAGGGATGCTGTTCTCCGGTG
Rv0047c	Rv1878	0	0.959901	389	2127965	2128340	2128189	ACATTCGCCAATCCTGGCCTCGGCGCCAGTCCGGTGTGGCATACCTTCTGTATCGACCAATGCAGTATTGCATTCACCGCAGACATCAGTGTGGTCGGCGA
Rv0047c	Rv1884c	0.000987	0.923228	1954	2133979	2134334	2134168	ATGAGCGGCTTGGCGATTCTTGTCATGCTCGACATATCGCCGGAAGTGGCCGAAGCGTTACCGATTAGAGAGAGTGGTGAGATCGGGTGTCTATTGCACCG
Rv0047c	Rv1900c	0.00296	0.845176	152	2146232	2146591	2146454	CAGCGCGCAGACGCGCGCACCGATATGCACGGCCACGCCGGCGACGTCGGTACCGTGCGAGGCATCGCGCACCTCGACCTCGCCCGCATGAATACCGATCC
Rv0047c	Rv1902c	0.002467	0.859279	255	2149139	2149520	2149282	GTTACGCCGGGGTAGACGCCCCGGATAGCGTCTGGCGACATCTCGGTCAGATGCGCGGGGATCACACCCCAGGCACCCTGTACGAAGACTTGCATCAAAAA
Rv0047c	Rv1917c	0.001973	0.878188	182	2167238	2167638	2167436	ACGCTACTCGGCGATCTTCGCGGCCGTATGCATATCACCCGAATAGGGCCATGATTCATAGATCTCGTCAAACTGATTTACGGCGGGCGCTTTTTAGCCGC
Rv0047c	Rv1918c	0.000987	0.90746	1338	2170433	2171046	2170794	AAGTTCTTTTACACGCTATGCGTAATCACGATCCGTGCCCGTCTGATGTAAACCACCGACGTAGGCGCACTGATATAAATGCATTTATTACCAAGGTGATT
Rv0047c	Rv1918c	0.00296	0.813351	310	2168022	2168466	2168198	GCTAAGTCCGATCGGGTCGATGGCGAACGGTGGAGTCGTTATCTCGGGCGTCATGATCTGAGGAAGCGTGAAACCACCCAGCGCTATCGGATCGATCGTG
Rv0047c	Rv1918c	0.003947	0.772943	1659	2170060	2170394	2170199	CATCGCCGATACATCCAGAGCCCACATCTCCTCGTATGCGGCTTCGGCGGCCGCGATCGCGGGAGCGTTTTGACCAAAAAGGTTCGATATCACCAGCGATATGAGGCC
Rv0047c	Rv1923	0	0.982503	869	2176154	2176530	2176364	GACCGGCAGCGCATTCGGATATGTGCATAACCGCTTGCTGACGCTACTGTTGTTCGATATTGGCTCGTTCGCAGGGCTGGCTGCGCTGCTGAACAGCGCCG
Rv0047c	Rv1948c	0.008387	0.722412	184	2198689	2198903	2198760	ATCGTAAATCAAGCATATTCGTCAACAGATATCATCAATGTCGGCGCCGGACTATTCAAATCATCGATATACTGGTGGCCTGGTCCTTCGCCATCGATCAA
Rv0047c	Rv1952	0	0.961581	564	2200529	2200857	2200690	GAGTCAACCGGGGCAACCGCCGTCCGCCGGACAACCTCGATCCGATATCAATTAAGCGATATCGTCATCTCCGATGGAGCAGATCGTGATCCGCAACCTTC
Rv0047c	Rv1961	0	0.976812	1293	2204230	2204589	2204386	GCCCAGACATGTCAGAGGGTGAGGCGACACTGGATGATCGACACCACCGAAGCGGCATATCGGCTGACGTATCAGCCGGACGGCACGTCGATCACCGTCCG
Rv0047c	Rv1963c	0.00296	0.819932	121	2206516	2206781	2206665	TTCGGCGAGCAACGCCTGCTTGTTGTCGTAGTGGCGATACAACGCGCGCGCGGTCACCCCGGCCGCCTCGGCAATGTCCTCCAATTTGACCGAATGGAAGCCACGTTCGAT
Rv0047c	Rv1981c	0.003947	0.769359	161	2224971	2225269	2225118	TCCGGCAACCAAAAGTTACCGGTCAAACGTTCCCAGACCTGCAAATCTTTAGCATCGAGCAACCGGTTCCAATTGATTGCGTGCACCCGCTCAACGAGCTT
Rv0047c	Rv1983	0.008387	0.708755	131	2227544	2227911	2227699	GGACTCCCATACCCGTCCCCTCGATCATCGATTCCGGTGGGGTAACGGGAACCATCCCGTCATATGTCATCGGATCCGGAACCCTGCCGGCGAACACAAAC
Rv0047c	Rv1985c	0.002467	0.86503	117	2228951	2229286	2229131	CAGTTTCCAGCATTGCCAATAGAGAGGGACGTCGAGGTGTATGTCGCAGACCCGTACGAACGATCCATCGGCAAGCGGAGATGCTGCCAGCTTCTCGGGGA
Rv0047c	Rv1989c	0.000987	0.910735	309	2233095	2233505	2233271	CGGACAAGGCGTCACGGTGCGCGCCGGTATACCGGTAGCACGTTTCCGACCACTCAATTGTTCCGCGTGCGTCGATACGCTGGACGAGCCCTTCATCGAGG
Rv0047c	Rv1995	0.001973	0.87585	1478	2238204	2238548	2238381	GCGCGAACACGGAGTGCTCAAACGCATCCTGCTGATCTATCGCGAGGGGATCCGCCGCCTCCAAGCCGATGATCAGAGTCCCGCTCCAGCACTGAACGAAA
Rv0047c	Rv2000	0.002467	0.862504	284	2246038	2246463	2246234	GACCGCCGGAACCCTGCTGCGCATCGACCCCTCGGTGCGTCCGAGCATGTATCGCTGCGCCACTGTGTCGCACCTCGAACTCGAGCAGCTGCGCCGTATCC
Rv0047c	Rv2000	0.00296	0.791994	174	2245224	2245660	2245454	GGCCCAGGCCAACGCAAGGGCCGGCGAAAACCATCGAAACCGACTACCTGGTGATAGGTGCCGGAGCGATGGGAATGGCATTCACGGATACCCTCATCACC
Rv0047c	Rv2001	0	0.974018	602	2246730	2247125	2246957	CAACGGACATCGACGAGCACCAACAACTGCGCCTCGACGGTGTGGCGCGCTATATCCAAGAGGTCGGTGCCGAGCATCTCGCCGATGCCCAATTGGCAGAG
Rv0047c	Rv2016	0.008387	0.710323	131	2263226	2263543	2263383	TCGACGCGCCTAGCTGCAAAATCGCATGCTTGTCAGCGGATACCGGTATATTTTCCGGTATGTTTTCAGAGCCTTATCCGACCGATGGCGAAGTCATGACG
Rv0047c	Rv2054	0	0.94918	1925	2313177	2313504	2313333	ATGTGGTGCTCACCCCGAACATGTACGCCCGAGGCGGCCGCGCCCGATGTATCACCCGAGTCTTTCGCGAGCTGTTAACGAAGCGGGGCCGCGCGCTCGAT
Rv0047c	Rv2066	0.002467	0.86548	233	2323090	2323468	2323302	GAGGCCGATGTGGTGGCCTATCACAGCGCCCCACACGGTCACAGCATCGCCCGCGGCATCGCCGAACCGTATCTGCGGCCCGGTCAGCTCGAGGAGCACCT
Rv0047c	Rv2067c	0	0.983453	10357	2324987	2325486	2325270	TAAATCCCGAGCTTTCGTGAGATAGTTTCGGAGCGGATGATACGTCGGTAGTAACGAGATTGCTTCCTTCGCCAATTTGATCGATGCATCGTCCTGCCCTA
Rv0047c	Rv2067c	0.008387	0.719802	326	2324631	2325206	2325171	AACATATCGGTGCCGGAGACACCGCAACGCGTGCGCATCAGCGGTACGTAATCGAGCGCGGCAACCGTCGAAAAATCGATCGTGTACTGCTCCTTGGGTCG
Rv0047c	Rv2068c	0	0.946801	352	2326237	2326585	2326406	GCCAGCAACAGGTTGGCGGCGGTGCCGTCGCTATAGCGTATCGCCGCATCGCAAAGCTGCCCGATCGTCATCCCGGTCTGAACGTGTTGTTGGGCCACCGG
Rv0047c	Rv2077c	0.000987	0.920148	753	2333846	2334201	2334011	CTTCACCGACGTTGAAACCGGCGTCCTGGGCGTCCTCTACAGCATACATAACTCTTCGTTGTGCCGCGTCGATAGTGCCGGCGCCGTTGCGCGCGATCGTG
Rv0047c	Rv2084	0.00296	0.820429	189	2341807	2342165	2341947	GCTGCTCATGGATGCCGCAGCAGCATCCGAATTACTACTCACCGTGCGGTATCAGCTCGATACCCAGCCGCGGCCACTTGTCATCGTGCATGGACCGCTGT
Rv0047c	Rv2088	0.000493	0.923927	200	2344670	2345016	2344817	CGGCGAGGTCGCCAAGGCGCTCGACTATGCGCACCAACAAGGCGTGATACATCGCGATATCAAGCCGGCGAACTTCTTGTTGTCGCGAGCCGCTGGCGGCG
Rv0047c	Rv2099c	0.000987	0.908157	398	2358100	2358428	2358257	GCACCTCCCACCAACCCGCGATAACCCGGCTGCGCCGGAACCGTCGATGCGTATGGCAGGAATATCGTATTGCGATCCCCCACCCTCAGTCGGGGTGTTCG
Rv0047c	Rv2108	0.001973	0.870081	381	2367577	2367984	2367747	AGGGAGTAACGAATTATGCCCAATTTCTGGGCGTTGCCGCCCGAGATCAACTCCACCCGGATATATCTCGGCCCGGGTTCTGGCCCGATACTGGCCGCCGC
Rv0047c	Rv2110c	0.001973	0.877347	175	2370122	2370525	2370329	ACCGCGACCGCAGCCGTGCCAGCGATGCCGGTAGCGGTGTAGTCATCGGTGATATACACCTTGCGCACATCACGCCCAGAAATCATGTTGCCCTGCGTCGA
Rv0047c	Rv2130c	0.000987	0.915816	340	2392067	2392391	2392236	GCTCAAATAGTGGATCGTCGATGTCGGTGATGTTCTGGACATAGTGCAATTCATGACCGAGATCCAGCCACAGCCGATGGATCAGGTCGAACGTCACATAG
Rv0047c	Rv2131c	0	0.97313	444	2392439	2392775	2392593	ATGGCACCGAGCAGGATCGGCGCCACCTCGGCTCGACACATCAGCAGATCCGGCAGGTAGGGGTCCAGTTGGTTGTATCGCAGCGGCGAGCCATCGAGTCG
Rv0047c	Rv2137c	0	0.963495	2359	2396997	2397377	2397154	TGCGTCCATCGCCGACTTGCCCATACCCGCTGGCGAAAATTCCCGTCGATATATCTTCAACAGCAAACTCTTCGCGCTTGTCTGCGAGATGCCGGTCAGCG
Rv0047c	Rv2163c	0.00296	0.844035	160	2425518	2425882	2425726	GTCCCAACCCGAACTTGCGGAGCATATCGTAATAGCGTTCCGGTCCGACACGTTGGGAAAGCATCAGCGTGCCGACGTTGGAGGACTTTCCGAACACCCCC
Rv0047c	Rv2181	0	0.964046	520	2443294	2443691	2443457	TGGCCTGGCGGTTGTTCGGCCACACGCCGTATCGCATCGATATCGACATCTATCAGATGGGCGCTCGAGCTTGGCTGGACGGGCGTCCGCTGTATGGCGGT
Rv0047c	Rv2182c	0	0.932289	311	2444987	2445417	2445242	CGCAAGATGGTTACTGGCGAGGATGGCCGGACCCGAACTCGGGATGTATTCCAGTCCTTCAACTTTCGGGCGACCAAGCAACGTAAAGAGCGGACCCATGA
Rv0047c	Rv2190c	0	0.931808	326	2452046	2452403	2452233	GAGGAATGAACCATAAGACCATCACCGATGTAGATGCCTGCGTGTGACGCGTCGGAATAGAAGGTCAACACGTCGCCGGGCTGCAGATCCGACAACGCGAC
Rv0047c	Rv2195	0	0.950548	465	2458712	2459048	2458858	TACGGCCTGACTTTCGGATTGTCCATCCTGTCGATCGCCATCGGCGCCGTGTTGTATCAGAAAAGGTTTATTCCCGAAGAGATTTCAATCCAGGAACGTCA
Rv0047c	Rv2196	0	0.983069	1709	2460735	2461131	2460957	GTGGATTGGCCGCATCGGCATGGTGATTCTGCCGCCGTTCGTCTACTTCATCACATATCGGTGGTGTATCGGATTGCAGCGCAGCGATCGGTCGGTGCTCG
Rv0047c	Rv2199c	0.001973	0.883038	251	2463416	2463831	2463655	GAAGAACGCGGCGACAAACTCAAACAGTCGGGCTTCGATATGCATGAGCGTCCTAACCTACGGGCTGCGGGGCCAATTCACCGCGGCGAGTATCAAACGGG
Rv0047c	Rv2202c	0.000987	0.915149	268	2467523	2467915	2467683	TCCGGCTTGCCGATGGCCGACACCACGTCGGCAAGCTTGATGTTACGTGCCTCCGACATAGCCCCGGGGTAGAACGATGCGATCTGGGCCATGTCGACATCGGTG
Rv0047c	Rv2210c	0	0.990198	4429	2475053	2475413	2475255	CGCTGCCGAGCACGAAGAAGATGTTCATGCCACCCATCTCTTCGATATAGCGGCGTTCCACAGCGTCCAGCCACACCACCTGGTCGCATCCGTTCTCGGCG
Rv0047c	Rv2220	0.008387	0.720796	184	2487467	2487857	2487653	GAGCATTCTGTGACGGAAAAGACGCCCGACGACGTCTTCAAACTTGCCAAGGACGAGAAGGTCGAATATGTCGACGTCCGGTTCTGTGACCTGCCTGGCAT
Rv0047c	Rv2223c	0	0.954394	514	2494505	2494905	2494689	CCGTCGAGGACCATCGCCCGCACATGAGTACCGAACCGTTCCAGGTAAGCGGTGCCCAACTCGGTGCCGTAGCTGTATCCGAGGTAGTTGATCTGATCGTC
Rv0047c	Rv2242	0.00296	0.803937	215	2516211	2516599	2516413	TGCCGGACCGACGCTCATCGAGACGCTAGACGCATATCTGGATTGTGGCGGCGCGATTGAAGCTTGTGCCAGAAAGTTGTTCGTTCATCCAAACACAGTGC
Rv0047c	Rv2242	0.007893	0.74185	133	2515388	2515760	2515550	GCTGGTGGTGCAGACGGCCGTGGTCAACTTCGTCGAATGGATGCACGACCCGCACAGTGACGTCGGCTATACCGCGCAGGCATTCGAGCTGGTGCCCCAGG
Rv0047c	Rv2243	0	0.983499	919	2516553	2516893	2516721	CGATCTCAAAAACATAGCTTACAGGCCCGTTTTGTTGGTTATATACAAAAACCTAAGACGAGGTTCATAATCTGTTACACCGCGCAAAACCGTCTTCACAG
Rv0047c	Rv2244	0.00296	0.821318	214	2517556	2517981	2517760	AACCGCGGACTCGGCCAGAACAACCACATACCCGTCAGTTCGATTTGTACACAACATATTACGAAGGGAAGCATGCTGTGCCTGTCACTCAGGAAGAAATC
Rv0047c	Rv2256c	0	0.937104	286	2529731	2530112	2529949	ACAAGCAGGATGCCTGCTGTGAAATTTCGAATTTTTGTGTCGTGCGTTTCTATTGTGCCTTGTGATACCCGTGTTGCGCTAGTGTGCGGTTCTGCCTAGGT
Rv0047c	Rv2264c	0.003947	0.776381	218	2537872	2538281	2538033	GCGCTATCCAACGCTGCTACCGCAGCCGGCCCCCAGTGGGCGGGATAGGTCACCGTGACACTTCCGGGAAGAGCACGACCGCCGGTAGCGGTGTAGGCCAG
Rv0047c	Rv2286c	0.003947	0.776793	180	2559188	2559531	2559359	CATGACCGATCGCTGCATACCACCGATCAAGCAACGACATGTTCGTTCGACGCAGCAGCGCACCGATCCGCATCAACGACCAGCCATAGGACCAGTCTCGC
Rv0047c	Rv2307A	0	0.993319	2308	2579310	2579689	2579476	CCCACGTTCGGGCGCACCAAGGAAGCCACCGTCGCGATACTTACCTATCGTTGCATCCGTTCTGGCGATATTTTTCAACTCGCATTCATGCGCCCCCTCCG
Rv0047c	Rv2307B	0.00888	0.704454	175	2579541	2579951	2579565	GCAGAAACCATAGAAAATTCAACTGCCATAGTCAATGTACCGATTGCGATAGCAATACTATTTTTATACATTTTCTCAACACCTGAATTCATTCGTGTGGG
Rv0047c	Rv2308	0.00296	0.830294	205	2580790	2581171	2580965	TCGTCGAACTGCCCGTCGACAAGGCCTTTCCCGAAATCGTCATCAACCCAAGCCGATATAGCGGGCAGCCCACGTTCGTTGGGCGTCGTGTGTCGCCGGTG
Rv0047c	Rv2309A	0	0.93653	1468	2583037	2583383	2583223	GGGCATTATTCGAACGTTACGAAAGCCAGTTCGATTCATTCGGATATATCGAGAAGGTGCGGTATCGGGGCTCAGGGTATCGAGTCGAAGACGTTTATGCC
Rv0047c	Rv2313c	0.000987	0.90933	899	2585121	2585479	2585313	CCTCAGGGCGGCTTTTGCGCGAACGTCGAGCAAGACCGAGGTATCGAAACGCTCGATCTCGCCATACAACGTCTCCGAACCGCCCGCATCAAGCGCGGAGA
Rv0047c	Rv2323c	0	0.950485	775	2596110	2596405	2596254	GTCATAAACCAACGATATTTGGCTCTGATTTCACAATCAAACGATGGTCGTTGCGTATTTTCCATTGATACATTGCGTTAACCTCGAATCTGTGGTGATTC
Rv0047c	Rv2332	0.002467	0.868362	205	2605568	2606009	2605784	GCCACGCCCGGCGGCGCGGTCGGGAATACGACGAGTTCGTCAGTCGCTATATCGAAACGGCTCAACGGTTATTTCCGCGTGCCATTCTGCATTTCGAGGAC
Rv0047c	Rv2333c	0	0.929259	258	2607911	2608248	2608080	AGCACCGCGATTGAGGGCGCCAACCCGCAGGCGATAGATCCCAGCGTGAACAACGAAACACCTATCAAGTACCAGCGGCGCCGACCGTCGAGGTCGGCAAG
Rv0047c	Rv2335	0.001973	0.884779	193	2609865	2610222	2610028	CACGCGACCGGCGTGGTGATCGGAGAAACCGCGGAGGTCGGCGACGACGTCACGATCTATCACGGCGTCACTCTCGGCGGCAGTGGCATGGTTGGCGGGAA
Rv0047c	Rv2336	0.00296	0.843626	360	2610484	2610963	2610773	GCTGTCAAATCCGTCACGAACCTATGCTTAGCGATACCTTGCGCCAAACATGCAGTCGCTTGACCGTTGAGATCGCTGAGGTATCGGCCATGGATGTCCC
Rv0047c	Rv2338c	0	0.980117	938	2613288	2613737	2613467	TGTCGACGTAGGACAGATCTATGGAGCGCCGATGCGTCGCGGATGGTGCTATTCCAGCTATAAATGCGACGAACTTATCCACCGTGTTCATCGCATCAGAC
Rv0047c	Rv2339	0	0.954259	841	2616085	2616439	2616239	TGGGTGCCACCCAGACGATGAGCCTGCCCTACATGCGCGAACGCATGGCCGATATGTTGACCATGAGCGACGAAATGCTGGTTGCGATCAATTCCATGGAA
Rv0047c	Rv2343c	0	0.957018	350	2620509	2620895	2620725	CCGCCCCAACCAAACCTCCTGCAGACGGGCCAGCACGCCGGCGATATAGCGCGGCAGCTTGTCGTCGTCGACCTGAATCGCCTCCACCCCCAGCTCGCTGA
Rv0047c	Rv2347c	0.007893	0.736219	159	2626455	2626728	2626557	GTGTTGCCATGTTGCCTGTCTCCTTGTTGAACCTGGACCTAATACCTGTAACTTGTCATGCACATTGACTGTTGTCATAGCCGGCCGCGGGAACACCGAGA
Rv0047c	Rv2357c	0	0.96747	1233	2640093	2640501	2640333	CACAACCGCAGGTTCTCCCGACGAATACCCAGGTCGATATACCACTGCAGCCGGTTGTCGATCCAGTACTGATGCCATTCCTTGGCAGTCGCCGGCTCGACG
Rv0047c	Rv2360c	0.000987	0.917434	194	2642051	2642398	2642259	GCAACGCGTCGTCGGTCAAACCGGTGCCGGGAAAGTTGTATCGCAGCATCACGTCCGCGGTGTTGGACGCGGGCCGACCAGAGCTTCGCCGCGCAGCCTTC
Rv0047c	Rv2366c	0.009373	0.702928	112	2647946	2648257	2648100	CGACAAAGCTGGCCAAAACCATGATGCCCGCGGCAAGATACAACCCCCACACCATGCTGAAGTGGTATCGGATGAAAACCACCAGCAGCGCGGTCGCGGTG
Rv0047c	Rv2372c	0	0.95127	1048	2651916	2652283	2652086	GCTACCGGCGTGTCACGTCGCAGTATTCACAGTCGCTCGCTGATGCATCCCAACGAGATGTGAGCACACCGACAGCACCCAATGCCACCGCGGCCGCGGTC
Rv0047c	Rv2374c	0.000987	0.905225	248	2653912	2654279	2654072	TCTCAAGCGGCTATCCACAAACCCTGCAGCAGGTGCGCGTTCATCGAGCACCCAGGACGTCGCCGATATAAAGAGCAACCGCAGCCACGCTGGCGATAGTT
Rv0047c	Rv2381c	0	0.93979	243	2669531	2669825	2669680	GCCACCACGGCCACAGCATCCGACAAGGTGATACTTCCTGCGAGATAGGCCGCCGCTACTTCGCCGAGGCTATGACCGACTGTTAGATCGGGCAGCACACC
Rv0047c	Rv2381c	0.00148	0.894278	435	2668332	2668665	2668488	AGTCCAGGTGGCTGAAAGTCTGTTCGGGATGCTCGAATCCGATGCTTCGATGCATCGCGGCCAGCGCGGCCTGGCCGGCCGACGGCACCGCGTCCGCTGCGTCGA
Rv0047c	Rv2391	0	0.952144	425	2684939	2685282	2685107	CTGCGCACGCTGGGCCAGATCTCGACGGAGTTCGCGCGCGATACCGCCGATATCTCCGACCGGCAGAACGTGCAATACCACTGGATCGAAGTGGAAAACGT
Rv0047c	Rv2394	0.001973	0.886079	216	2688956	2689312	2689161	GGCCGAACGGCTGGCCTATGCCGACCGCGACCAATATATCGCTGACGTCGATTTTGTCCGGCTGCCCGGCGGCTCGCTCACCACGCTGGTTGACCCGGGCT
Rv0047c	Rv2400c	0.00148	0.889931	223	2696891	2697250	2697096	CCGACCCGGGGCGCAATTTGACGTGTTCATTCACCAATGTATTGACAAAGTCGATCCCCGCTTGGTTATTCCGGCCACCGTCACTTTTCGCGGCGTAGGGG
Rv0047c	Rv2403c	0	0.972971	545	2700847	2701210	2701051	GTAACCGACGCCCACGCAGTCAGCGGGCCGAGCCGATACATCACTGTCTCCCAAACTGTCGCTGCCCCCGAACACCGGCGGGAAAGGTGGAAGGGCCTGAA
Rv0047c	Rv2404c	0.001973	0.872863	178	2701982	2702386	2702195	CAGCTTGTCCAGGGCGTCGCGCAGGTTCGGGTAGTCCGAACCGTCGACCGGATACAACCCCGAGTAGACCATCGGTTTGGGCTCACGGTAGCCGGTCAACG
Rv0047c	Rv2409c	0.001973	0.877545	242	2706984	2707396	2707180	TGCAAGTCAAACGCCGTCACGGCAGTACCCCAATAATCGATATAGCGGTAGGAGCGGGTGGCCGGGATGGTTTCGACTCGGTTGAGGACGAGGTTCTGCCG
Rv0047c	Rv2409c	0.00296	0.785959	140	2706416	2706773	2706614	GGAAACGTCGGTGTAGTCGCGGCCTACACCCACACTGATGTATTGCTCGGTGATCTCATTGTCATTGGTGGGGTCGTAGTGCCACCATCCACCGGTCCAGG
Rv0047c	Rv2416c	0	0.962399	375	2715215	2715526	2715371	GGGTCACAGTCACAGAATCCGACTGTGGCATATGCCGCGGCCACGTGCACGTGAATATTACGACGACAGTGTCTGGCAAAGGATCACGCGATGCGGGTAGCC
Rv0047c	Rv2427Ac	0	0.995049	3033	2725955	2726277	2726119	AGCACCTCTTGGCGGCGATGCCGATAAATATGGTGTGATATATCACCTTTGCCTGACAGCGACTTCACGGCACGATGGAATGTCGCAACCAAATGCATTGTCCG
Rv0047c	Rv2448c	0.007893	0.727131	137	2749510	2749929	2749720	CGGAGATCGCGGTCTGCAGCACCGGCGACCAGTTGACCAGCCGCTCGGCCCGATAGATCAGCCCGGCGTCATAAAGCCGCTTGAAGATCGTGCGCACCGCC
Rv0047c	Rv2456c	0	0.971201	460	2757946	2758279	2758096	ACGAACCCGATCGAGGCTTGATCCCAATCGTGGATCAACAGGAGGTATATCGACAGATAGGGGCCCAGACCGTCGCGAACATCAGCCAACGAGAAATTCAG
Rv0047c	Rv2459	0.001973	0.884388	347	2761468	2761858	2761663	TCTCAAACTGTTCGCCGAGCCGTTGTACCGATCGGTGCTGATCGTCTACTTCGTGGTGATGTCCTGCTTTTTCGGGACTCTGATGGTGATCACCCAGCAC
Rv0047c	Rv2462c	0.00296	0.783954	123	2764242	2764578	2764404	TGAGCGCGCTGTGCAGCACGCTGTCGAATTGGGCCTGCACATACGACTCCGGCAACGGCACGTCGACCTGTTCGAGTAGCGCATCGATGGTGGCGTTTCGA
Rv0047c	Rv2467	0	0.965953	1146	2770758	2771110	2770953	GCGAAGCCGAGCCTGGGTCGGATCATCAGCTGGCCTATATCAACTCGCTGTGTTCGTCGGTGTTGTCCCCCCGGCATGTGCAGACCCTAGGGGCGTTGCTC
Rv0047c	Rv2472	0	0.982276	840	2775076	2775400	2775235	CCGCGGCCTGGCTGGTGTAGCGGCATTCCGAGCTATGCCTGCCCGACATATAAGCGCATACGCATCCTAGGCGGGCACCGTCTAGGTATGATGATGCGGAT
Rv0047c	Rv2476c	0.008387	0.707475	135	2780285	2780623	2780448	TCGGCAACCGTCGGGGCCAACGGGATCGTGGGATGCGGCGAGATCTTGAACTGATAGATCCAGACCGGCAGACCGTCCGGCCGGGTGACGGAGAACGGTCG
Rv0047c	Rv2483c	0	0.938792	228	2790167	2790531	2790375	TTGGTCGGTCGCGGATTGCCCACCAGATACATCAGGGCGACGTCCTCGTCACCGTCGGCATAGAAGTAACTGTCTTTGAGATCGATGTCGTGCTCGGCCGC
Rv0047c	Rv2484c	0	0.971901	1283	2792227	2792636	2792427	AGTTCCAGCGCCATGATCCCCGAACGAGTCCGCGGATTTGCCTCGCCCCGATGCATCAAATAGTCGACCGGCCCAAGCTCGTCGGACAACCTGGGGGACTC
Rv0047c	Rv2508c	0	0.940795	272	2823916	2824283	2824074	GTTCGCGACGGGTAGCTGCAGCAGGCCGCGCTGCGAACCGCTACCTGACATGAAACCCAGATAGATCACCAGCAAGAGCGCGACGCTGCCGACATAGCCCG
Rv0047c	Rv2516c	0.000987	0.905791	185	2832756	2833043	2832897	GGGACATTTCGAGTGATCGCATCGATTCGCGAGAGGTCAATCTCGACATCTTCTGCGATATCGTCGCCGATGTTGCGCAACACAAAGCGGATTTTGTCTGGG
Rv0047c	Rv2524c	0	0.992041	1836	2841124	2841483	2841279	GAACCACGTGCGCGGCAATGATATTCGGCAAGACTTCCTGGAAGATGTCGTTCGGCTTGTTGCGGCCCAACAGATTGCCGTGGTACATCGTCTGCATCGAC
Rv0047c	Rv2534c	0.006413	0.753784	137	2858729	2859152	2858933	CGGTGTGAGTGACCTCGAGCTCGACGGTCACCGGCAGCTCGATGTATAGCGGCACGCCGTTGTGGAACGCCACCTGCACCGGCATGCCCTCCAGCAGGAAC
Rv0047c	Rv2543	0	0.954574	333	2866371	2866758	2866551	ACGCTCCCGCGGTGGCAGCGCATCGTCGCGCTGACCATGATCGGCATATCAACCGCCCTGATAGGTGGCTGCACCATGGATCACAACCCTGACACATCACG
Rv0047c	Rv2545	0.001973	0.884149	5098	2867760	2868086	2867926	GGCGCAAACGCTCCAATGCATATATCTCAGTATCGAATACCTATATGTTTGCTCCATGTCTCGGCGTACAACGATCGACATCGATGACATACTGCTGGCCC
Rv0047c	Rv2550c	0	0.991152	1558	2870214	2870547	2870359	CAACGTCTTCGTCGATGTAGATCTGCAGCCTTTTCACATGGCAAATATACGCCACTAGCATAATGCTGTATACATCGGTAGCCGAGAATCGGATGCTTGCC
Rv0047c	Rv2557	0	0.987002	1189	2877238	2877571	2877407	CGGTGCGCGGAGATGTTCGGCGGCACGCCGGCCGTCGAGGAGTGGGAGATCGCGGCGATGCATCGCGACCACCGCTCGGCCGAGGGGGCGTGTGTGCGGGCGACCTGGGT
Rv0047c	Rv2560	0.002467	0.847928	206	2880393	2880720	2880551	ACATCACGATGACCCCGGCCGCGGGCATAGTCATGTTCCTCGGCTACATCGCTCTATTCGCCCTGGTGCTCTACATGCACGCCGGAATTCTGACCGGCTGC
Rv0047c	Rv2561	0.00148	0.901436	591	2881048	2881362	2881199	GCTTTCCCACAGGTTGACGTAAATGACCTCCAAGATAGGTATCGAACCAAGGTTGCGGCCGATGTGTACGTAGTTCGAGAGTTCGCTGATCTGATCACTCG
Rv0047c	Rv2562	0.000987	0.921234	786	2881709	2882129	2881937	GCGAAAACTAGCGACGCCGCTGACACATGACTTCGAGGGCATCGGAGAAACGTCGACACACTACATCGACCTCGCCACGTCCGACATGCCGCCGGCGGTGC
Rv0047c	Rv2571c	0.003453	0.779813	127	2894808	2895137	2894945	CAGGCTGACATGCCCGACGGGCCCGGGCGTTCGATTACCCGTTGTAGATCGGTGACACACGCTTGGACGATATCGGCGCGCACCACTTCGTTGCTGCCACA
Rv0047c	Rv2584c	0	0.988324	1169	2910792	2911134	2910947	CGCCATGGCACACATCCTCTCCCAGACAGCCCGGAGCACCTGCGACACTACGCTCCGATAGGTCCGCTTCTCGTCGTGGAATTCTGTCAATTACCTGCAGA
Rv0047c	Rv2587c	0	0.986977	7836	2914250	2914608	2914447	CCGCAATACCAGCCAGATCTAGGGTGTAGTTGATATATCGGCCCAAGAGCACCAGGATCGCAAAAACCATTGAGCCAGAAGCCACTAGCGACAAGGCCGTG
Rv0047c	Rv2590	0	0.962728	535	2918461	2918782	2918634	CGCTGCTGATTTACACCTCGGGTAGTACCGGCGCACCCAAAGGCGCCATGTATCGCGAGAGCCAGGTGATGAGCTTCTGGCGCAAGTCGAGTGGCTGGTTC
Rv0047c	Rv2598	0.001973	0.883333	236	2926825	2927177	2927016	TAGGGCCGAATCGGTGCCACTTCATCAGCTCGCCATAGCGCCGGTGGACGTATCAGGGGCATTGCTTGGACTCGTGCTGAACGCACCCGCGCCGCGGCCAC
Rv0047c	Rv2599	0.00296	0.842681	1706	2927577	2928001	2927746	CCGACGGCACCTATCCGTGCATCATCCGCGTCGAAAACCTCAGCGCCGGATATAACCACGGCGCATATGTCTTCCTGGGCCCTGGATTCACCCCTGGGTCC
Rv0047c	Rv2629	0	0.94072	220	2955539	2955886	2955734	GATCCACCAAGCATGCATTGGCGGGCATCTGCATAAACGGTGACGTATCAGCACAAAACAGCGGAGAGAACAACATGCGATCAGAACGTCTCCGGTGGCTG
Rv0047c	Rv2670c	0	0.934915	1523	2986177	2986519	2986356	GCCCGGATCGTCCAGCTCGAACTCGTCGATACATAAAGCGGTGTAATTGGCCAACAGATCGATACAGTCGGCGAAGCCGAACACACCGGCCAGCTGGGTCA
Rv0047c	Rv2675c	0	0.959929	355	2991671	2992035	2991891	CCATGGCGTGGCGGCCGGCAACCCGTGGGCGACCCGATCATCGCGATACATCTCCTCGAACCGGGTGGGATCGGCAGGATCGAACTGGGCCGTCATGGCAG
Rv0047c	Rv2683	0	0.99372	2218	3000017	3000356	3000164	TTCGATATGAAGGTAAACATCGACCCAACCGCGCCCACCTTTGCGACGTATCGTCGGGATATGCGTGCCGAGCAAATGGCGGAGGACTATCCCGTCGTAAG
Rv0047c	Rv2691	0	0.931524	808	3009791	3010101	3009937	ATTGCCGGAACCGAAGACGGTCCTACAGGCCGGCGATAAGGTCTATATCGCTGCGATATCCGGCCGGGCCGCAGAGGCAGCGGCCATCGCAGCCTTGCCAC
Rv0047c	Rv2703	0	0.944392	239	3019145	3019538	3019354	ACGAGATCGGCCAGGTCTACGGCGTGACCCGGGAACGCATCCGCCAGATCGAATCCAAGACTATGTCGAAGTTGCGCCATCCGAGCCGCTCACAGGTCCTG
Rv0047c	Rv2705c	0.00888	0.705985	108	3019955	3020260	3020109	GCAGGTGAACCTGCTCGAGTGTCGACAGGTGGATATACCCCGTCTTGTCGGACTCGGGATAGATCCCACCGCGTTCTCGGGCATGCGACCACTCCTGCACC
Rv0047c	Rv2712c	0.004933	0.762333	237	3025161	3025609	3025336	ATCAGTGTTGCAGGGCGGTTGAGTTCAAATTGTCCTCGATACTTCGTCATGAATGCCACGCTGACTACCGGCACCGTCAGCCGGTGCCCACGTCACGCGAT
Rv0047c	Rv2717c	0	0.943452	235	3030023	3030410	3030238	TCAGCTACCGCCCTGGTCTGCTGTGTGTACGTCAGAAACGGTTTACCCACATGGGCGAATACGACTTCCTCGAGGTATTCGAACGGCCGGATGGTGGGGTA
Rv0047c	Rv2721c	0.00296	0.802846	172	3033286	3033660	3033466	GTTCTGCCCTGACACCTGCAGACCGGACAGCAAGGGCGCTAGGTTAGCGGGATCCGTAGTGAATGTGTTTTTTGCACGGTTCCACGAAATCATGCCGCCGG
Rv0047c	Rv2722	0.00296	0.79044	137	3034593	3034994	3034778	CATTGCTCCAGCGAACGACGATTGCGAAGTCCAATCGCAAATATTACGAAAACGGATACCCAGCCGATGTCAAATTGATGCCGGGGCACGCTGCTGTGGTG
Rv0047c	Rv2730	0	0.996293	4004	3042337	3042704	3042549	AAGCTGACTGATACATCTCGATTTAAGCAGTTGTTCAATGATGATGAACTGGCGCCAGACAAATATCACAACAAAACGTTGCGCGCAGACGCGTGCTTCGT
Rv0047c	Rv2734	0	0.944501	385	3046733	3047170	3046930	CACCGGATGCGACCGTGTATCGCCGGGATGTGACCACTGCTACGCAATGACGTTAGCGAAGCGGCTAAAGGCGATGGGCTCCGACAAGTATCAAACCGATG
Rv0047c	Rv2742c	0.00296	0.821839	189	3056171	3056518	3056355	CTGCGCGTGCACAATCTTGACCCCGAGCTCGTCGACGAGCACGCCCGCCAACGCGACGCCCACATTCACCGGGCGTATATCGAACGCTACGGGCCACGGCCGGACC
Rv0047c	Rv2747	0	0.952166	1055	3059074	3059557	3059254	CGTTTCAGGCTGCGCCGACACGGCAACAGAATAACGGGTTGACCTGCTCATGCGACCCTTGATGTCGATACTGTTTCACACGTGACCGAACGTCCACGGGA
Rv0047c	Rv2758c	0	0.9934	2260	3070676	3070996	3070842	CGATCATGGTGCGCGTCACACCCGGAGAGCATACTACTAATGCATATCCGCGATGCATATAACGGATGTATCTCAGGCGGGGCTCAGGTGCACGCGGGCCG
Rv0047c	Rv2778c	0.000987	0.919729	212	3085732	3086119	3085915	AGCCGTGTTCGGTAGCGACGATGCCATATTGCCAGCGTGAAATCGGAATAATGCCGGACCGTACATCGAAAGCGAAAACCCGACCGGGATCGGCGTCGGTA
Rv0047c	Rv2783c	0	0.978034	687	3091224	3091551	3091388	GTCTCGCCGGTGGAGAACGGCGGGAAGTTGTAGTGGTGCATGTACCGCTTCGATGTCTCCGGCCCCAACGAGTCGATCTGCTGGGCCATCTTGATCATGTC
Rv0047c	Rv2787	0	0.979871	774	3095151	3095583	3095372	AACCCGCCGCGTCGGCCTCACGGACGGCGAATTGTCCGCCGTGGTCATGGCCCCGATGTATCTGGGGTTGCGGGTGTGGTCGCGCGCCACGATCGGGCTCG
Rv0047c	Rv2808	0.008387	0.719458	146	3115132	3115459	3115287	TATGGGTTGAAAATCGAACGAGCAATTGACGCATACTTAGAGACGTGGCCGATATACCGATAATCGCTTGACACCAACTATTGCCAGCACCAGGCGCCTAC
Rv0047c	Rv2824c	0	0.937812	1248	3131696	3132094	3131886	GCCTTTATTCCGCATCCCGAGAACTCCCCGAACCACAACAGCGCCGCGATATAGCTCGCAAAAGTATCCACACCGCGGACGGTGAACGTGGCCGAGCCGGT
Rv0047c	Rv2845c	0	0.94375	337	3151737	3152079	3151920	TAGCGGACATTGTTCTCCCGCAACGCCTTTGGCCCGATATAACCCTTAACCAGGAACGGGTGCTTGGCGAAATCATCGTCGTCGAGCAACGCGTAGTCAGC
Rv0047c	Rv2847c	0	0.979006	1598	3154749	3155090	3154897	CCTTTAGCAGAACGTCAACGAAAAGCTCGATGCGTTCGACCGCCATCAGCAAAACGATGGTGCCCGTCAATGCAGCCAATGCATCCCAATTCACTAACGAT
Rv0047c	Rv2890c	0.00296	0.816493	182	3198901	3199293	3199127	ACGTCAGCGGCAGTGAAGTTCGCCATATCAGCCTTTCCTAGGATGCATCTGTGGTTGGTTCGGTTGCGCCTGCGGGGGCGTCGGTGAGGGCAGTTGTTGAC
Rv0047c	Rv2901c	0	0.967888	7222	3211873	3212222	3212043	ACGTCGCTCGGTTTCTACGACGTAGCTGAACTGGCCGACGATGTCCTTGTATTCGCGATACAGCGAGAGCTCCATCTCGGTTTCATACTTTTCGAGATCCT
Rv0047c	Rv2905	0	0.96524	447	3215271	3215666	3215445	GTCGCAGTCAAACAGGGCTGGATGTGCTGTATCGGCAGCAGCTGGATGCATCTGTCCACCGGGGTGATCGGCCCGGAACGCCGCTACATCATGGTGATCGA
Rv0047c	Rv2920c	0	0.983145	880	3232132	3232544	3232348	GCAATCGAGTAGCCGTAAAGCGCCCAGAGCACCGTCACGACACCCATCGCGCTGATGCTCATCATGATCATGTTCAGGACGCTCTTGGAACGCACCATGCC
Rv0047c	Rv2935	0	0.952728	305	3269474	3269804	3269647	TACGCGCTCGCGAAGTTGGTCGACACTTTCGGCGTGCGCGCCGGGGCGTACATCGGATACAGCACCGGCGAATACATCGCGGCCACCCTGGCCGGCGTATTCGAC
Rv0047c	Rv2935	0.000987	0.912512	184	3271763	3272122	3271971	ATGACGCTTCCGGTGCGCGAACCGATCCCAGGGATGGGCCACGCCATCGAACTTCGGGTGTATCGGTTTGGTGGCTCACTGCATCTCGATTGGTGGTACGA
Rv0047c	Rv2936	0	0.970743	511	3272692	3273041	3272869	AGGCGGATGCGCTCAGTGACCGCATCATCCTGATCGATCACGGCATAATCATCGCCGAAGGCACCGCGAATGAACTCAAGCACCGCGCCGGCGACACCTTC
Rv0047c	Rv2937	0.002467	0.855601	1153	3273183	3273735	3273383	CGGCGTTTCGCCGCGCCGAGCCTACTCAACGGTGAAGTACTCACCACGGTGGGCGCGCCGATAATTTTCATGGTGGGCTTCTATATCCCGTTCGCCATACC
Rv0047c	Rv2938	0	0.983158	868	3274010	3274386	3274224	TTGCTAACTCGATGGGCACGTGACTATATCACCGTTATCGGAGCGATCGTGTTACCGATTCTCTTCATGGTGGTGTTGAACATTGTGCTAGGTAACCTAGC
Rv0047c	Rv2941	0	0.972793	527	3283259	3283666	3283463	GGATTACGAACAGGACTGGGACGGCGTTGCGATAACCCTGACGTGGTCGCAGCTGTATCGGCGAACGCTGAATGTGGCACAGGAGCTGAGCCGTTGTGGTT
Rv0047c	Rv2946c	0.001973	0.885406	199	3294392	3294764	3294603	GGGCCGTAGGCATAACCGCGCTCGGCCAACTGCGCATAGCCGTCCGAGATATCCACACTCTCCGCGCCCTCGGGCGGCCACACGGACAAATCCATCGGCGT
Rv0047c	Rv2950c	0	0.969872	480	3301561	3301931	3301737	ATGTCGTGATAGAACGGCAGCCACGATACGGGAGTTGACGGAACCTTTTCCGAATCCCCGATGTAATCGGACATTAGCTGTACGCAGTTGGTGATGACATT
Rv0047c	Rv2952	0	0.991532	1855	3304194	3304576	3304411	CGCGGGCTCGGTGTTGCGCCAACTTCTCTTCTGACGCATCGCTCGTACATACTGTCTGCCATACTCCTTGCCCATGGCCTTCAGTCGAACCCACAGCCTCC
Rv0047c	Rv2958c	0	0.968202	453	3311504	3311865	3311671	TCACCGACGACTACGTCCGGTGCGATCTCGTTCAGGATCTTCCTGTCAGCCGCGATGTATTTGCGCAACGTCCGCGTGTTGTAGAAGAGGCGGCCCTGAGC
Rv0047c	Rv2962c	0.000987	0.90887	222	3314981	3315323	3315165	CACTCGGGGAAAACCTCGGCAAGAGTGGGGCGGCGATACGTTTAGCGGCACCACTGCGCGGTCGTTGCCCACCCCGGTGACTATACCCCCGGGTGGTATAT
Rv0047c	Rv2963	0.008387	0.712433	411	3315832	3316433	3316195	GCTGCTCGGCACCTTCTACGCATCGATGGTCGTCGCTGGCTATCTCATCGAACTTCTCTTCGGTACAACGAATCTCATCCCGAGCCAGCGCAGCGCTACGG
Rv0047c	Rv2967c	0	0.965835	412	3320910	3321268	3321110	GCTATCGCAGAACCTGTTTCGCGTACTGCGTCGATCGCCGGACGCATCGACTCGATGTTGTTGAGCGCGTCGAAGATACGAAAGATGTCGATACCGGTGGC
Rv0047c	Rv2968c	0.002467	0.866557	180	3323378	3323693	3323528	CGCCTGCGGTGTGGTCATCACCGAGCCGCACGACACTATCGGGTTGACATTGCATGACGGCACATAGATCGGATCGAGCAGAATCCTGACCTTCTCCACCG
Rv0047c	Rv2970A	0.000987	0.903465	233	3325788	3326139	3325961	TCGCCGAAGGCTGTGGCTCAGCACCTGCCCAGGTGTTGATTAGGTGGCATATCCAACTCGGTAATATCGTGATCCCCAAGTCGGTGAACCCAATGCGGATT
Rv0047c	Rv2973c	0.00148	0.896656	1243	3329289	3329613	3329439	TCTGCACTTTTGTGCTGGCCGGATAGATCGGGAAGAAACGACGCTCGAACTCCTCCACGACCAATTCACCGCTGATGGCCTTGGAGGCATCAGCGATACTT
Rv0047c	Rv2974c	0	0.942922	1052	3330700	3331012	3330847	AATTCCTTGAGTCGATCCCGCAACTGGTCCGCCGCTGCAGCATCACATACCGCCAACAGATACATCACCTCGAATTGCGGGGCGGGGCGTTGGGTAGCCGT
Rv0047c	Rv2982c	0	0.968933	451	3338686	3339030	3338843	TGCCTCCTCGGCATCTGCGGTGGCATGAATGCTCGGTGGTAACAGCGCACCGGGCAGATAGTCGGGGTTATATCGGGTGGTATTGATCTGATCGGCCACCT
Rv0047c	Rv2999	0	0.961428	419	3357397	3357708	3357554	GCGATCGAGCTTCATCGTGGTTTCATAATCACCCGATAGACCATGGCTAACCGAACTGCCATCCACGCCGTGGATGCAACGGATGGAGGGAACGCGCATGG
Rv0047c	Rv3006	0.002467	0.847154	183	3365224	3365650	3365448	GGCATCGGCTCCGGCGGCGGCTTGTGCATCGATCCGGTCGACGGCTCGCTATATGTCGCCGACCGCACGCCAACGGCGGACCGATTGCAGCGCATCACCAA
Rv0047c	Rv3007c	0.00296	0.835157	322	3366270	3366603	3366421	AGCATCCCCATCAACTCGTCGAACGACTCATCGATCACATCACCATCATGAATCCGCGCAACGTCTTCTGACACTCTTTCCGAGCGTTCAGTCGGCGAATC
Rv0047c	Rv3013	0	0.973587	542	3371632	3371983	3371798	AGCCTAATGGGTGGCCGGACGGCCGACGCCGGCTGCCGAAACGCCGTGGATACATCGTTGTGCCACAGTGTTGGCCGTGCGTTCGTATCTATTGCGTATCG
Rv0047c	Rv3028c	0	0.954998	1589	3387909	3388193	3388044	CTTCAGCGTGCTCAACGAGCACCAGTACTTCAGCCATGGGTTATATCGCTCTCGTCTTTGGGAGGTGCGTATGTCTTAGATGATTTTCTGGGCAACCAGGT
Rv0047c	Rv3034c	0.000987	0.91067	300	3394164	3394561	3394355	TGTCGTCCATCCGGTGGTCGAAATCGCAGATATAGCACCAGTCGGCCATTAGCACCGAGTCCCCGATCTCGATGTCGAGATAGGTGTTGATGACGTTGTCC
Rv0047c	Rv3035	0	0.972611	523	3396221	3396540	3396383	AACGGCCACACGGTCAACAGCTATCCGCTACCCGGAGCGACCGGATATCCCGTCGGTGTATCGGTCGGCAACGACCGCCGCGTGGTGACCGCCACCAGCGACG
Rv0047c	Rv3051c	0	0.988821	1445	3412556	3412905	3412738	GTTCGATCGCGATGCGGTTGGATGCCCGCAACGCGTGATACAGCACCGTATAGAAGTAGATGTTGGTGAAGTCGATGCCTTCGTCGGATCCGTAGAAGATG
Rv0047c	Rv3056	0	0.930425	456	3416950	3417376	3417148	AGATCCGAAAAGTCATCTTGTCGCAAACCGGGCTGTCTTGCTCGATAGGTATCAGTGACAACAAGCAGCGCGCCAAGATCGCTACCGGGTTGGCGAAACCA
Rv0047c	Rv3057c	0.000987	0.907425	204	3417692	3418044	3417884	TCGTCGCATCACCAGGGTGTATGGCCACCACGCATATCGCTTGAACGCATACAGCGCCCGGATGTCCGCCGACGTATAGACCAGGTATCTGTTCCTTGTGA
Rv0047c	Rv3058c	0	0.988403	1157	3418778	3419148	3418962	CCTTCACCTCAGCCTCGAAGACGCCGATGGTTTCACGCAACAGCACTTGGAACTGCCGCTCGAGAATATCGCGGATCTCCATGTCGCTCTGGCGTGCCGCA
Rv0047c	Rv3060c	0	0.932927	199	3422498	3422879	3422696	GCCTCACCTGCGGATTGGGTACCTGACTTCTGGACGTATCGCTTGGTCAGCCGCATCAAGATGTCGATAAACAGCTGTAGGACAGGGTTTTTCGATTGCTC
Rv0047c	Rv3064c	0	0.943585	241	3429817	3430132	3429974	TCCGCCATTGCCGTCCGGTGGACCGCCGATCGGCCACAGTGCATACGGTTGATGCATCCAGAAGTAGGCGACCGCCATTTCGCCCGAGGCAACGAACGCCAC
Rv0047c	Rv3105c	0.000987	0.911741	320	3473270	3473571	3473399	CTTTTGATGCCGGCTTCTTCGGCATAGGAGGTGTCGAACACCTCGACGGGGTATTTGTGCTGCTCGGCCCAGCGGATATACATCCGCATCAGCATCTCGGC
Rv0047c	Rv3110	0	0.976154	544	3478649	3479032	3478818	ACTCCACAGTTGAGGAAGGAACCATGACGGTCAGCACCCCTGAGCAACACGAGCAACGAGCATCCCACGATGCATCCGAGGGAAAGCACAACGTATGTCAG
Rv0047c	Rv3119	0.00296	0.838663	189	3485148	3485461	3485296	TTGTGGGAAACGTGCGTGACCACAATGCCGGGCATGATGTCACGCGGTTGTTCTACGAGGCGTATCCGCCGATGGTGATTCGGACATTGATGTCGATCATC
Rv0047c	Rv3121	0.001973	0.886254	346	3486384	3486794	3486627	CGGTAGCCCCGATAGAGTTGCCCTCGGGGCACACAGCATGGCTCGTCACTCGCTTTGACGATGTAAAGGGAGTGCTGTCCGACAAGCGTTTCAGCTGCAGG
Rv0047c	Rv3124	0.00296	0.826945	487	3489877	3490266	3490152	TAAATTGGAAAGACTCGTTGCGATGCATCCTTATCGCGAGTCGTTATGGAAGCAGTTAATGCTCGGCTACTACGTGAACGAATACCAGTCCGCGGCAATCG
Rv0047c	Rv3136	0.003947	0.773672	132	3502318	3502623	3502473	TCATCCCTGAGGACTTCACCTTCCTTGACGCCATATTCGCTGGATATGCCACGGTAGGTGTGACGCAGGATGTCGAGTCCTTTGTTGCCGGGACCATCGGGGC
Rv0047c	Rv3142c	0.000987	0.904813	286	3509313	3509739	3509549	CCTCTAACCACTGCTCGGTCATTTCCTGTTCGGTCATATATTCACTCTGGCCTTGTTGTGCCCATATGTCACGTACACAACCGCCGAAATCTCGTGCGGGA
Rv0047c	Rv3148	0.001973	0.873225	394	3514005	3514341	3514181	CTGCGGATACCAGCACTATGAATTCGATGTGATCACCGACGACAGCTGTGATGCCTACGGGCGCTACATGATTCGCGTCAAAGAGATGTGGGAGTCGATGA
Rv0047c	Rv3153	0	0.967333	459	3520619	3521049	3520857	GGACAATACCGAAGAGGAGCGGTTTTCGCCGGGCGAACGCTACGGCCGGGTGTACCAGATTAACTATTTGCGTTGCATCGGTTGCGGTTTGTGCATCGAGG
Rv0047c	Rv3163c	0	0.933092	811	3531585	3531953	3531784	GCACGTCGACCCCGATGGTGGCCATGTCGCGATACATCGCGGAGCGCTGCAGCGCCCACATCCGGACCACCAGGGGATCCAGTTGGTCCTGGAGCGGACAG
Rv0047c	Rv3181c	0.00296	0.839581	163	3549753	3550156	3549955	CGAGCCAATCGCTGAGGTGCGCGCGCAACTCGGTCACGGATACATCCACACTTTGAACTGTACACTCACTGAACCGTGATTTGTACATATCACTCTGCGTG
Rv0047c	Rv3193c	0	0.998298	7865	3561991	3562358	3562179	GCTGTAATTGCGATAGGTCACCACATCAGACGTCAGGCCATAGGCTTGCCGAGTTGCGGTGATACTTCGGCTGATATATTCGCTCTCTTTTTGCGCAGCGT
Rv0047c	Rv3193c	0	0.973324	906	3562459	3562800	3562625	GGATAGCCGAATGCCACCGAAGATATAGTGCGCCACCAGATTCGCCACGAATGCCAGAAATACCGAAACGAGCATGTAGCTGAGCATCAGCCGGTAGAACG
Rv0047c	Rv3193c	0	0.93009	468	3560734	3561117	3560894	TGTAGGCGGCCAGATAGTCACGCTTGAATCTGTTCATCGCGCTGATCAACTGATATGAGGCTGAATTATCGTCCTTAGCAATGTTTTTCGCGACGATGTAA
Rv0047c	Rv3196	0.001973	0.872771	193	3566466	3566826	3566665	TGGAGTTCGATCTCAACGCTGGCTCTATCGTGGCGCGACAATGGACCAGGCATCCGCGGTGTTTTTGTTGACGTTACGTCTAACCCAGTCGTCCCTGCTCC
Rv0047c	Rv3197	0.00296	0.844354	310	3567936	3568301	3568115	TGTCGGTTCGCGAGATCGACGAGATGCTGCGCCAATACGTCGAGCCCATCCAGGTCGAGGTCTTCCACTACACCCGCAAGTGGTTACAGAAAATGACCGTC
Rv0047c	Rv3198A	0	0.974242	598	3571130	3571515	3571350	GGGTCGTCGCCGCGCTAGGTTAGCGTGTCATGATCACCGCTGCGCTCACCATCTATACGACATCATGGTGTGGCTATTGCCTTCGACTCAAAACAGCGCTC
Rv0047c	Rv3206c	0	0.99529	3119	3583532	3583936	3583737	ACTAGTGGCGGCAAGGATGTCGACACCGAATATCTCCTCGGTTATATCCGAAACGTCTGCTGCGCGTCGTCCTGCAAATACCTCAACGCCCAGCTTGCCAC
Rv0047c	Rv3206c	0.001973	0.873942	449	3583711	3584230	3583766	TGTTGGTCGCACGGCTCGTGGCGCAGGTAACCGATGGCATGACCGACCTCGTGGTTGATCACATATTGCCGATAGGAACCTACGTCACCTTCGAATGGAAC
Rv0047c	Rv3210c	0.00296	0.816399	228	3587046	3587393	3587209	CTCCAGATACAAATCGGCGGCCAACGCATCGGCAACATAGGTCTTCACCAGGGCTTCCAGCCATGTGCTCGGCGTCGTCAGCCGGTGGTAGTTTTCTAACG
Rv0047c	Rv3212	0	0.955217	390	3590352	3590688	3590521	GCGGGATCGGTGTCTATGACCCGGTCAGCGGTGCCAACAACCGTTATATCCCGGTGACCCGGCCGCCAAGCACGTCAGCAGTGATCCCGGCAGTTTCTGG
Rv0047c	Rv3216	0.00296	0.809422	138	3593558	3593942	3593751	CGCTACACGCGGTTGGCCTGGTCGGTGCTGAACTGGAATTCCGATGCAATCGCACTGTATGACCGCATCGGCGGGCAACCGCAGCACGAGTGGACTATCTA
Rv0047c	Rv3218	0.003947	0.774333	228	3594818	3595184	3595002	ACAAAGGCGGCAAGGTTACGGCGTGGCGCTATATTCGCGCTGCGGTGCGCGCGGTGCTCGCCTGCACTCGTCGCGAACCGGCTCTTACGCTGCAACTTCCC
Rv0047c	Rv3221c	0.00148	0.89958	1193	3597672	3598040	3597822	CCCACTCTTTTCGGCCATGCCGTATGCTGACTGCTGGTCATCGGACTTCCATCAAACTCAGGTATATCGAACCATAAGAACCCTGGGGAGCGCGGCACGCG
Rv0047c	Rv3229c	0	0.989243	1401	3606758	3607126	3606927	GGACACCTCGAGCGCCCGCTGTGCGGCGATGGTGCGGCGGATGTAGCGGGCATCGCGTTCGCCGCGCGATTCTTCAACGTCTCGGCGGATGGCATCTAGCT
Rv0047c	Rv3230c	0.002467	0.864187	158	3607481	3607876	3607699	GCCGAATGCAGGTGCACTACGTCGGTGATTTGGTTGCGGCGCACCAACGTTCGAAGCATCGACATTACCGGCGTAATCCCCGACCCGGCAGTCAAAAACAG
Rv0047c	Rv3233c	0	0.989033	1618	3609634	3610039	3609877	GCTCATCGCGTCGCGGTCGGCATTGATGCCGAAATACAACATCCCGTTATACGACGTCACGCTGATGGCCAGCGCCTGGTTGTGCAGTAGCGGCGGCACGG
Rv0047c	Rv3234c	0.000987	0.916734	227	3610641	3610993	3610830	ACTTGGTGTAGAGGGCAATGCGATTCTTTTCCAGACCCTCGACGAGATACATCTCCCACAATGGCCGCGATTTGTCCAGCGGCCGAGCGGCCAGCCGTGCG
Rv0047c	Rv3237c	0	0.947624	272	3613383	3613706	3613547	ACGTCGAAACCGCCACTGCGCCTGGCAACGATGCCGATCCGGTCACCGCGATAGCTGGTGAACTCGTATCGCAGGCCCACCCCCGGCAGCAGCACCTCCTTG
Rv0047c	Rv3238c	0.006413	0.755169	123	3614135	3614543	3614363	CGCCGACGAAACCGATCGCATACCCGAAGGCAACCAGGAATACCAGATAGCTCGCGGCCCCGTAAATGATCGTCAAATAACGCTTCATAACCTGATTCTGC
Rv0047c	Rv3239c	0	0.959211	354	3617420	3617773	3617644	CGCCGGGGCGCGGGGTGTGCCGGGAAGTGACTTCTGGGAACTGAGAAACCGATACACCCATCTGCAACCTACGCGCTAACGCTTCTTGACCGATTTCGGCG
Rv0047c	Rv3248c	0	0.947754	281	3628387	3628779	3628582	CCGGCCATGTCGATCTCGTTGTCGAAGTGGCCGATATTTCCCAGGATCGCGTGGTCCTTCATCGCCTTAATGTGCTCGAGCATGATGATGTCTTTGTTGCC
Rv0047c	Rv3250c	0.007893	0.739321	126	3630383	3630686	3630550	CGTACTCAAAGCCGCATTGGATACAGCGGAACAGTTTGTAGTCGTTCACTTAGTTACCCTCCTATCTTTTCGAAATCGACCTTCTCGCGCACCGCGCAGTC
Rv0047c	Rv3261	0.00296	0.822807	1017	3639927	3640624	3640367	CCGGCCGGCCAACCGCGAAATGACACTGATGTGATTAGACACAAGTTGGGGACGCGGGTCAAGTGTGCCGGCGCATTTCCATATCATCTCGTAATAAAATTTCC
Rv0047c	Rv3269	0	0.988697	1919	3649988	3650369	3650179	AAGGCATCAGAGCAATACATATTGATATCGCGATATATAGATGTTAATGTCACTGCAACGAGCTGCCGCTGCAATTACAGACCCGGAAGAAAGGTACAGGC
Rv0047c	Rv3273	0.000987	0.906237	345	3655923	3656240	3656084	CTGCCGGAAGGGTCGGAGGTGACGTTAAACCTGAACGCAGACTACATCGACGACTCCGTTTCCGAGGCCATCTCCGATTGGCGGCGCGCCCACGAGACGAG
Rv0047c	Rv3290c	0	0.953343	297	3671434	3671791	3671642	GTGCCGAGGAGGCAACGAATGTGAACATGTCCAGGTAGCGCCGACCCGTTATAGCGTCGACCAGATATGAACCGCCCGAACGGGTCAGATCGAGCACTATG
Rv0047c	Rv3295	0.009867	0.700584	113	3675991	3676390	3676208	TTACGACGAGGTTCGCATCGATGAGATCGCCGAGCGCGCTGGGGTGTCGCGGGCACTGATGTATCACTACTTCCCGGACAAGCGGGCGTTCTTCGCCGCGG
Rv0047c	Rv3308	0	0.930928	1122	3695259	3695656	3695446	GGAAGACCGTCAACCCCAGTGAAAACCGCGCCTCCGATCTGATCGACCGTTATATCCAGCGTGCGGCCGGGGTCCGAAGGTGCGCCGGTTCGGTCCGGGTG
Rv0047c	Rv3343c	0	0.948676	298	3736694	3737105	3736898	CGCGGCCGCCGCCAACAGGGGGCCCGGACCCGCCCCGGTATATATCAGCAGGGAGTTGATCTCTGGCGGCATTACGACAAAACTCATGCCGCCAGCCCTTT
Rv0047c	Rv3347c	0.00296	0.838286	154	3748031	3748341	3748192	TGAAGGGCCCGATGTTGACGAGTTCGTGGATGTCGAACAGCGACATGCCGGGAATATCGATCTGATCGATGTGGACGGGACCGAGGTTGAGGGTTTCGTTG
Rv0047c	Rv3347c	0.007893	0.72742	158	3749424	3749759	3749580	AATCGGGTCGATCCTGGTGCCGGTGATGGTGACCGCCGGAATGTCGACGGACACATCGATCGGCACGACCTCCGACATCGAAATTCCGTTGATAGTGGAGGCCGGGATGT
Rv0047c	Rv3350c	0.00592	0.75642	183	3761623	3762056	3761806	CGCCGGGATGTCCACGGACGCATCGATCGGCACCACTTCCGACATTGAAATCCCATCGATGACCGAGGCCGGAATATCAACAGGTATGCGGATAGGAATCG
Rv0047c	Rv3354	0.00296	0.842308	167	3769226	3769620	3769413	AAGGCATGTCCCAGGACATGGCGCAAACCTTCACCAGTATCGCGATTTCGATGTACTGCCCCTCGGTGATGGCAGACGTCGCCAGCGGCAACCTGCCGGCC
Rv0047c	Rv3375	0.002467	0.856867	171	3789186	3789499	3789345	CCACGTCGGGCCGATCACCCGTAGCGCTCACGATGCGGCGGTATTGCTCAGTGTCATAGCGGGATCCGATATCCACGATCCCTCGTGCTCGGCGGAGCCCG
Rv0047c	Rv3377c	0.001973	0.882885	179	3791793	3792164	3792012	TCAGCGTAGGTGCGATTAACTCAAACCCGACGGTTGCGTCTTTTATATCAAGTTGAGGGCCTTCGAAAGCACCCGAGGTAAGGTTCTTCAGGGCTAGCAAG
Rv0047c	Rv3378c	0	0.983115	860	3792818	3793144	3792983	TTTCCTCGTCGTTGGCAAGCAAGGCCATCCCTTCGAGCGCCTGTACGATATATCGATCACCACGATCCAGAAGATCGTCGCTAAAGATTGGCGAGATTACTGT
Rv0047c	Rv3386	0.00296	0.809721	138	3800115	3800449	3800258	GGCGTTCTTCTGCCCGTTTGTGCCGTTCTTCGACCCGCGGATGGGTCGGCCGTCCATACCGATGGAGACCTATTTGCGGTTGATGTTCTTGAAGTTCCGTT
Rv0047c	Rv3402c	0.008387	0.707763	148	3820800	3821157	3820975	TCGCGAAACAGAGCGACGCAACATTGGCGTTGTCCTGGAAACGCACACCCGCGTCGGCCATACCGGTGCGATAGCACTCGAGGACCTTGCGGCGACTTGCCAGGCG
Rv0047c	Rv3403c	0.007893	0.738835	135	3823033	3823361	3823196	CGCGCAGTCGCGCAACGTTGCTCTCCCCGCCGGGGGAGTAGAAATCGTTGATATAGGTGAATGCGGGTTCGGAATCGCTCGCAAGGATGGCTTTGGTCGGG
Rv0047c	Rv3407	0.00296	0.84169	188	3826151	3826474	3826309	GTGCTACCGTTGGGCTTGTGGAGGCAATCGGAATCCGAGAACTAAGACAGCACGCATCGCGATACCTCGCCCGGGTTGAAGCCGGCGAGGAACTTGGCGTC
Rv0047c	Rv3409c	0.00296	0.796234	217	3828602	3828891	3828728	ATCCAATAATCAGGACGTCGTAATCCGGCTTCATCGCTGCAGTATGACCCCCTTTACATCGGGCCAGTTAATCAGTCTCTCAGGTGGCGTCAGCCCCCAA
Rv0047c	Rv3414c	0.000987	0.91551	496	3833423	3833799	3833627	CGAGACGTTCCCCTTGCATTGTCATCGACGGCGATATCTCCAACGTTACGAAGCGGACACATCCCGGGCTAACTCCCGGATCGACCATAACGGCCCAACCG
Rv0047c	Rv3415c	0.000987	0.913143	603	3834386	3834879	3834697	CAGGCGGCGAATGCGGCGCAGATGAACGCAGAGTTAATTCTCACGCAACGGTCCGATATTGCACGCCAACGGACGCCTATTGACGGAAATTCGGCAGCGC
Rv0047c	Rv3423c	0	0.967832	430	3840037	3840380	3840231	CCCTCACGGCTCAACGGTTTTCAGCCTCGCGATAGGTCCTGGTGATACGTCCTCGCGGGCTGGTGACCACTTCGTAGTGGATGGTGCCGACAAGATCGGCC
Rv0047c	Rv3425	0.002467	0.86845	5763	3842078	3842416	3842234	ACGCGACAACAGCCGTCATCAACCGAAAGGAGCAAAGAACAAACAGATGCATCCAATGATACCAGCGGAGTATATCTCCAACATAATATATGAAGGCCCGG
Rv0047c	Rv3425	0.00296	0.791389	474	3842351	3842810	3842371	AAACACTCCAGCAATCGCAGACCTCGATGCACAATACGACCAGTACCGGGCCCGCAATGTCGCTGTAATGAACGCCTATGTAAGTTGGACCCGATCTGCGC
Rv0047c	Rv3426	0.00148	0.89006	5928	3842799	3843201	3843024	AGCCGTCACCAACCGAAAGGAGCAAAGAACAAGCAGATGCATCTAATGATACCCGCGGAGTATATCTCCAACGTAATATATGAAGGTCCGCGTGCTGACTC
Rv0047c	Rv3429	0	0.997691	6984	3847002	3847351	3847182	ACAGCCGTCATCAACCGAAAGGAGCAAAGAACAAACAGATGCATCCAATGATACCAGCGGAGTATATCTCCAACATAATATATGAAGGTCCGGGTGCTGACTC
Rv0047c	Rv3430c	0	0.992247	1959	3848285	3848661	3848499	CCGGTCTGGCCGCGCTCACGCAGCAGCCGATACATCGTGGACTCGCTGCACAGGTAGATGCCCTCGTCGAGCAGCGTGGCATATACCACCGCCGGCGCCAT
Rv0047c	Rv3432c	0	0.940003	237	3850713	3851085	3850925	GGCCCGCGCCACACGACAAACCCGACGCCGGGATAGGTCAGCCCATACTTGTGGCCGCTGACGTTGATCGACACCACGCGGGGCAGCCGAAAATCCCATAC
Rv0047c	Rv3434c	0	0.954112	2537	3853299	3853659	3853473	TAGCCCCAGCGCCACGGTTTGGCGATGTGATAGGTCAATACCGCCATCACACCGACCAGGAAGTAGCTGACCCCGATATCACGAGCGTGCACCATCCTTTC
Rv0047c	Rv3435c	0.008387	0.707639	146	3854565	3854955	3854743	CGTCGGCCGACCGTGGGCGACTTCATGAGGTCGGCCGAGGCCGGTGCTGTGATACAACGCGATCACGGTGACGTAGGCCGCAATCACGAGCACCAAACCGA
Rv0047c	Rv3441c	0.00296	0.787021	166	3861223	3861620	3861406	GCACACCATCGGTGCCAAACAGTCGACCCATACGGACAACCTTTCACAGTTGACGGCTGCGCACATATCCACTCTTGGCAGCGAATATGCCTGTTGGTTCA
Rv0047c	Rv3477	0	0.928811	215	3894108	3894415	3894265	TGCCGACGAGGTGTCGCTGCTGCTTGCCACACAATTCCGTACGCATGCGGCGACGTATCAGACGGCCAGCGCCAAGGCCGCGGTGATCCATGAGCAGTTTG
Rv0047c	Rv3483c	0	0.947126	245	3902136	3902478	3902284	CAATCGTCAAGATGCCATCTTGGCAGCCGTCACAGCTTTGACGTGTCCGATAGCTCAGCACCACGATGTCGTTTGTGGATGCCGGACCGATCAAATTGGTG
Rv0047c	Rv3492c	0.007893	0.741098	146	3910277	3910617	3910466	GCCACCCAGCCCGGTCCAGCGTTATCCGTTGTACTGCAACAACATTGCGATGTGCTATTAAATCGGCGTGATGTAGGCGATCAGCCATTTGCCGTCAATCC
Rv0047c	Rv3500c	0.002467	0.856859	157	3919200	3919598	3919402	GCTGGCGTTGTAGCCGTAGTAGGTATGCACCAGCATTACCGCGATCGACATAGCGATGGCTTGCATAAACGACCACAACAGGTCGGAGGGGATGAGGAAGG
Rv0047c	Rv3501c	0.007893	0.738855	96	3920008	3920270	3920112	CGTAGCTCATCGCTTCATCACCATCGCTCGCTCACCGTCGTTTGTTACTGCGCCGAGATTCGCACACCTATAGCGGTCATGACTACGTTGATCACGAAAA
Rv0047c	Rv3508	0.00296	0.805898	167	3930695	3931075	3930857	CTCGCGCTACACAACGCTTCACGGCACTCGTCGAGACTTATGCTCGAGTTCTGATACGTGGAGCAACTGTTTTGGCGTTCGACCCGTATTGCGCAGGTGGC
Rv0047c	Rv3509c	0	0.977032	2836	3936872	3937238	3937029	ACACGACGTGCAGGAACACCCATACCTTCGGCGATCTTGACGAAATCCATTGTGGGACGCGATATATCAAGGAGATCCAGGGCCTTCGGGCCAGGATCCGA
Rv0047c	Rv3510c	0.000987	0.911463	246	3938990	3939436	3939219	GGGATAGACCCACCGGTCCACCGGCGCAGCGAGGCGAACATATCGCCGTGTAGGAACCGTTGCGTCGGATGCTGCATCCACACATCGATGGTCATCGCGTT
Rv0047c	Rv3525c	0.006907	0.747783	104	3962210	3962538	3962367	GGCCCTCGAAAGAAAACAGCGGCATCGTTTAGATATACGCCCGTCGTACATATGCCGTGGCCAGACTCGCTGTCGTTGCGCTCACCGGAGAGAAAACTGTA
Rv0047c	Rv3526	0.000987	0.918346	653	3962862	3963183	3963012	GTCACCGATATGGCGCACTTCTTCTACATCCACTTCGGTTTGCCGACGTACTTCAAGAACGTCTTCGAGGGCCACATCGCCTCGCAGTATCTGCACAACGT
Rv0047c	Rv3526	0.006413	0.752894	170	3963279	3963636	3963450	TTGAAGAGGACGGCGCCGTGTATCAGCTGCGCCGCTGGTATGAACAGTTTTATGTCGACGTAGCCGACATAAAACCAGAGATGGTGGAGCGCTTCGAGATCGAGGTC
Rv0047c	Rv3528c	0.000493	0.928048	324	3964968	3965292	3965125	AACGGCACCGAGATCCGCGAACGACTCTATGCGACATGATGTGAAAGCCCGATCTATCAGGTTGATTTTGCCTCTAACGAGCCAATAGCCACCCTGTCGTA
Rv0047c	Rv3531c	0.002467	0.866845	206	3967984	3968342	3968138	GCCATCCGGGTCCGCTTGGGCCTGGCTGGCATTCAACGAGGTCTGATGATTGATATAGTCCAGCGAGATGTACCACATGCTGCCCAACTGAAACCCTAAGT
Rv0047c	Rv3532	0	0.948568	680	3969898	3970280	3970089	TGCGATACCTTTCCCGAGCATCGTCGGGGACGAGTTCTGTTTGCTCGACGGCCTACTGGCTTGGTACGCAACGATCGGCTCGATCAACAACATCAATTCGATG
Rv0047c	Rv3534c	0.000493	0.927686	310	3973419	3973764	3973567	GGTGAATTGGTGGCGTTTGTGGTGCGACCCATCCCGCAGCGAGGTGTCCGTGATGCGGACGTCCCACATATCGGTCATCGCGCTCCTCCTACAACCAGCGT
Rv0047c	Rv3574	0.008387	0.712664	154	4016581	4017029	4016789	CCACCCCCTTCCAGCGGCTGAACTTTATGGTCGGCAAGCTCAACCGCGCGATGCAACGCAATCCGCTACTCACCGAGGCCATGACACGTGCCTACGTGTTC
Rv0047c	Rv3588c	0	0.93078	738	4029725	4030082	4029918	ACCTCCTCGCCGATGTTGCCGATGTGGTCGCGCAGTACAGCCCGCCCATCGTCGAGTTGATAGGTGACGCCCACGATCGCCAGGCTGCCCCCTGCGATTCG
Rv0047c	Rv3589	0.000987	0.907868	575	4030381	4030697	4030531	GGTGTTGGGCATGCCTCACATACTGCCGGAACCGTCGGTGACCGGCCCGCGACACATATCAGATACCAATCTTCTCGCTTGGTATCAGCGATCGCACCGGGATC
Rv0047c	Rv3594	0.007893	0.731641	160	4035507	4035899	4035713	CGCCAGGCAAGTCTTTGCGTTGATAGCGCCACAATAGATCGCTACAGCCCAGGCATCCGGAGGTATCCGCGGCTCGCTTCCGTAACGACCGGCCGGTCGTG
Rv0047c	Rv3600c	0	0.9901	1446	4043292	4043600	4043448	CGGGCGCGATGGCGCCGCCAAGAAATTCACCCTTGGCCGATACAACATCAACACAGATCGAGGATCCAAAGTCAACGACGATGGCGGCCTTCCGGAACCGG
Rv0047c	Rv3602c	0	0.992364	2012	4044721	4045090	4044893	GTTCGGCGGCCAACGGACCGGGTTGCACGGTGGTGCGCAGGCCGTCGGGATACATCGCCGCGGTAGTTGGCGTGAAAGCGATTTCCACGCCTTCGGCCCGC
Rv0047c	Rv3606c	0	0.949751	493	4048434	4048804	4048640	GGAACTGCCCCTGCTCCACCCCACCCCAGGGGTCGGCCTCATATATCGGGGAAGCCGCAATCAACGCATCGCCGAGACCGTCGGCGACCGACCGCAATCGT
Rv0047c	Rv3610c	0	0.960327	627	4052599	4053000	4052773	CGTCGATCTGTGCGCTCTTGACGTTGTCGCCGTTGATCTGTGTTATCGCCACCGAGGTATCAACGGGCTTGTAGCCGCGGGTGTCGTCGCTGAAGTAAAAG
Rv0047c	Rv3615c	0	0.977971	705	4054699	4055047	4054868	TAAACAACCCGTCGATAGCCTTGCGCCACGCTTCGTCGGCCTCGCTATATATCTTCGCCGCAATTCGAAGACTTTTGGCGAGATCGACACCGGCCGTATGC
Rv0047c	Rv3624c	0.005427	0.759196	140	4063133	4063464	4063296	ACCTAGCCGCCTACTGATAGACCCTGGGGTCCAGCGTCCCGATGTATGACAGGTCACGGTAGCGTTCGTCGTAGTCCAGGCCGTAGCCCACGACGAAGTCG
Rv0047c	Rv3627c	0	0.969866	413	4066235	4066561	4066387	CCACTAAAGCTCTGCGGCCGGTTGATCGCGACCGCTACCTCGCGGCCGATGCACTCGGCCATCACATTGTCGGAGGCGTTCATCATCTGAGACAGTCGCTG
Rv0047c	Rv3648c	0	0.972679	508	4088257	4088607	4088466	AGCCCGTTCCCTGGATCTCCGTGTAGTGGACAAATACATCCGCGGAACCGTCTTCGGGGGCGATAAAGCCGAACCCCTTCTCCGCGTTGAACCACTTCACA
Rv0047c	Rv3656c	0.00296	0.781711	126	4095308	4095676	4095537	CGTCATCCGCGCCACGAGTACACGAAACATGGTGATCACCAACATATTCCTTTCTCATACCAGGCCAAACTGCAAGACATCACCGGCCAGCCCGACTACTA
Rv0047c	Rv3668c	0	0.95128	415	4109748	4110058	4109900	TGATCGACATCACCACCGCCGGGGTGTGCAGCGGGATGTATTTGGTGATGCAACTCGGCAGATTGTCGCTGAATGCGCCGTGGATCATCCCGACCAGCAGA
Rv0047c	Rv3668c	0.00296	0.788982	186	4110331	4110677	4110505	AAAGCGCCTGTGCGCCGTCTGCAACGCAATGCTCCCGTCATATCGTCAGACACTTGAGAACAGATCCGCCAGTTTAGACGATCGCACCGCAACATCGGCCT
Rv0047c	Rv3681c	0.008387	0.715472	141	4120996	4121377	4121145	AGCCAGTTCCTATTGGGCACAAGCCAATTAGAAATGAATGGCTTTTGCTGTAACCAAACCGTAATCAGAAGCGACGGGACCGCGGCACCTATCCGCAGTCC
Rv0047c	Rv3685c	0	0.951787	785	4126935	4127311	4127143	ACCGTCGACAACATGTGGCGTGCGTTGGATGACTGGGAAATGTATCTCCACGACGCAGCGCCACAACTGCCGCTCTTGATCCGTTGCGCCCTGGTGCATTA
Rv0047c	Rv3685c	0.00296	0.843375	166	4128083	4128400	4128242	CGCAAACGGACGGTCAACCGGCCATGTATGCATCGCCGCGCGAGTGGAGTTCTCGATAATCGGAACGTAACGATCCAGCGCAGCGCCATGTAATGGCGGCGTC
Rv0047c	Rv3696c	0	0.993976	2761	4139352	4139701	4139504	CCGATTCCATACCAGCGTCGTCTCACGTTGGTTGGTAATCCCCAACGCGGCAATATCTTTCGGCGATAGGTTGGTGGCGTTGAGCACCGAGATCAACACCG
Rv0047c	Rv3696c	0	0.993519	2218	4138880	4139232	4139083	GTAAGGCTCCGACGGCGCCGACGATGCGATCTCGGGCAGCATGGCCCGAGGTATCGAAAACAACGACAACAGCTCGTCGTCCCAGTCCAGCGTCTCTAGAT
Rv0047c	Rv3698	0	0.96479	475	4140469	4140878	4140711	GCAACCTCGTCGACGCCGACTACCAGCCGGCCATGTCGAACCGCTATGTGCTGGATGCCATCGCCGACCCGGCGTACCAGACCGAATTAGGCGCTTACAAC
Rv0047c	Rv3704c	0.001973	0.872091	182	4146820	4147199	4147003	AAATCGTCTGCCGGGCAAACACCCCTGTCGACGTGGTCCACCAACCGCTGCATCGCGCCGATGAGTTCAGTCGGTACCCGCCGCGCGGCGATGGCCAGGCA
Rv0047c	Rv3706c	0	0.956132	1191	4149719	4150129	4149918	TGGTGTTGGGGTTTCAGATGTTTCACTCATGTGTCGCATGATGCCTTGGCAAACAGTAACGCGACTATGCGTCCCTTATGTAGCAGCTGTGAGCGCGCGGG
Rv0047c	Rv3715c	0.00888	0.70609	98	4160161	4160459	4160286	CGACGGCCTGGATGTCTTTGGGTTCCTCGACAATGCACACCACGGACGCATCGCGACGGATATCAGAGCAGATTCTGCAACGCTCGTTGTCAGAGACATTC
Rv0047c	Rv3725	0	0.979212	697	4170222	4170580	4170380	GAAATCCCGCACGGCTGAAGACGTCTGTCGCGAAACTGGGCGTCGACGTGTCGGACTTTGCGGTTGCAGACATATCCGACCGCGATTCGGTACGGGAGGCG
Rv0047c	Rv3728	0.00296	0.827063	135	4175057	4175427	4175271	CACCGTCGCGTCCGGGCTGTGCGCGATCGCCGAAAGCGTCGGGGAACTGGTTGCGTTCCGTGTGCTGCAAGGCATCGGCGCAGCGGTTCTGGTACCGGCTT
Rv0047c	Rv3738c	0.00148	0.902004	422	4189708	4190077	4189866	GGCAAGATGAGCACGATGATGATCGTGTATGCGACGATTGCAAACAGGATCTCGAGCGATATCAGAAAGAGCTGAATCAATATCTCGATGATGATCCCGAT
Rv0047c	Rv3740c	0	0.929359	2119	4191866	4192234	4192060	AAATAGCGGTGCTATCTCGCGGCACTGAAGCATCGCCTGATAGGTTTCCCGCACAAACCCACGTCCCGCCCCCGCGGGTGGCTCGAACAGTTGCAGCGCGC
Rv0047c	Rv3747	0.007893	0.728911	158	4196462	4196883	4196644	GATAGTAGTAATAGGATATAGTCCGCGCTGACGAAATAGAAGACGAGATATGCCGTCGCACTGAATAATTTGTCACCAAGGGCGCTGCCGCCCCGTGCTAC
Rv0047c	Rv3749c	0.00296	0.841706	1078	4197639	4198329	4197904	CCAACTGATCGAGGAGAAAGTCGTCGGGATGCAAAGCTTTGATCTGATAGGGCTTTAGCGCGTCATCAGGGAAGTGCTTGAGGTTTGTCGTGACTATCACC
Rv0047c	Rv3759c	0	0.95786	380	4204919	4205273	4205091	CGAGCATGGTCACCGTGGCGTCGGGTTGAAAGTACAGCAGCAAGTTGCCGATATACTCCGGCACCAGGTCGATGGAATGATCTTTGAGCGCCAGGATATAC
Rv0047c	Rv3762c	0	0.956136	494	4207035	4207349	4207192	CACCGTCGCGTTCGCCGTCGCCGGATCGGCGGGAAGCTTGCGATGTATCAACACGCCGTTGCGCAGCGTGAGCCGATAGTTGACATCCGGCTCGGTGAAGG
Rv0047c	Rv3762c	0.00148	0.891428	378	4207518	4207954	4207698	TGCGGCCACAACCAGCCCGGGTTACCGTCAAACCAGCCCATGTAACGCTGATAGATCGCCTTCACGTTATGGCTGACCGACCCGTAGTAGCCGTGGGTGTG
Rv0047c	Rv3764c	0	0.965677	668	4209446	4209864	4209647	TCGAGCGGTTGCCATCCGTCAAGTGGCAACCGCACCGCAAACTCGGTATATCCGGGTGAGCTACTCACGGTGATCGTTCCGTTGTGCGCCTTGACCACAGC
Rv0047c	Rv3766	0	0.961203	671	4211967	4212420	4212192	GGGAATTGAGGTGCCGTGACAGACACTTTGTTCGCAGATGTCTCCGAATATCAAGTGCCCGTGAATAACTCGTATCCCTACCGAGTGCTGTCGATCCGCGT
Rv0047c	Rv3766	0.00296	0.821161	221	4212493	4212908	4212734	CCACAGGGCGCTCCACCGTTCGGTCGATGCGATATGAACTCTGCCAACGGACTAACACCGCAACAGTTTGCCGCCGCATGCGGCGTCACAACGACCGGAGG
Rv0047c	Rv3770c	0.00296	0.785689	183	4215579	4215967	4215756	GTAGTAGCCATGGGCGAGGGGATCGTTATCCATAAGCGTGTTCTGTTGTATGCCACTAAGCATCGTATTTGCCTCCGCGAACCTTGGTGAGCAACAGTGAC
Rv0047c	Rv3775	0	0.982176	798	4220023	4220371	4220221	CCATGAATACGCGGTGGAAAGGCTCGGCGAACTACGGCCGCTATATCGGCCCGGACTGGTACACATCTACCACGCGCTGACCTGGGGTCCGTTGATGCGTG
Rv0047c	Rv3778c	0.00148	0.898874	367	4223853	4224229	4224009	CAATGGCAGCGAGCGCAACGACACCATCAGATAGTCGAAGACCCGGTTCAGGTACGCGTCAGCAGATTGCATCGACACCGCTAGTCGTTCGCGTCTGCTGC
Rv0047c	Rv3779	0.006907	0.748032	293	4225948	4226444	4226238	TTTGGCTGCTGTTGATTGTGATGAACGTCGACGCGGGAACACCGTTGGGCGGACCTATCGGAGGGGTGGCCGGCGCACTCGGCGAGTTCTTCTATCACGATCC
Rv0047c	Rv3781	0	0.938228	246	4228017	4228402	4228227	TTTTTGGCTCGACTATGCAAGACCGCGATATGGATTGACCATGGCGTCATCAGGCTCGCCGGTGGTATCGAAGAGGTGGTACGGGCCTACGAGGGTGAGGA
Rv0047c	Rv3784	0	0.977621	633	4230963	4231306	4231152	TGCCAAAAGCATCGGGTTCCAGCCGCAAGTCGAAATTTGGGACGGCATCGATCGCTATATCAATTGGGCCAAGGATCAGCCCCAATACCCATATGAGCAGG
Rv0047c	Rv3797	0.00296	0.817364	159	4250997	4251319	4251160	GACAAGCTGCCCTTCTCGACCCCTGAAAAGGCGCAGCGCTACCAAACGGAAAACTATCGCGGGGCCATGGGCCTCAACTGGTACCTCACGGATCCGACCCTGC
Rv0047c	Rv3798	0	0.936033	198	4253847	4254174	4253994	AGCGCCAAACTGGCCTGGATCGCCAAGACCGATCCCCGTCTGTATCGCGCCTACCTGCTCAAAGAGAGCCTGCGGCATGTGTTTTCGGTCAAGGGCGAGGA
Rv0047c	Rv3800c	0	0.953087	783	4258474	4258769	4258614	GTCGGAGAACACTTCTCTGATTTCGTCGGCGGAGTATTCCACCAGCGCCATCAACCGGATGTACTCGCCGAACAGCATCGCCTCACCCTCGCCCATCAGGT
Rv0047c	Rv3805c	0	0.957012	336	4268302	4268629	4268466	CGCTCTCCAGGCCGGAGGTGGCGAAGTCGCGGGCCGGTGGCACCGCGATATATACCAGCGCCCCGGCCGGAAGCATGATCGCCCGACGGCCCCGCAGGCTGGG
Rv0047c	Rv3810	0.001973	0.875837	215	4273452	4273850	4273622	CGACCAGTGTGGTTGGCCGGAGGTCGTTTGGTCGCGATTGCCTCACGATTCGATATAACCACTCTAGTCACATCAACCACACTCGTACCATCGAGCGTGTG
Rv0047c	Rv3811	0.001973	0.884378	211	4274531	4274904	4274704	CTTCGGCCCGTCACAATTACTCGCCTAAGGGTCGCTAGGTGTTCTCGAGAGTTTTATCGCACCGATTCCGTGTCGTCTCATTAATACCAATAGAAACACAC
Rv0047c	Rv3820c	0	0.993612	2014	4284916	4285204	4285069	ATCGCTCGCCCTGTTGCTCGTCCATCAGCGTTTCGGTAAGCAGCTTTCCGGTATGGGGCACCGATAGATCGCCGAGCGGCAACGGGAAGTGCGGCAGGGTT
Rv0047c	Rv3820c	0	0.988883	1384	4285411	4285801	4285633	GGATGTTGCACCGGCCAGGTAGATCCCAGGTGAAGATCATCAGGCGCGACATATCGAGACCGCGCGCTACATGATCGCGATAACGTCGAAGGTGTTGAGCT
Rv0047c	Rv3820c	0	0.97951	678	4284322	4284676	4284488	TGGTTTAAGTGTCGCGAGCGTGCCGTCGGCGGTGCGGATATAGATGGATTTCATGGCCGCGATGTAATTGGCGACGGATTCGCTTGCGATCGGGTTGTCCG
Rv0047c	Rv3824c	0	0.98128	770	4292667	4293082	4292877	GGCGATGCTGTGCCGAACGATGTGGTCGGTATCTCGAAGCTCGAACCAGCTGCGGTATGTATCGTGCCGACGAAGGTGCGCATTGATGACATAGGTCATGG
Rv0047c	Rv3824c	0	0.977585	748	4292070	4292433	4292249	CCCTGCGTCATAAGGTCGGCTGGTGTGCGGATATCTTTGGGAGTAATTCCAAAATAGGTATCGGCGCCGGTCAACTCGTGTATCGCGATGGCGATGCAAGC
Rv0047c	Rv3826	0	0.975544	579	4299733	4300098	4299936	TTACGAACGGGATTCGGAGGGCATAAGTGAAAGCCTGACGTGGTCGCAGGTGTATCGGCGAACCCTAAACGTTGCAGCAGAAGTCCGCCGCCATGCCGCAA
Rv0047c	Rv3826	0.00592	0.756312	154	4301023	4301416	4301245	AGGATCTGTTGATTGTTTACGGCCGCAATCATTCTCCCGACGACATCGAGGCAACGATCCAGGAGATCACTCGGGGCCGCTGTGCGGCGATAGCGGTTCCG
Rv0047c	Rv3829c	0.004933	0.760604	159	4303210	4303624	4303460	CGCAACAGTTGGCAGCCCTACGATCGGCCAGCGCCTGACGGGCGGCGTTATATCCAGGGATGAACGTGATTCCCGGCCCACCGTGACAACCGGCACTGCCC
Rv0047c	Rv3833	0	0.933939	1315	4306700	4307030	4306858	TGGCCCAGAACACTAGTTAGCCACCGGCCGGCAGTCTTCCGATATTCTGCCTTAATATGTCGGAAAACAGCCACCACAGGCTGGCCACAACCTCGTTGACG
Rv0047c	Rv3834c	0.00296	0.844416	208	4307826	4308172	4307996	GCCGAGATCACCCGCGGCCACGTCGATGACCCGATACGGCACCTCGATGCGTGCCAGCATCTGGCGCTGCCAGCCCAGCAGCCGCTCATGTTCGTGCTCCG
Rv0047c	Rv3850	0.000493	0.924307	349	4324170	4324528	4324322	CGGATTCGCCGGTTGCTGACGGTTTCTCGGCTCCTGGCCCCGATACTGACGCCGGTGATATACCGGGCCGCGATGGCTGCCCGCGGGTTGATCGACCAGCG
Rv0047c	Rv3858c	0	0.956212	347	4330314	4330653	4330484	GGTGTTGACCGAGAACACCCGCTCGCCACCCTCCTCATGCGCGGCCGATACCCGATACATCAGCGGGTAAGTCGGCCATGGGGTGGATTCGGCGCGGGCGTCCGG
Rv0047c	Rv3859c	0.00148	0.887309	199	4335844	4336209	4336056	TCCACAACCATGGCAACCCCGCACGAATCGTGTTCGAACGCGGGGTTATACAACCCGACGCGCTTAGGCGTCATACCCACCTAACCCTTCAGCAGACTTTC
Rv0047c	Rv3869	0	0.95099	2726	4346055	4346459	4346253	ACGGCGGAAAATTCGTGGCACTGCAATCCCCCGATCCTCGATACACCGAATCGATGTACTACATCGATCCACAGGGCGTGCGTTATGGGGTGCCTAACGCG
Rv0047c	Rv3870	0.00148	0.899955	186	4348246	4348603	4348446	TGTTCGCATCGACAAACTGGAGCCAAACCTGACATATCGAATCGCATTGCGCACCACCAGCTCTCATGAATCCAAGGCGGTAATCGGCACACCGGAGGCGC
Rv0047c	Rv3872	0	0.980125	811	4350780	4351186	4351036	CAAATCGACGACGGCGCCGCCGGCGTCTTCGCCGAATAGGCCCCCAACACATCGGAGGGAGTGATCACCATGCTGTGGCACGCAATGCCACCGGAGCTAAA
Rv0047c	Rv3879c	0	0.970793	539	4359447	4359842	4359668	TTCTGCTGGCGGCAGGTGTCCAATACATCGGTGACCCTTTGCAAAACCTGGCTATATTCCTGGGCCCGGTCATAGAAAGTGTCTTCATCGGCTTCCACCCA
Rv0047c	Rv3881c	0	0.994	2379	4361745	4362136	4361938	TCTCTTGCTGATCCACCGTCACGGTCTGCGACTGCGTCATATCGGATCATCCTCCTTAGTGCTATAGCCATTATCGTCGCTAAACTGAAAGGTTCCTGCAC
Rv0047c	Rv3888c	0	0.974424	545	4372254	4372615	4372466	GGACACAACCGTGATGACATATTGCCGACGGATATGCCGACGGATACGTCCCTGTAAATTGCGGTAGTGCCGTTCCCGGGGCGATTCACCTGGATTAATTT
Rv0047c	Rv3902c	0.002467	0.851465	779	4387245	4387872	4387488	GAATAAGGGCTTACCTTCGCTATCCAGGAAAGAATCCTTTATCACGTTGACAGATACGTCTAGGTAATGTGACAATTCAACCAGTCGATCAGCCGCGGTAATTGCAACA
Rv0047c	Rv3910	0.004933	0.760099	171	4399897	4400284	4400114	TGTGGATCTCTACCTTGGGAACCACCGACGGAAAGAGTCAAGCCGACATCTCGGAGATCACGATTTACGCCGCGTCCTGACCGGGCCGGGCACGGCCAGCC
Rv0047c	Rv3922c	0	0.984024	869	4410113	4410510	4410323	ACTACAGGTAGGGACAAAGCGGCACGACGCCGGTCGTAGCGGCGAAAGCATGTGCCGATAGACCTGGATAACGAAAATCAACCCCCGCGCTGATGCTCTAC
Rv0047c	Rvnr01	0	0.975062	552	1472562	1472995	1472803	ACGGGGGCCCGCACAAGCGGCGGAGCATGTGGATTAATTCGATGCAACGCGAAGAACCTTACCTGGGTTTGACATGCACAGGACGCGTCTAGAGATAGGCG
Rv0047c	Rvnr02	0	0.960676	588	1473656	1474149	1473957	GCACGCATGGGTAACCGGGTAGGGGTTGTGTGTGCGGGGTTGTGGGAGGATATGTCTCAGCGCTACCCGGCTGAGAGGCAGTCAGAAAGTGTCGTGGTTAGCGGAAGTGGCC
Rv0047c	Rvnt02	0	0.968077	479	11032	11425	11203	CAAGGCAGGGGTCAGGGGTTCGAGTCCCCTAGGCTCCACAAGTGAAAAGCGTAGCTCGGATACTTCGAATGACCACGTTTGATCACAATCGCGAGTGAAGA
Rv0047c	Rvnt30	0.008387	0.70782	178	2835380	2835804	2835562	GGTAGAGCAGCTGACTCTTAATCAGCGGGTCCGGGGTTCGAAACCCTGACGGCGCACAGGTCAACGCGTTATTTCGGATGCACCAGCCGCAGCTGTCCCGT
Rv0054	Rv1871c	0.008387	0.714199	677	2121221	2122169	2121791	TACGCCGCGGCTGTCCCGTTTTGCGGCCGATGGTTTCGAGCATGGTCATCGGCAGTTGCCGGCCGATTGGATTGACCACGAACCGTTGCACGCGATGGACG
Rv0054	Rv3462c	0.00592	0.75662	119	3880566	3880802	3880767	CCATTACTTTCTGGCGATCCTTCTCTTCCTTGTCGGTGCACCCGATTCCGGCGCAGCACGTGCTCGGACTACAAACGTGAGCCGGTGGTGGAAATTCCGCGAAGGGCTCCGA
Rv0054	Rv3582c	0.008387	0.714574	452	4024569	4024986	4024934	CTCGTCCGTACGGTCGGCGGGCACGGCCACAACAACGGTGTCAACTACCCCCGAATCCAGCAGGCCATCGACGGCCCGCTCAATGAGAGTCTGCCCGTCGAGCTG
Rv0067c	PEP0033	0.00888	0.704727	273	2366749	2367221	2366954	GTCAAACCCTTTGACATGCACTACTTGTCCACATTTTGTACACGAAATACCTAACACACTATGGTGCACATCACGCACTTCCACGTTCCGTATTCGGTGTACGATTTTGTCACGCAACTAAGCGTTCA... <Preview truncated at 128 characters>
Rv0067c	Rv0067c	0	0.94234	35283	75009	75529	75241	CGGGCCGCGTCGGCACGCACCCGCCGGTCAGTAGGAGCCAAGTCGTACCTCCGAAAGCCTTGACAAAGCGGGGCGCGCGTTCCGTATAGTTCGGCTAAGCGGAGCGCTCGCCCCGCTTAGTCAAAGCA... <Preview truncated at 128 characters>
Rv0067c	Rv0405	0.00296	0.817458	310	485614	486069	485848	CTTGTCCACGCATATCGAGTGTCATCCAAATGAGGTCAGCCTAGACGTTCCGATTAGAGATTTAGGTTTGAAATCGATTGATGTCTTAGCGATTCCCGGCGACCTCGGTGACAGATTTGGGTTTTGTA... <Preview truncated at 128 characters>
Rv0067c	Rvnr02	0.00148	0.902381	277	1475004	1475356	1475231	AGTCGATGGACAACGGGTTGATATTCCCGTACCCGTGTGTGGGCGCCCGTGACGAATCAGCGGTACTAACCACCCAAAACCGGATCGATCACTCCCCTTCGGGGGTGTGGAGTTCTGGGGC
Rv0078	Rv0078	0	0.951531	7554	86291	86725	86505	AATGAATAGTTCCGGCACTAATGTCGATCGTCGACATGGATGCCCACCCTTCGAGGTACATTTACAAGCAGACTGCCGGTAACTTACCAACAGATTGTATGGAAATCAAGAGACGCACCCAGGAGGAA... <Preview truncated at 128 characters>
Rv0081	MT0009	0	0.997565	2897	11657	11855	11752.9	CGATGCTGGCACGATTCTTGGGCGATTGACCACAGTTACAGATAACTACTGTTAACCGCAGTTGTGTCCTTTCGCAGGTGGACTGAGTTGTAACCCATTGA
Rv0081	MT0036	0.008387	0.709084	105	33590	34041	33913.9	GCCATTTGTCGGCTAGCTATACAGCGAACGTCAATTTTTCGTGAATCAGCCTGAGGCTATTGATAATTCACGGCGGCACGTCCTACTCTTAGCGGCGCTATGCGACCCAA
Rv0081	MT0124	0.00296	0.796787	129	139765	140084	139955	CACGCTGATCGGGCTTCCTGCAGGAGAAGAACATGACCACGATGATCATGACTTTTGTTGTTCCACAACGTGTTACCCGTGCGACGAAAGGGCGGGCACGG
Rv0081	MT0270.2	0	0.959652	192	310129	310406	310282	GTACACGTTCGGCGCAGCCAGTGCACACACGGCACGGAGTTTAGGACTTACTCATTTGGCTATCCGCGACCGATATCGCCGACCAGGTAGCGCTGCATTGT
Rv0081	MT0407.1	0.00296	0.827439	172	476124	476484	476342	ATGTGTATGCCCCTCCTGCTCCATCCCGTTTCCTTGTATCCTCAAGTTTGTCGTTTGGCGCTGTTGCGACAGGAAGGCGTCGATCATGCACGCACTGAGGT
Rv0081	MT0827	0	0.94338	1367	901283	901733	901482	CGGGGTCCATACAGAATTGTGCGGTCAAGGCGATAACTCTTGCAAGACACCAGATCTAGCGATCTAAGAACATCGGCCGGAAACCTGGTTGTTGCGGCCGC
Rv0081	MT0910.2	0.000987	0.912982	1187	986083	986311	986190	ATGAATACTTTTCCGTCACAACGTGATTGCTGCTTTGTGTCGACAAGCGCACTTTTCGGTCTCGACACGAATGCTCTTCCGTTACAGCGCAAGTTGAAACT
Rv0081	MT1070	0	0.99083	832	1163413	1163649	1.16353e+06	CTCCACAGTCGCGACCGAAAGGCATGGGACGCCCGACGTTTACGGTTTTTTAACGTTTACGTCAGCATCCTTAACAAGGTCTTGGCGGCTGACATGGCGGT
Rv0081	MT1077	0.007893	0.737287	70	1170627	1170882	1.17078e+06	AGGTAGAACGCCAGCACGACTTGCTGTTGTCAACTCTTGCGAGTTACGTGAGTGCGGCCGGAGCACACGCTCGTATCGTCGTCACAGTCGAAGGGCGCGAT
Rv0081	MT1086	0	0.996002	3437	1178810	1179249	1.17909e+06	CAGTTACTGCTCATAGCACTGGTTTGCCACATACCCCGTATCGGGATACGTCATGATCGGTATCCTGAGCGGAACATAAGTCGGTCACGTGACCTAGGTAA
Rv0081	MT1096.2	0.007893	0.726333	649	1190316	1190846	1.1906e+06	GTGGGCGGCGATGCCCCGTGCTTCGATGATCAATTTGGGGATCTGAAATGTCAAATGTGTTGACATTCATTGGGTGATCTTTCGCGCCACCCGGCGACGTC
Rv0081	MT1098	0	0.990739	1258	1192135	1192531	1.19238e+06	ATGTTCGTACCGTTTCATGACGTCGACTGTGTCCAATAGCTTTACATTTCCCGTTTTTATTTGCTGATGATGTCTAACACCTAGACAAACACCGTCTTGTC
Rv0081	MT1232	0	0.986744	1068	1338519	1338924	1.33873e+06	ATTTGCGAAATCCGCCACCGACCGGGCATAGTAACCCAGCTAGTCGTCGTTGTCGCGTCGAACCACATGGTGAACTGTGCGGCGGGTGCATTTTGCACATCAAGTGGGC
Rv0081	MT1266	0.00296	0.796554	130	1371323	1371660	1.37148e+06	GGGCACCGAGTTCTTCTTGACGTGGTCGCTGACGATGCGTAACTGACGATCACAACGTGCCCACCAAAAACAGAGTAGACAACAGTCGACAATTCCCTTGT
Rv0081	MT1401	0	0.980424	419	1526219	1526509	1.52635e+06	TCTTGACCCGAACCGTCGCAGTAGATTCTGGAGTCCTGGGAGGCAAAGATCGTCAGCGATAATGCGTAAAAGTCCGTCACGTACTACGTAGAAGGTCCGTG
Rv0081	MT1404	0.008387	0.71635	175	1531061	1531376	1.53123e+06	TCATTCGCCGGCTAGCAGCTGCAAATCATCAGCACATCCACGTATGTCGTCGGCTGCCCAGCGCGCAATGTGTGGCACGGCGAGTTGATGTTCAACCTCGG
Rv0081	MT1413	0.000493	0.926498	398	1539216	1539490	1.53936e+06	GCGCACCGACAGCAATATCGAGATCGTTGCGCTCGTCAGTAAGTCGTTGGGAACCCTGAAGCAAACGCATTCGCGGTACTTCACTGGTGAAGAGCTGAACG
Rv0081	MT1479.1	0	0.965741	964	1612818	1613116	1.61296e+06	TTGATGTTGAACCGATTGACGATCGCCATCAGCGTCAACTCTCCTCTATTCGCGCGCAGATATTTCCGCAATCAATTTGGTTCAGCAGAACCGCATAGCCG
Rv0081	MT1537	0.000493	0.926941	360	1680738	1681053	1.6809e+06	ACCGGCTGCGGGCTTCGGATCCGACGTGTTGGTGGATGCACCATTTTCAAATGCCGTCGCGGGTCGAAACTTGGGTGCCGTCGAAGAATAACCCCACCAAA
Rv0081	MT1585.1	0.007893	0.72356	71	1735397	1735583	1.73547e+06	GCCAAATACATGGTGAACGCGTAAGGATTCGCGACACCCGCCCGGATCACGTTGACCGAGACGGGTAGGTCGTGCATGATCGGTCCGGTAAGCACCTCGTT
Rv0081	MT1713	0	0.97524	621	1899792	1900055	1.89994e+06	GCTTCTTTGCACCGGACATGCCGCCGCTCCATTCCTCGATTCAGATGTTCGTATATTCAATTGATTGTTTGATCATGTCATTCCGACACGCTGCTGCGGTT
Rv0081	MT1849.1	0	0.945805	133	2041307	2041570	2.04143e+06	CGCGGGCCGAACGATTGCCAATGACATCTCGGCCATTGTCCCCTGATCGTGTTTTGCGTGAACTTTAAAGCGTTGTGCTGAGGTATGTTCCGCTCGCGTGT
Rv0081	MT1924.1	0	0.949331	170	2124886	2125182	2.12507e+06	ACACGTACATCAGCAAACCCCCAGCAGATGCTGCGTCGGCGAACGATCAAGCCGCATATTAGTGGAGTCTAGCCTAAGCTGATTAGTGGAGTCTAACCTAA
Rv0081	MT2015.1	0	0.937182	350	2206930	2207257	2.20709e+06	AATATCGGACTAACAAAATACATCATCGCGCCTGTATACGCGATTACATTGCAATTTATCCTTATCACCCTTCTTAGAGTGCATATCAGTAATAGACATAT
Rv0081	MT2015.2	0.00296	0.816107	393	2207424	2207659	2.20752e+06	ACATCGCCCCGCGCTATAGGATACTAGCAAGATACATCATAGCCAATATATGCCAGTTTGCATTGCTATTTACCGATCAGTTGTCCAAGCAATCGCGTATT
Rv0081	MT2042.1	0.000987	0.910137	730	2232467	2232850	2.2327e+06	CTTATAAGTGATGCGAGTTGCTCCTTACGATGACCATGGCACAGCGGCATCCTTCTCTGCGCCAAGCTGGCCAGCTACGTGGCTCGAAGTTCTTGGTAAAG
Rv0081	MT2370.1	0.000987	0.914958	176	2582511	2582865	2.58275e+06	TTGGCAGTCCCAGGGCCGACCGCAAAATCCTTTCCATTGACCGCACAGTAACCATTAGCCCGATGGCATCTAACAACCGAAGAACGCCGAGAAGTCGACAC
Rv0081	MT2401.1	0	0.976117	375	2614118	2614418	2.61427e+06	ATCGATAGCGGAATCGCACCGGGTTGCATGGAGGCTGCTGACCTTGGAAAACAAGATGTATTCATTACGACAAAACAAGCGCCGCGGAAACTTTGCACGCT
Rv0081	MT2455	0	0.962648	1495	2680171	2680443	2.6803e+06	GAAATCGTGAAACCTTTGCCAACCGTTTACTGGCTAGCTACAAAGCAAGGTTTTGCCTTCGCCGGAATTCTCCTAACATCACTCACTAACCACGTAGACCA
Rv0081	MT2460	0.007893	0.738894	93	2684251	2684552	2.68439e+06	CATATTTGGTCACATCTGTCACTCCTGTCAACGTCAGGTGCGCGTCTCCCAGCGGATTCCCGGGTCGGCCTATCCATCCATCCAGGCTTGTTGCGTAGTTTTGATCATCGTGAA
Rv0081	MT2588	0	0.985057	991	2829886	2830260	2.8301e+06	ATCGATAGCAACCAGATATATGGCCACATTGACCGAATGAATCGCCGCGACGAGCTTGGCTAAGCCACAACAGAGAGAAACAAGGTGGACGACATCGCAGC
Rv0081	MT2589.1	0.00148	0.896651	305	2830433	2830816	2.83067e+06	AATGGCGCACCGAAGCGTCACTCGACGTCGGCCGGCCGGAGAACGCACCACGAAACGAAACACTTGTGAGGACCAAGATTCTCCGATCTTCGGGTAGCACC
Rv0081	MT2601.1	0.000493	0.923878	942	2850509	2850727	2.85061e+06	AGACCGACATATGCCACAGGGTACGACAAAAACAACAACTGTCACACTGGTTTCAGTGGTCACGGATGCATCACACTGGCAGAACACATGCATGCGGCCAT
Rv0081	MT2625	0.00296	0.843733	101	2869229	2869593	2.86939e+06	CGCATCTCGGTGAATCCGTCGTCGACTCGACTAAAACGTTCTTCTACGTGACTGAAACGTTCGGTCATCTCTTCCCGCAGGGCGGTGAAATCTTCTCGCAG
Rv0081	MT2988.1	0	0.985934	496	3232443	3232675	3.2326e+06	CGACTGACGACCTGATCCAGAACCATGCGCACTAGTTGTTGCGGCGATGGTGCCGCCATGTTTCATCAGGATTAACGTAAAACTTGCTGTGAAAGAGCTTT
Rv0081	MT3139.1	0.001973	0.872731	170	3415017	3415340	3.41524e+06	TGAACCTGGGATCTGCCGGTACTCGAAAACACTACACCTAGGGGGTGGCACCTAGGGGGTGGCACGGAGAAGAGATACAAGATGTTCTGAATAACATTTTC
Rv0081	MT3282	0.008387	0.708935	38	3559168	3559360	3.55927e+06	AGCAGCCGCAGTCCTGATCGGCGAAGACTGACGTTCAGACCGCAAGCAAGCTAAATAGCAAGCCAAGCAATTAGCAAGACTAATGTTCCCAAATCCGTTCC
Rv0081	MT3449.2	0	0.931013	252	3742869	3743186	3.74306e+06	ATTACGAAAGTCTTCGGGATCTCAGTGCACAGTGCACACATGTTTAACCAATCACCGTGGCATAACGCACACCAAAGGCCGAGAGCGCGGAAAACGCAGAA
Rv0081	MT3454	0	0.981148	1332	3753584	3753889	3.75371e+06	GTTCACGCACGACGGTCGGCTGGGTGGGCCCTGGAATACGTGAACTCTTCATCAACACAACATGATTGACGATGAAGGGGAGAACCTCCATGCACAACAAC
Rv0081	MT3491.1	0	0.947756	1811	3798691	3799019	3.79888e+06	TTAGTGGATTTCATCAGCATCGGATATGCATAATTGAAACCACAGCACTTTCATAAACAGTGTCCAGATGATTTACACCTAATTTGGGCGGCGAATGCTAC
Rv0081	MT3580.2	0	0.988211	665	3893791	3894065	3.89392e+06	ATGCAGACTCGATGCCGCTCTTTAGTGCAACTAATTTCGTTGAAGTGCCTGCGAGGTATAGGACTTCACGATTGGTTAATGTAGCGTTCACCCCGTGTTGG
Rv0081	MT3718.1	0	0.998487	6328	4056304	4056683	4.05652e+06	GTCAACAGTTTTTTTCATGCTAAGCAGATCGTCAGTTTTGAGTTCGTGAAGACGGCATGTTCACTTGTTGTCGACTACATCGTCTGCGCACATTTGCCCTC
Rv0081	MT3718.2	0.000987	0.920542	1811	4056713	4057167	4.05694e+06	AGGCCGATCTGTCATTATCTCCGATCATGTTTGATAAGGCGACGAAAACCGACGATGGAAATCCGTTGCGCTCGGCAAGATCGGCGAAGTATTGCGGCGGC
Rv0081	MT3846	0	0.930621	204	4190562	4190832	4.19071e+06	CTGGGCCAAGTCGCACACATGACGGACTATAGATCTCACGCAATATAGCGATAATCGATCATTTCCACGAGCTACGATGCTCGAGTTGCCCAGCCAGCAAG
Rv0081	MT3919	0	0.949927	164	4276332	4276601	4.27644e+06	CACGCTGCCAACGCATCCGATCACCTGAGTCGCGGGTGTGCACTATTCACATTATGTGTGTGCACTTTTCACATTCTGGCTTTTGCGGCGCGGAATCGCCG
Rv0081	MT3952	0.00444	0.767605	130	4316664	4316942	4.31678e+06	CTACCTACGACTATCCACAGTTTCCACAGCTTTATCCACAGCGGTAAGAATCCGACGAATGGCGTTAACACCGGCTCCATCCGTCAGCCAGGCCCACAACT
Rv0081	MT3958	0.002467	0.856945	340	4319751	4320118	4.31989e+06	ACAAGCCCACCGTGAGTTGTCTATCGGTTTCTCATTTTCAGCGTCTTTTCAGAGTCGCGCAACACAATCCGATGCCCGTCGAGATCCGTCGCGACTACACA
Rv0081	MT3974.1	0.00296	0.803347	148	4336107	4336563	4.33631e+06	CTTGGCCCTGGAATCGGACTCGACAAGTCGTAAAACGATATGACAAAACCCGCTTGACATGCCAACTTTCCCAATACTAACTCGTCAGCCGGCGGCACCGT
Rv0081	MT4026.1	0	0.959733	207	4393073	4393368	4.39322e+06	GGCCGGTGTCGGGACGAGGTATCGTCGTGCCCATCTCCGCGCGACAAACAGCCGGCGACAATATTAAGAATCCTTGGGTGCGGTCGCGTCTTGTCGCTCGA
Rv0081	MT4041.2	0	0.998024	4036	4411139	4411384	4.41126e+06	AACCCACCACAACGCAAAACAACGGTTGGCAGCCGTACGGAAAACTGTTAGCTTCGGGCGGTGTAGTTATCACGCCGTTTCAGCGTGGAAACGGCACTCGA
Rv0081	MTS0900	0.00296	0.784644	296	1272017	1272563	1.27225e+06	GCCTAAAAGCCGCCATTAAGGAATTAGTGAGTCACGATTCGGAAAACAGTGGCAATTCCTACCGGTCGGTAGGGTGCTGCGCCGGCATGGTGGCCGGCATC
Rv0081	MTS0903	0	0.940881	346	1275821	1276132	1.27598e+06	TGACTATCGCCATTGATCGATGGCGAAGGACCAGGTCACCAGTATATCGATGATTTGAATAGTCCAGCGCCGACATTGATGATATCTGTTGACGAATACGCTTGATTTACGATG
Rv0081	MTS1827	0	0.991935	926	2636982	2637239	2.63712e+06	CCGGCTCGATCCCCGACTTGGCTCACGATTCGCGGCTCAGCATTAATAGAGCCCGTTGACCTGTGAGTTTGCTTGGTGACGGGTCGAAAATTGTGCACTTG
Rv0081	MTS2362	0	0.974485	473	3421055	3421428	3.42124e+06	CTGCGGTGGAACCTGGCGATAGCATCTGATGACGGTGTGGAAACCGCGGAATATGGGTGTGCTCCAGCGACGAAAGGCTCAATCGATGAGCGCGACTAAAA
Rv0081	MTS2458	0	0.932159	328	3556780	3557092	3.5569e+06	TGTCGGGGGTCATGATTACTGTTCTCGATATGAACGGATTCAAGGATGCGAGGCCCGATCGTCTTCCGCTTTCGGCATCGGTTTGGGATATCGCCCAGCGA
Rv0081	MTS2822	0	0.937978	222	4099417	4099660	4.09953e+06	TATACACATGACAGTGCGCAGTCACGCAAGTACCGGACGCAATGGAAAGCACAGCTTGAGCCGTGTAAATGCTCTTGACTTCTCGACAACATCGGTAGTCA
Rv0081	MTS2823	0	0.943927	444	4100512	4100770	4.10065e+06	CCCACGCAATCCAAAGCCGCTTCGTAACTTTCGCAGAATTGGGCCTTGCTGTGTTAAAGGTCTAGTAGTACAAAGGAACCACGGAAGCCCGGTGAGGCCAA
Rv0081	PEP0015	0	0.991725	1042	1214980	1215247	1.21512e+06	CACGATCACCCAATTCGGGCGCGACTTCGATGACCGATTGGCGGTTGCAATTCACTTTGCCTGAAAATGCCTCTATTTCGAACGCGTGCTGCGCTCAACTT
Rv0081	PEP0039	0	0.984356	731	2752722	2753126	2.75296e+06	TAGAAGCGGCGGCCATGGCCAATGTTAATAACGTCTTCATTGAAAACAAGACGAGAATATCTCGAAAGGCCACCAGAAAATTAATACGGAATAGTATTAGC
Rv0081	PEP0096	0	0.960632	203	2649875	2650145	2.65004e+06	TGGCCTATCGACTGGAACCTGTCGAACTGACGAGTGTTGAAGTTTCATTCTAACGCCGGTCAGGGACGGCGTCGGAGCACAACGCACAACGCCGAGCCCGT
Rv0081	Rv0001	0	0.997062	3041	691	969	832.813	TACCGCGACGTAGACGTGCTGTTGGTCGACGACATCCAATTCATTGAAGGCAAAGAGGGTATTCAAGAGGAGTTCTTCCACACCTTCAACACCTTGCACAA
Rv0081	Rv0002	0	0.997495	3036	1899	2174	2061.02	CGGGATCGAACTCATCGTGAGGTGAAAGGGCGCAATGGACGCGGCTACGACAAGAGTTGGCCTCACCGACTTGACGTTTCGTTTGCTACGAGAGTCTTTCG
Rv0081	Rv0005	0.00296	0.813666	134	6605	6950	6835.46	AAGCTGCGCTACCACAAGATCGTGCTGATGGCCGACGCCGATGTTGACGGCCAACATATTTCCACGCTGTTGTTGACGTTGTTGTTCCGGTTCATGCGGCC
Rv0081	Rv0010c	0	0.946583	269	13158	13423	13303.9	CGCACCAGGCGGCCGTAACGGCGAAACTCGTCGATTCGGATGATCTTGATATTGGAATGTCGTAATAGCTGCGTCCGGAACCAACCTCGGATCGCCAGGCC
Rv0081	Rv0011c	0	0.964321	424	13713	14025	13884.8	AAACACCATTAACCAGATGAGTCCGATCAGCATCAGACCGATGAACAACGAGACGAACCATACGCTCGACGGTCCGACCTTCACCTTCATCGGCGTGCGGC
Rv0081	Rv0012	0.007893	0.738455	71	14452	14712	14604.1	TCCTCAACGCGTTGTGGAATGCCGGTGCTGAGGCGATCCAGATGCAGGACCAGCGCATCATCGCGATGTCGATAGCTCGTTGTGTCGGAAACACGTTGCTG
Rv0081	Rv0014c	0.004933	0.762362	145	16689	17027	16865.7	CGCACATGTTGGTAGGCAACCGAGACGGGTGAGTCGCCGGTGAAAGGTGGCTCCCCGGTGAGGACTTCATAAAGAACACAGCCCAAGGAATAGACATCGGATCGGGCGTCGACGGAATCACCCCG
Rv0081	Rv0017c	0.002467	0.856867	176	20904	21218	21071.5	CCACCAGTACCGCCGAAAAGAAGATCAGCAGCAGAATCTTTGAAAATTCGGCGGGTTGAATCGAGAAGCCGGGCAACCGGATCCAGATCTTGGCGCCGTTC
Rv0081	Rv0019c	0	0.964262	212	23519	23811	23684.4	TAAATGTCGGTCTTCAAGATCCGTAGCACGGACCAGATGAATACCCACAACAACATCAAGAATCCGGCACGCGTCAGTTGCAGTACCAACCCCTGCATCTG
Rv0081	Rv0020c	0	0.946581	423	25007	25343	25186.3	ATACGTTTGCCACCCCTGTTCTTGGATATAGTCCGCCAAGTCCCGAGCAAAACCGGTTGACTTCAGCTCAGGATCAGCGCCCAACTTCTCAAAGTCGTGCACACCGAGGGTAATGATG
Rv0081	Rv0023	0.00148	0.902255	75	27881	28077	27977.8	GGGCTACGCCGAAGCACAGCTCGATGCCATCAAATCCGTCATCGACCGATTGCCTGCGACGACCTCCAACGAATATGAGACGTATATTCTCTCTGTGATCG
Rv0081	Rv0032	0	0.9957	2304	34922	35238	35055.9	GCATGGACGTAGCAGACTGTGGTTGTTCCGCTACCAGGGCACGCCAATTGCCTTCTTTTTGAACGTTTGGGGTGCGGATGAGAACTACATACTGCTTGAGT
Rv0081	Rv0033	0.00148	0.889916	140	36501	36838	36654.2	GGAGCCGCGCTATGAAAGAGGCCATCAACGCCACCATCCAACGGATCTTGCGAACCGACCGCGGCATCACCGCGAACCAGGTACTCGTCGACGACCTGGGT
Rv0081	Rv0035	0.00296	0.793951	434	38346	38818	38594.2	CGGCAGGACGAGGTGTTCATTGTCCACGGAGAAAACAGATTCCCCTACGACATCGAGTTCATCATTCGCGGGGAATCCGAGCAGCACCGGACCAAAGTCGC
Rv0081	Rv0043c	0	0.969957	601	47966	48235	48083.1	CCGGTCAATAGCAGGTTGAGGATGTGGGCGACAACCTGGTCCTTTTCCTTAACCCCGTACTTTTTTGGCATCGGTATCTAGCATCTCTTTCAGCCCGCTGC
Rv0081	Rv0045c	0.00148	0.894381	116	49876	50151	50012.6	GACTCTGCGGATACCAGGCAATTGTGCGAGTGGCCCGCGTGGTGAGCGCAGAGTCAACGCTAACCGATGATGAACTCTTCGAGTTGCGCGCGCGCGATGTC
Rv0081	Rv0047c	0.000987	0.918646	255	51664	51974	51815.5	ACGACGGTTCGACGCCTCGCGTCATCGTATCGCCTCGATATATTTGCGACAACATCACCGCGTCAAGACGGGTAGCTGACGTGCTTGATGGTGCCGTCACC
Rv0081	Rv0052	0.006413	0.752917	73	57577	57855	57699.7	TGCACCGGCGGGCTGGTGTTGGCGGCTGCCGGACTGCTCAACGGCTTGACCGCGACCACGCATTGGCGAGTACAGGATCTGTTCAACTCGCTGGGCGCCCG
Rv0081	Rv0057	0.000987	0.905013	293	59969	60342	60192.5	TGGCCGTTAACAGCAGTGATGTCGTAACGGGCCGTATTGATCCACAGGTTCTCCACACCCCGCTCAACACAGACGTCGACGGATATGCACATGCGATGCACAGCTCCATAAACAGTGGCCCCTTGGAG... <Preview truncated at 128 characters>
Rv0081	Rv0058	0.00148	0.899609	224	62532	62979	62787	ACCGTCGTGGAGATCACCAGCATTGGAGATCAACATGTTTTCGATGGGACTGTAAGCGGCACACACAATTTCGTCGCCAATGGCATTAGTTTGCACAATTC
Rv0081	Rv0065	0.005427	0.759569	76	71928	72197	72074	ATCGACAATCGTTACCCGCACAGCCCACGACTGATCGAATACACATGGCAGCTAAGGCACAACGTCACGTTCTACGACGCCCTTTACGTCGCACTGGCCAC
Rv0081	Rv0075	0	0.942778	490	83880	84153	84013	ACAACACCCCGTCATAACCCCGTCATAAAATGCAGGACAGCATCTTCAATCTGTTGACCGAGGAACAGCTTCGGGGTCGCAACACGCTCAAGTGGAACTAT
Rv0081	Rv0076c	0	0.994156	1310	85129	85394	85248.8	CGGCGTGTTGGGTCAGGCTGAAGAAGATGTAGGCGAGGCAGATCAGGAAGTTCAGTGCCACGAGAACCAAACCCAGACAGATTAGTGAATGCGTGGCTCGG
Rv0081	Rv0078A	0	0.945043	724	87538	87844	87663.3	CTGCTGGGTAAGAAGTTGACGGACTAAAGATTCCGCGGCATCGTCGTTTGCCACCGCGACAACAATGTCCACGTCACGGGTGAAACGTGGTTCGGATCGCG
Rv0081	Rv0081	0	0.991781	9108	89387	89678	89535.5	GATTGGCCGCGGGCGGCCCGCACGCATCCGCACTATCTGATAAATTCTTCAACTCGTCAACCGATGTAACGCTGAAGCTCTCAGGAGACGCGGTGGAGTCC
Rv0081	Rv0096	0.000987	0.920812	794	105710	106204	106002	CAATTCGGCTTCAGCCCGGCCGTAACGGTCGTCCTTGCCCTTGTTGCCCTGCAGCTGTACGACTTTCTTTGGTATCCCTATTACGCCTCGTACGGCCTGCT
Rv0081	Rv0097	0.000987	0.908798	358	106768	107095	106886	GATATCGTTTACACGAACAAGCTCGTTGTGCTAAAAGACGTCCATCCGTCTCCGCGGGAGTTCATCAAACTCGGCAGGATAATTGGACAAATCGTTCCGTA
Rv0081	Rv0098	0	0.968152	302	107595	107926	107775	CTCATCGACGCACAGTACAGCGCCACCGAGGATTCGGTTCTTGCCTATGGCAACTTCACGATCGGTGAGTCCGCCTATATTCGAAGCACGGGGCACTTCAACGCGGTCGAAC
Rv0081	Rv0099	0.000493	0.924789	420	108018	108336	108168	AGATCGAACTAGCGGCCCTCAACATTCCGTAATCCAATGGGAGGAAAGAAGTTTCAAGCTATGCCTCAGTTGCCATCTACCGTGCTGGACCGGGTCTTCGA
Rv0081	Rv0111	0.000987	0.919952	2812	135766	136034	135885	GCCATTAGCCAACACTCGAACGTCGGAATGATCGACCTCAACAAAAAGCTTTGTCCAGACGGCGTTTACACGGCCAAGGTCGACGGCATCAAGGTCCGCAG
Rv0081	Rv0112	0	0.993169	1987	136125	136544	136337	GTCCATGAAAGTGTGGATCACTGGGGCTGGCGGAATGATGGGGTCACATCTCGCCGAAATGTTGCTGGCCGCCGGACACGATGTGTACGCTACCTACTGCA
Rv0081	Rv0113	0	0.980379	718	137023	137460	137256	TTATTGGCGTAGCAAATCCGAGTCCGCCCTGATGGTGTGACCGAATGTCTTTGTCCTGCCAACCTGAGGAGCAGATAAGATTGACCGTAACGGACTCTCAGTATCGACAAAAGGTGTGCACCGCGAGA... <Preview truncated at 128 characters>
Rv0081	Rv0115	0.004933	0.766908	97	138465	138785	138625	GGACTCGGCGGTGGCGGGACAGACGTGGAACCGTACTCGAGCCAGTTTGGCGGACGAATTCTTAGCGTAACCATCGACAAATACGCCTACGCGTTCGCGGA
Rv0081	Rv0145	0.00296	0.822905	188	171093	171318	171200	TGATGTGCCACACAAATCGTATAGGTTACCTAACTTACTTAGGTAGCATGGCATGCCGTGACCGAACTCGACGACGTGTCCTCGTTACCATCCTCGCGACG
Rv0081	Rv0148	0	0.976212	1345	175488	175830	175678	CGGTGGGCCGAGATCACCGATCTGTCCGGTGCGAAAATTGCTGGATTCAAGTTGTAGAAGTAAATGAAGGCTTGTGTCGTAAAAGAACTTTCCGGCCCGTC
Rv0081	Rv0151c	0	0.989841	614	177457	177683	177567	CACGTAGTAGTGCTGAATGACCCGAGCATCGGGCGATCAGATGCTGAAGCTTTGCAGTTGCTGAGTAATGTCGGCCAACGTCACCACAATCGCGATGAATT
Rv0081	Rv0160c	0.002467	0.854945	162	189587	189882	189739	TCGGCGAACCCATCGCCATCAGCGAATTGATGTAGTTGTTGATGATCGTGGCGCTCTGCGAGTAGCCGAACGCAACGACCTTGTTGTCGAGGGCCAGTTGG
Rv0081	Rv0165c	0.00296	0.78669	90	194864	195109	194963	GACCCAGACAACATCATGCTTTATCAAATATCAACCTGGCGCAAGGGATGCGCAAGTGAAAGGAAGGGAAGGAAGGGATAGTTGACCGCGCAACTGGCCAG
Rv0081	Rv0166	0	0.994037	1685	196496	196824	196648	TGAATGTTGAAAGACGTTCTGCATCAGCTGGTTTCACGGAGAGAAGGGAAAACCGACAGAAATTGTAACGTTTGCCCGCTATTGACGAAGGGTTAAATGTG
Rv0081	Rv0167	0	0.984601	583	196511	196826	196659	CGTTCTGCATCAGCTGGTTTCACGGAGAGAAGGGAAAACCGACAGAAATTGTAACGTTTGCCCGCTATTGACGAAGGGTTAAATGTGCGGATGCCTTACAC
Rv0081	Rv0168	0.00296	0.827221	133	198095	198431	198289	ACCACGGTGCTCTACGGGCAGTCGAACGGCACCTACGAGCATTACTTTCAAACGTTCCTGCGTCCCGACGATGTCTTTTGGTCCTTCTTGGAGGCCCTCAT
Rv0081	Rv0170	0.00296	0.794419	128	200349	200704	200512	AGATCGCGGAGCGCGATCAGGCGATCGGTGAGGTTGTCAAGAACCTGAACATCGTGCTGGACACCACGGTCAAGCATCGAAAAGAGTTCGACGAGACGGTCAATAACTTGGAGAATCTGAT
Rv0081	Rv0177	0.00296	0.840475	107	208510	208763	208636	CACCAGCGAGCAGCGCACAAGGATATCGTGATGCTCAGTGATGTCCGATCTTTCATGACCATGTTCACGTCACCGGATCCGTTTCACGCCAACGAATATGC
Rv0081	Rv0178	0	0.979097	619	209417	209703	209578	GACCACCAGTCCGGTGACCAAGAACATCCCAGCATTGAAGTATCTGTCCTACCGGCTGTTCATGAAGCGTTATGACGCGCGGTGGCTGGTGACCAGGATGA
Rv0081	Rv0179c	0.000493	0.924856	157	210676	210991	210851	CACATGCAACCATCCCAGCATTAGGCACACTGATCACACTGTCAACTTCAGTAACAGCTGCGTGACGGTTCGGCCGCGTTCGAATTACGGTTGTTCGCTTG
Rv0081	Rv0188	0	0.987501	819	219320	219650	219492	GGAGCAGATGGATGGGTGGCAGCGAGCCCAAAAGTTTTGCTGCATAACAGAAAGGTTGCAAAATGAGTACAGTCCATTCATCAATTGATCAACACCCTGAT
Rv0081	Rv0194	0.002467	0.854309	137	227079	227412	227269	ATCGTCCGCACCACCAATGACCTGCAACTGGTGCAGGCGTTGCTGTTCGATGTGCCCAATGTGCTCAGGCATGTGCTGACACTGCTACTAGGTGTCGCGGT
Rv0081	Rv0196	0.00296	0.820458	68	231502	231739	231622	GAGTGGTGTAACGTGCACGGTAGCCATTATGTATAGCAACATACATATGCCTCGGATGGAGCGGCGATGCAAGGTCCACGCGAACGGATGGTGGTCTCGGC
Rv0081	Rv0202c	0.007893	0.732252	73	240493	240770	240604	ACAGGGAGTAGTCGACGGCAAGCGCGATGCCGAACATCGAAACGGTCGATGTCACGAACACCGACATGGTGGTGTGCATCGACAACACAAACACCAGGCCC
Rv0081	Rv0207c	0	0.991266	975	247962	248222	248101	CCGCCAGTACCGAGTGCCGGGCGAGGGATTCAGATGTTTGTGAAGTCACGTCTTCGGTCAGGCTCATCATCATCTAATTTTCAGGTCTCTTTCAGAGCAAC
Rv0081	Rv0214	0	0.988682	923	255852	256163	256044	ATGGAGCAATACAGCCACGGATCTCCAAGCTTGAGTCCGTCAACGTACGACAGCCCGTCTTGACGGACGCCTGGAGGATTGACCAGAAGAGTTGCCACGTGGAGAACT
Rv0081	Rv0217c	0	0.969668	356	259794	260112	259962	TTTAGCGCCTTGCAATTCTAGGTTCGGTTACTAAGGGCCAGCGCGGCACGCAAACTGTTGCACTGACTAGTGAAGAACCTTTGTGAGACCCCAACATTCGG
Rv0081	Rv0218	0	0.985407	717	261330	261633	261484	AACATTCAGTATGACTACATCTTCGGGTTCAGCTTCTACACCGGCCACTATTTTGGGGCTTGGGTCTTCATTGCGGGTTTCCTGTTGCATATCGTGGTCAA
Rv0081	Rv0219	0	0.980448	450	262141	262389	262263	ACGAAATGGGTCGCTGGCATCGAATTCCACAAGAGGTGAAATGTTCGACATTGCAACGCGTTTCAAAAACTCCTACGGGTCAGGTCCATTGCACCTGCTGG
Rv0081	Rv0229c	0	0.965772	237	274743	275002	274896	GTCGTCGTGCCCAATTCTGTACGAGCCATGTTTAAAGCCTGCTCGTCGATGTCGACGAGATGTTTCGCCATGAATCGGAGTATATATCAATAAGGAGCCGA
Rv0081	Rv0239	0.000493	0.92385	182	288900	289299	289101	GCGCGGTATCGGCCACTGAGATGTGGGTGTATTTTAGATGCAGATGTAAATTCGATGTATGATTCGAACGCAAGTCCAGCTCCCAGATGAGCTTTACCGGG
Rv0081	Rv0240	0	0.940829	504	289621	289832	289721	CACTGACCTTGCGCCATCATGGTGTCGACGAATTCGCCACTCGAAACATCAACGGCTTCACCGACTTCGGCTTCTCACGCGTGTGGGACCCGATAACGTCG
Rv0081	Rv0244c	0	0.936364	381	295628	295983	295814	ACTAACCAACCGGTTGGGTTAGCGGTGATCCTGGCCGTGTCGGTCCTCTCACCTGCGGCGATAGCGATCAAATGAAGAATATGCGGAGTCTAGGGCGGCAGCG
Rv0081	Rv0246	0	0.964364	606	296496	296788	296611	ATTCTGGTTGCGATAAATGATGGTAGATCACGTCATTTTGCTTCCAGTAGTCGTGCCCATGTTTGAGAGGCACAACTATTGGTCGCTTTCATTCGTTGCGC
Rv0081	Rv0248c	0.001973	0.875466	93	299831	300078	299978	GTCTCGGCGTACTGGCCCTTGAACACCGGCGGAATGTAGTCGAACATGAAGCGAGAGTTCTCCGAGTTTTTGAGCACTCCGCCGTCGCCGCGAACACCCTC
Rv0081	Rv0249c	0.000493	0.926634	175	300713	301013	300839	GTGCCGCTCGACCTCAACCATAAAACCTCGCTCAGCTTCTGAAACGATCCTTCAGCCAATAAATCTGAGATCTGTGATGCTGCCACTGGCCACCAGCATGA
Rv0081	Rv0252	0.008387	0.715446	80	304972	305231	305098	ACGCTCAACTACTGGCCAGCGACCTCGACAAAGAGACGCTCATCCGCTACATCGACCGCTTTCTCATTTACTACATCCGCACGGCCGACCGGCTGCAGCGA
Rv0081	Rv0256c	0	0.994645	2150	308668	309051	308898	CCGGAAAACATCGCTTGCAAAAAGGGGAGGTTGGTCAGCCAGTTGATGAACGGTTGTATAACGTTGTTGTAGAAGTCGGTATACCCGATCTTCTGCAACCA
Rv0081	Rv0268c	0	0.993092	1309	323080	323403	323276	GGATTGCTTTAGCTGCCGAGTTCTCGATTTCGACCGCGTACCCACTTGCCATACAAAAATGTACAGACTTCAGATGCATAATATAAGCGCTAATTTTGCCG
Rv0081	Rv0277c	0.002467	0.862756	102	332831	333125	332957	GGGGCTTGTCGGAAGGTGATGGGGCTGGGCGTTGACGGCTTCGACGAATGCGAATGCATCCGCTCGTGGTGACGGAATCTCGAAGATGCGTCGATTCGTTGTT
Rv0081	Rv0280	0	0.94267	1231	339986	340291	340135	TTGTTCGTGCCATCGAATTCAGTAAGGACTTTGAAACGTTTGTTCAGGAACTGTTTGTCAATCCGGTGGAGGCATTTCAGTTCTACTTTGAGCTTCTATTG
Rv0081	Rv0286	0	0.970411	293	350467	350736	350620	CACGGGTTTCTACGGGTGGATGTTGCAGCTCATCTGGCAGTTCCTGCAGGATCCCATTGGTAACTCGATCAAGATCATCATCGCCTTCCTCACGAATCCCA
Rv0081	Rv0287	0	0.983282	412	351401	351646	351507	ACGGCTTACCGCACGACAGCAAGTAACCGAATTCCGAATCACGTGGACCCGTACGGGTCGAAAGGAGAGATGTTATGAGCCTTTTGGATGCTCATATCCCA
Rv0081	Rv0294	0	0.978998	390	357988	358245	358119	GGACATCAATGTCGATGGTAATCGCCAATGTGGCTGACCGCTGAAGGTTTCGACTGTATCGTCAATTTCTCACTCGGTCGAGCGCTTGTCCAGGAGCACGT
Rv0081	Rv0305c	0	0.98579	2151	374262	374502	374385	AATGGATGTGAAGGGCAAACGCATGCCCGGAATCGTCATCACGCTTCCGGGCATGACCATCACCTGATGTATCGGCATGCTGAATAGCTGCGCGTTTATCG
Rv0081	Rv0306	0	0.934746	191	375641	375968	375813	AGGCTAATCAATCGTCTACTACTCGACTAGCCCGTGAACGGGTGAAAAATGCTAGGACATTCACGTATTGGCCCGAGTGGGGCTGGTCGAGTATCAGGGGAAGCTTTA
Rv0081	Rv0319	0	0.975322	325	386961	387289	387130	ACATTGTGACGGCTAGTGACAAATGCAGCGACTTTCGGGGAAACGGGCATTGAAATAAGGAAGGAACAGCATGTCGAAGGTGCTGGTCACCGGATTCGGAC
Rv0081	Rv0320	0	0.968985	363	387732	388017	387840	CAGATATCCGCGAACCGATCCCGTCGCGATTGCAGATCTAGGGCGCAGCTGACGGCGGTCTTCTAGAGATTAGATATTTATTCTTCCGTTATCTTGTCGTA
Rv0081	Rv0323c	0.000493	0.925405	1835	391131	391454	391285	GGTTGCAGCTGTTCATCGATTCACCGTCCGGAGGATCCGTGCGCGCGGGTGGACAGCCGCCGCATATTATGTAGTTCCAATGAGCAATGGAATTATATTCCCAAGGATGAC
Rv0081	Rv0324	0	0.9392	1628	391139	391461	391303	TTCACCGTCCGGAGGATCCGTGCGCGCGGGTGGACAGCCGCCGCATATTATGTAGTTCCAATGAGCAATGGAATTATATTCCCAAGGATGACTGGAAATGG
Rv0081	Rv0327c	0.00296	0.792192	130	393377	393782	393553	GAGAATCGCGGGATGGATGTTTATGATCTGTTGCAGCCGACTAGTCAACTCGGCCTTGACTTTTGGGTCAGTGACCCCGAAAACGACCCGCAGGATGATGT
Rv0081	Rv0331	0.000493	0.924493	85	396022	396253	396163	CCCAAGACCTTGCGCAAGACTGCGGCGGAATCTAATATTCCAAAGATATATGGAACTCGATGCGAAGGAATCAGGCTCATGAGCAAGACGGTTCTCATCCT
Rv0081	Rv0336	0.004933	0.767007	104	401176	401464	401320	TCCCGTATGCCGCTGGTGGGCCCACCCATGCGTCGAACCTGAAATGTTACTGCCGTACCCATCACCTGGTGAAAACGTTTTGGGGATGGCGTGATCAACAG
Rv0081	Rv0341	0	0.932495	174	409241	409513	409354	AGCGTCGATGGCACAGCGCCGGTCACGCCGGCGAACAGCTTCTTCGATTGAAGGGAAATGAAGATGACCTCGCTTATCGATTACATCCTGAGCCTGTTCCG
Rv0081	Rv0342	0	0.934728	244	411562	411819	411687	GTTGCGCAGCCACGCGGTCACGCTTAACGACAAAGAGCTCAACGAAGAGTCCAACTTTCCGGCGATCGTCAAGTTTCTCAGCGAGCAGGTGCTTTCCCGCG
Rv0081	Rv0343	0	0.990401	776	413853	414082	413973	CCCGTTGCTAGCCGACACCCACGCCTTCGAAGAACTCCGAATGCTAAGCCTTTTGCCTTCGCGGGCAACGACATTGAACGACGACGAAATCGCGTCGCTGC
Rv0081	Rv0347	0	0.992647	1147	418112	418370	418246	TCGCCGAAAGGCTCCACACACCCATCGGCCCACTGTTCGAATCGCTGATAACTTCCGAACTCCGTACAAAGGTGCTGCAACAACCTGGGCAGGAGTGACCA
Rv0081	Rv0348	0.008387	0.723141	62	418755	419030	418876	CTGGGGACGGTACGGTCGAATACGTACTGAACGAGACTGATAAGGACTGGCGAGAGACCGTTGTAGACAACGCTTTCGAATCCTACACAGCCGAGGACGGC
Rv0081	Rv0349	0	0.985994	718	419061	419403	419261	TCGACGGTCAGGATCACTCGGCGGACTTCATCAATCTTGAACTCATCGATTCACCAACGCTTCCGACCTGTGAGCGGATCGCGGTGCTCAGCCAGTCAGGC
Rv0081	Rv0350	0	0.971494	290	419658	419956	419800	ACAGCACACCGCCGTCGAGGCAAGCTTGAGCGGGGTGCACTCATCATAGTGCAGGAAAGAAGCTCTACATATTCAGGAGGATTCACCATGGCTCGTGCGGT
Rv0081	Rv0352	0.00296	0.792953	124	422270	422576	422446	CAAAAGAGGAAGGCGAGAGGGGGTGACGCGACATGGCCCAAAGGGAATGGGTCGAAAAAGACTTCTACCAGGAGCTGGGCGTCTCCTCTGATGCCAGTCCTGAA
Rv0081	Rv0354c	0	0.990645	4130	424584	424830	424708	CCCCTTGAAAGGGATGTAGATCACGCAGACCGACACCCGCAACTTGATGGGTATTTCGAATTCGTCAATAGTGAACGCGTCCTGGGTGATGGCGTTGATGT
Rv0081	Rv0355c	0	0.986838	640	432840	433083	432985	TGCCCAAGATGTTTTGGCTGCCGAGGTTGCCGCTGCCAAGGATGTTGAAGTCACCGACGTTTCCGCTGCCGAGAATGTTGTAATTGCCGATGTTGGCGTTG
Rv0081	Rv0363c	0	0.967679	289	442091	442387	442210	CGAGAACTGGATGATTCCGTCACTGCCGGCGTCGGCGAAACCTTTGATCGCGGCGTTGACGGTTTCCGAGGAGGTGCAGTTGATAGCCGGGAAAGCGTACG
Rv0081	Rv0364	0.00296	0.828347	110	442583	442920	442754	TGTTCAAGAAGGAAGACTCCCGGTTCTTCAAGAAACACTATGTGACCGAGTCCCACGCGTTTTTTGAGAAGTACGGGAAATGGACGATAATTCTGGCTCGA
Rv0081	Rv0389	0.002467	0.858045	369	468082	468458	468263	TTATCAGGTCACTCAGTTGCCCCCACCTCCTCATAGCAAAAGTACACAGGCAGATGTGAGCGGAGTTGCGAAAATAGACAAATAATTGAGCCGAGCAACGACCG
Rv0081	Rv0397	0	0.953192	137	475646	475856	475763	GCCCGATGATGACGGGGAGGATTGGTAGCGATGCTGCTTGATGAACCCAAAGGTCGTCACGGGCACGCTCAAAACGTTCTTCGTGTAATCGGTGCCATCAT
Rv0081	Rv0403c	0	0.934177	301	483529	483915	483680	TGACTATCACCATCGGGATCCAGAAGCGTTTGGCAACGCCGAACATTTACCTTCCTGATTCCATCGCTTCAACAAGCCGCCGCGTGAGGACGAACCCTACC
Rv0081	Rv0404	0	0.985109	443	485233	485493	485388	TAGTAGGAGATGAGTTCTACATCGTCGGCCGTATGAAAGATCTCATTATCCAAGACGGTGTAAACCATTATCCCGATGATATCGAAACTACGGTCAAGGAG
Rv0081	Rv0405	0	0.993816	2384	485618	486010	485760	GTACGGAGCAAATAAGTTGCAACGAGTAGCAACGTTCCCATGACAGACGGTTCGGTCACTGCGGATAAGCTTCAAAAATGGTTTCGAGAGTACTTGTCCAC
Rv0081	Rv0410c	0.00296	0.792186	97	496548	496813	496679	CCGACCGGATCCCCGTGCCTGTCGGTGTGCTCGACAAAGTTGAAGATCTGCACGATCGACGGGTGCACCACCTCGGCCAGGAACTGGCGTTCGGCCATCGC
Rv0081	Rv0413	0	0.992073	1122	499533	499841	499682	CTGTTAGGACCTCATCTTTCGGCTAACGCAACGAAACTCTATAAGCGAATTCTAAGAGAAGGTTCCGACAGATGGTGTTAGGCATACGCAATTGCCCAGTT
Rv0081	Rv0419	0	0.949436	1763	505273	505528	505378	CGGTGATCAACACCAACAACGGAGCGATCGACAAGTTGTCGTTGTTGTCGGTCAACGACATCGAGGACTACTGGATGGCGGTCTACAGCGAATCGCTGAAG
Rv0081	Rv0424c	0.004933	0.766676	133	510475	510855	510666	TAGTCTCCGCTTCGCGGATCTTAGCCACGGCCTCACGCTGAGATGTCGCTCGACGCGTATTCTTTTCGGCCATCATTTGCCTTTCAGTAACGAAGGGTTTG
Rv0081	Rv0426c	0.007893	0.725396	70	515713	516001	515858	GTCCCGCCGACCACACTCATGATGACTCCCTGGCCCAAACTGCATTCGTTTACAAATGGTTTAGCTACAGTTCTACACTCGTTAACCCGCACCCTGCATTC
Rv0081	Rv0450c	0.001973	0.883703	740	538668	538891	538765	GCGATGGATGGCGTCATGAACGATCGCACGATCAACGTGTCGAACAGCAAACCCAGACCGATGGTGGTGCCCACCTGTCCGATAACCCGCAGATCGCTGAC
Rv0081	Rv0453	0	0.952795	391	543763	544088	543939	TGCCAGAAGTCTGGAACTTCTTCAAGACTTTCAAGAGTTCGCCAAGCTGCTGTTCACCAATCCGGTGAAGGCTTTTCAGTTCCTTGTCGACCTCATCCTGT
Rv0081	Rv0455c	0	0.990005	1048	545372	545702	545570	CCGGTGACAGCGAGAAGAACCAGTGCGCCTTGTTGATCGTCGCTTGCTGAAGGTTTGCATGGTTGTTGAAGTCGATCATGTACCGCTGGTAGTACACCGGA
Rv0081	Rv0456A	0	0.997784	3552	547387	547628	547515	GCCGCAGTCCTACCCATGTAGTAACAGATAGTAATACGTAGTAATAGGTAGTAATGCAGTATCAATCGGCTACAACTCGATAGCCACGTTATTTGGGCTAA
Rv0081	Rv0457c	0.000987	0.903977	118	547702	547965	547834	GAGGTCGTCATGAGTACTGGCGGGTATTTCCGGTTCGCCGAAATGTTTTGGTATGGCGAATATTCAGAGATGAACTTCCAGTCATCCGGGTTATCCGGATC
Rv0081	Rv0464c	0.00296	0.800993	94	554491	554777	554657	GCGATGATGCTGAAGTTCGTATTCGCAAGATCGTAGGTGTGCGACCCGAAGGATCACCAACTCGGTATCGACGCCGGGCAGCCGCCCGTGCAGTAGTCGGC
Rv0081	Rv0467	0	0.980512	447	557337	557639	557491	GTTAGCACACCAGTGAAGCTGCGCCGTTGACACCGCCTGGACGACGGTAGGGCGTCAGCGTTTTCGGCAATGAAAGACCGTTAAGGAGTTGTCTATGTCTG
Rv0081	Rv0469	0.00148	0.887162	908	559809	560124	559948	CCTTTTACGAAGAGTCGCAATCGATTTACGACGTTTCCGACGAGTTTTTCTCACTGTTTCTAGACCCCACGATGGCTTACACCTGCGCGTACTTCGAGCGTGAGGACATG
Rv0081	Rv0471c	0.007893	0.728851	67	562352	562608	562459	CGCGCGTAGGTGGCGCTGTCAGTACCGACATCGGTGTCGTAGAGATCGTTCATAAGGTTGTTGGCGATGTGCGGCGCATGTGATTCCCACCACAGGACGAG
Rv0081	Rv0473	0	0.997573	3752	564768	565046	564913	CATTCGGATCAACGGAACAGTGGTCGGGGCGATGGCAGGGTTGGCGATCTATGCGATCGCGCAACTGTTGTTCTGACGGGTGCTAACAAACGCTTGCAATA
Rv0081	Rv0475	0	0.995783	2030	565681	565938	565806	GTAAGAACGCCGATATCAGAAAATAGTTAATGAAAGGAATACCCATGGCTGAAAACTCGAACATTGATGACATCAAGGCTCCGTTGCTTGCCGCGCTTGGA
Rv0081	Rv0476	0	0.945621	116	566436	566625	566524	TTGGATGCAAACCGCATAGTCTGAATGCGTGAGCCACCTCGTGGGTACCGTCATGCTGGTATTGCTGGTCGCCGTCTTGGTGACAGCGGTGTACGCGTTTG
Rv0081	Rv0479c	0	0.98756	897	567947	568275	568131	TGAACTCGTTCAGCGTCGACTGAACGGTTTCTTTCGGCAGCGAGAACCCGAGCGTGTTGAAATTGATGATCTGCAGCTCCAATCCTTTGCCAGCCACTATCGGCTTG
Rv0081	Rv0480c	0.00296	0.836793	201	568857	569131	568996	CGGGTTGGTCACCCACGCGATTGTGCCTTATCGATCTGAACGAAGTCTGTCTGGTTGCGTAGCACCGCAATGCGGTCGCGAGCCGCGGCCACATTGTCGAC
Rv0081	Rv0487	0	0.932951	167	576980	577308	577174	GAGGTTGACCGGGTGTTGGGGCAGGTGTTAGAGGTGGTGGATTCGGACTTCAATGCGTTGTTGGAGTTGGGATTTCGGTCGTCGATTCAACGAGAGTGGCA
Rv0081	Rv0490	0	0.983889	506	579332	579663	579501	ACAGCGCCAACGGGTGGCCACGGAGTGGTCGGGAATCACGGTTTCGCAGATGTTGCAATGCATTGTCACGCTGATGCCGCTGGGCGCCGCGGTGGTGGACA
Rv0081	Rv0494	0	0.929309	212	584585	584843	584708	ACCTCCTGCTGGCTGAGTTGTCGATTCGCCCACTATATTGGTTGAGCCAATGAACCAGTCAAGTGTCTTTCAGCCGCCGGATCGGCAGCGGGTGGATGAGC
Rv0081	Rv0500A	0	0.939318	242	590810	591155	590990	GAGCAGCTCAGAATTACACCGGAATGATTCACGAATTTTGAACTGATTATCCCTCACCAGTACCAGTAACCCCACTAGTCCCGCTATTCTCCTCTTTGTAA
Rv0081	Rv0503c	0	0.934172	218	594476	594858	594683	GCGTCATATCGGGACGTTCGAAGTAGGCGCAGCTGTACGTCATCGATGGGTCAAGCCAGAGCTTGAAGAACTCGTTCGATTTGTCGTAGTGGGATCGAACT
Rv0081	Rv0505c	0	0.978117	7478	596499	596742	596631	ACCGGTACGCGCAAAGCTGGGTACGTGAAATCCTGAATTCTTCAGCCTGTCAACGGTAGCGTCTACGCTAGCTAACGCAACGAGACATCCGATTACTACGC
Rv0081	Rv0507	0	0.997124	2704	599724	599991	599871	TGGTGTTCGCCGTTACCATGTCGTTGTTTGTGTTCAGCGATTTGCGAATTATTGGTCAGATCGGTACCACCATCGGCCTGGGCTTGCTGTTCGACACCCTC
Rv0081	Rv0509	0.000987	0.920408	227	600399	600732	600529	TCGGGGTGTCGCATCGTAGCGCGCCGGTCGTCGTCCTTGAACAACTCAGTATCGACGAATCCGATCAAGTCAAGATCATCGACCGAGTGCTGGCTTCGCCG
Rv0081	Rv0515	0.004933	0.766917	102	607536	607822	607679	TCCCGTATGCCGCTGGTGGGCCCACCCATGCGTCGAACCTGAAATGTTACTGCCGTACCCATCACCTGGTGAAAACGTTTTGGGGATGGCGTGATCAACAG
Rv0081	Rv0518	0.007893	0.735879	118	610434	610720	610567	GGTGTTCTTTGGCTCCCGCAACGACCAAGGCATGGATCCTGAGGATCCCGAGATGCTGGCCGAAAAGGTCCGCGACACTTTCGATCTAGCGCGCCACCGCGCACCA
Rv0081	Rv0520	0.00296	0.78913	103	611964	612331	612167	CGCCGTAGTGGGGGCCCGGCTGCGCAGCAGTGACGGCATGAAGAACTTTCGCAAAACTGGAAACGGCTGGTACCGGAAGTCGGTATTCTTTGCGCGGCAGC
Rv0081	Rv0545c	0.007893	0.738164	142	637287	637756	637475	AATGCCGTCACGACGACAATGAGCAAAAGGAACAACTGAAGGTTCACAGGGCCTGATTCTGCTGGTCGGGATATTGCGTTGTCGATCAAACGAGTACGCGA
Rv0081	Rv0565c	0	0.972394	2499	656643	656887	656764	ACACCGCTTCCAATAACGCGTTGTACATTCGGACAATCAAGTGAGAAGTTTTGGGAGGCAACGCTTTACGAACAACGGCGGCGAACGTGCTGTATTTGGAT
Rv0081	Rv0568	0	0.955249	189	659272	659586	659418	CAATGACATGGTGGGTGGCCGACCAACGTGAACTGAGGACGGCAAATCGGCCTCAGTTCACGCTCGGCGCTTTGAGCAACAAATTGAACACATAGAATCGT
Rv0081	Rv0575c	0.008387	0.720016	65	669657	669883	669785	TTCACACTGCAATTGTGCTCTTCGGCAATAGTTTAGAACAAGACCGGTCGCTCGTTGCCCCTTGATCAATACGTTAGTGAGCGCTAACGTATTGGCGTGTG
Rv0081	Rv0578c	0	0.984476	711	675928	676183	676053	TCTTCGGGATCCCAACTCCAACGATCCCTTGTTGACGCTATCGTCAAAAGGGCAAAACCCCAAACTTTACGCGAACGAACTATCCACAGTGCACCCTCGAT
Rv0081	Rv0584	0.00296	0.838894	75	680135	680357	680244	CACCTTCTACACTTGTCTTTACCGGTCACTGTTGCACCCCAACACCTTTAACGACGTGGACGGACGTTACATCGGATTCGACGGTGTCATCCACAGCGTTG
Rv0081	Rv0594	0.00296	0.839733	129	694549	694875	694688	AACCCGTGCGTCTACACCCCGAGCACATTTCCTACAACCATTTACGACGTGCAGAGCGGCAAAGTCGTAGCACCCGACGGTGTGGTGTATTCCGTTGAGGC
Rv0081	Rv0608	0	0.930417	162	703057	703409	703249	TTCGGGGATAGTGGTACCATCACTTTGGTAGAAGGGTACTAACATGGCGTTGAACATCAAAGATCCGTCGGTTCACCAGGCGGTCAAGCAGATCGCGAAAA
Rv0081	Rv0634B	0.00296	0.844187	114	731544	731801	731697	GGTCGCCGGTTCGAGTCCGGCCATCGCTACAACACAACAGCAAGACTCGTTAGAGAGAACGGATATGGCTTCCAGTACCGACGTGCGGCCGAAGATCACTT
Rv0081	Rv0637	0.007893	0.739229	70	732936	733167	733053	CCGCTGACCTTCGTGACGATCCTCGCCAAATATGTGCAACTGGACTTCTTCCGCCACGTCGACGTGGGCATGGAGACGATGCAGATCGTTCAGGTCGACCA
Rv0081	Rv0642c	0	0.950597	147	736268	736514	736392	AGTCGAGCATCTCGTCGGTGAAGTAGTGCTCGCAGCCACGCAAATACTTCATGTAGCGGTTGTAGACCTCTTCGGAGGTGACCTCGATGGCCTTGTCCTTA
Rv0081	Rv0643c	0	0.977093	346	737503	737798	737682	CAGCAGCATCACGCCGTCCGCGGGCATCGCGTTGTAGGCGAACTTGAAGAAGTCATCGTAGCGCTCGAAACCGAAGTGCTCTATCGCTTCGATGGTTACGA
Rv0081	Rv0645c	0	0.96339	757	739573	739866	739741	TCCGCCCGTCATCGGGCAGGATGTCGTAGGAGCGTTCGAAGAACGTCAGATACCGCTCCTTTTTGAACGCGTCGAATGCCTCAAAGCTGACGATCCGGTCG
Rv0081	Rv0654	0	0.937724	400	749847	750122	749973	CGAGGTCATCCTTGCCATGTTCTCACCAAGGGCGTACCGTTCCAATATCAGTGAAATAACAATGTTATAGGAGATCGGCATGACCACCGCACAAGCCGCCG
Rv0081	Rv0655	0.007893	0.729704	56	752070	752327	752197	CAACGCCCAGATCGACGCCACCATCCTGATCGTGACGCACAACATCAACATCGCCCGCACCGTGCCGGACAACATGGGCATGTTGTTCCGCAAGCATTTGG
Rv0081	Rv0657c	0	0.976532	409	753500	753816	753646	GTCGTCGAGGTCGATCTGGGTCACCGACACGACGGCCTCCTATGTTGAAGACATATCACATAAACATACGTAACCAACATCGCGAGGAGACCGTCTCGCGC
Rv0081	Rv0667	0.008387	0.707192	112	760065	760377	760214	GGACATGACGTACGCGGCTCCACTGTTCGTCACCGCCGAGTTCATCAACAACAACACCGGTGAGATCAAGAGTCAGACGGTGTTCATGGGTGACTTCCCGA
Rv0081	Rv0668	0	0.9735	2083	763196	763465	763338	AACGAATCCGCAAGTGTCGAGGATCTTGCGTAAAGCTGTCGCAAAATTACTAAACCCGTTAGGGGAAAGGGAGTTACGTGCTCGACGTCAACTTCTTCGAT
Rv0081	Rv0669c	0.000987	0.906379	123	767538	767834	767719	GATTGCGGCCGCCGAGTCAAACAACCGTGAACTCGCGCGTCGTCGCGCTGAACGCTGTAAGCATGCCGTTGCGATCGCGTGCGGTGCCGTGGTGGACGATG
Rv0081	Rv0672	0	0.98201	1086	771336	771575	771456	GCAGCGCACTTCAGATGAGGACAAAACCATCCGTTACATTCTCTTGTGCAGTTGTAGAAAAAACGTAACATGGTGGCATGTCAGATACGCATGTCGTCACC
Rv0081	Rv0676c	0	0.962492	202	776287	776591	776419	ACTGTTCCAGGCCGCGTTGGAAGTCGGGATTGTCGAAAACCTCGGGAGGCAGATAGAACGAGTCGTCGTTGCGCGAAGCATCAAAGGCTTCGCCCATCGCC
Rv0081	Rv0677c	0	0.941193	127	778357	778620	778512	ATCATGCGGATTTCACAAAGCAGTAGGTCAGGGCATCCACGCCGGTTGCGGTCCGCTCGTCCTTCACTTCGCCATCGACGGTGATTCGGCAGGTGATGGAA
Rv0081	Rv0680c	0.003947	0.77483	104	780028	780345	780153	CAGATGAACGGATCACCATTGCGGAAGAACACCGTTTCGTCCCAGCCGTAGACGGTGATGTCGTTGATGATCGTGTCGGCGACAACGGTGTTGGACGAGCC
Rv0081	Rv0685	0.00148	0.901556	2994	784634	784946	784799	GGCATAACTGAAAACATCAACACTGCTTTTATAAGCACTAACAAGTCCAGGAGGACACAAAAGTGGCGAAGGCGAAGTTCCAGCGGACCAAGCCCCACGTC
Rv0081	Rv0686	0	0.994487	1735	786432	786732	786561	AGACCGGGTCATCGCCAGTGTGACCCGGCTGGGCAATCTCACGGCTCGAAAACTGGTGGTATTGGTGAATCCCGCCACGCAGCAATACCTGATCGACTGGG
Rv0081	Rv0687	0	0.93929	419	787600	788100	787926	CAATCAGATCCCGGTCGATAAGGGTGCCTTGAAGTATTGACGCGCGATCGTGTATGAACGCACACGTGACCAGTCGTGAAGGCGTCAATGAGTTTGACGAT
Rv0081	Rv0688	0	0.956144	165	787801	788073	787954	GGTGCCTTGAAGTATTGACGCGCGATCGTGTATGAACGCACACGTGACCAGTCGTGAAGGCGTCAATGAGTTTGACGATGGAATTGTGATCGTCGGCGGCG
Rv0081	Rv0691c	0	0.973309	684	791223	791552	791349	TACATGGTCATCGAATAGGCCTGCAGTTCAGGAGTTTGCAAGATGACCCGCATGCGCTTGCGGTGTCGGATGGTTTCGGATTCGTCAAAGGTGTTGAAGGC
Rv0081	Rv0692	0.00296	0.839673	118	791811	792160	791986	GCCTTTTGGCGCGCTGCTCTATCACTTCGGCACCCGTAAGTTGTCATTTCTGAAAAATCGCACCATCCTCGCGGTGGTGCAGACGCTGGCGGATTATCCCG
Rv0081	Rv0695	0	0.96339	271	794514	794839	794655	GTTTTTAGAAATTCTGATACGGGCGTGGCAGCCGTGGCGGGCGAGCAGGATGTGTGGCCGGTAAGTCATCACGACGAAAAAAATTTCGGTAGAAGACATAA
Rv0081	Rv0700	0	0.988148	848	800453	800811	800651	TGCCGCTACCGACTGAGAAGAACGTGTATTGCGTCATCCGCTCACCGCATAAGTACAAGGACTCGCGGGAGCACTTCGAGATGCGCACACACAAGCGGTTG
Rv0081	Rv0704	0.002467	0.860952	205	802655	802963	802805	CCAAGGTCGCGCACATCGAGTACGACCCGAACCGTACCGCACGGATTGCGTTGCTCCACTATCTCGATGGGGAGAAGCGCTACATCATTGCACCCAACGGA
Rv0081	Rv0709	0.000987	0.922241	178	805415	805761	805613	CGAGGAGCTGGCCGAGCGGTTGCGCGAGTCCAAGGAAGAGTTGTTCAACTTGCGTTTCCAGATGGCGACCGGCCAGCTCAACAATAACCGCCGGCTCCGTA
Rv0081	Rv0711	0	0.990442	787	806647	806880	806763	AGGTGCTGGCCGAACATGGCTACAACACCTACTGTGTGGGCAAGTGGCACCTGACGCCACTCGAAGAATCCAATATGGCGTCGACGAAGCGGCACTGGCCG
Rv0081	Rv0722	0.00296	0.788152	161	814899	815219	815077	GCAGCGCGAGAGCCTGCGCACTCTGGGCTTACGAAGGATTCGTCATTCGGTGATCCGCGAAGACAACGCAGCGACTCGCGGACTGATCGCGGTGGTGCGTC
Rv0081	Rv0726c	0	0.97285	263	818816	819040	818926	TCATGTCTAGATCGAAACCGTATGCGCGCCAACGATTGGCGAGGATCGTCATGCGCTCCCTCATCCGTTCCTCATGATGCGGCTTGAAGTTGCGTATGCTC
Rv0081	Rv0730	0.004933	0.762057	105	822739	823083	822892	GTTGGCCTGACGGTGGACCAAGATGCATGGCGCAAGAACTGGTGTGTCGTTCTACGCTTATGCAATGACAGATCACGACCAGACCGCGGCCCGTCGAGAGA
Rv0081	Rv0741	0.00296	0.84171	426	832280	832568	832420	GGAACCTTGGTCTGAGTAGGCGCACGTCGTTGTAGCTTAAGGTTGCTGGTTTGTCAAAGGTCCGAAACCAAGGGGAGCGAGCAACGACGTGCGCAATGCGA
Rv0081	Rv0744c	0.00296	0.786919	138	834815	835121	834963	GGCCTCACTCGTCTTCAGCAGAGTCTCCATGTCCCAATGCTGGCTAGTAAACCCAAAAAACACAACATCGTTGCGGAGCGTGATCGCACCGGCTGACGCTA
Rv0081	Rv0747	0.002467	0.857745	147	838241	838503	838381	CATGCGGTGCCGGATCGCGATATCGTTGATTTCTGCAATTAATTCCTACCCGTACGGGTGTGTCGCTGGTAGTCGGGCACCAGGCCGTGAGGGGTTGGGAG
Rv0081	Rv0757	0.00296	0.82207	134	851455	851787	851592	TGGCAGACTGTTAGCAGACTACTGGCAACGAGCTTTCAGGAATTACACAATGACTGTGAAGGTAACGTTCAACCAATGCGGAAAGGGGTTGATCTCGTGAC
Rv0081	Rv0758	0.00296	0.784556	126	852617	852923	852767	CAACAATGATGTCGGCCGGCACCCGACGACGCTGCCATCGATCGGCGGATCCAAGACTTTATGGCGCGCGGTCTCGGTGCGCGCGTCGGATGGCTACTTGA
Rv0081	Rv0761c	0.001973	0.882677	152	854709	854990	854832	CGTCGTTGATCTGCTCCAGCTTGTACGCAGTGGTCACCATGTCGTCGAGGTTGAGTTTGCCGGCCTTATACATCGACAACAGCTTCGGAATGTCGTAGTGCGGGTTGCCGCCG
Rv0081	Rv0778	0	0.929096	349	872179	872444	872302	CAACTGCAAACGCTGCGAAGCGATTTTGAGTTGTTGCCGACTGCGATCGAAGAGATCGTGAGGTGGACGTCGCCGTCACCATCGAAGCGGCGCACGGCGTC
Rv0081	Rv0791c	0	0.960572	247	884691	884995	884854	GGAATCGTGACCTCAGTTTTGACCCGCGGAATGATGTCACTGCCGATGATGTGCAGATAATCGGACTTCACGACGTGTGGAATCGTGAAGAGAAAATGGCCGA
Rv0081	Rv0792c	0.006907	0.744488	81	886543	886810	886674	TTGACAGATGTCATAAGACGTATTAAAACGTCTTATACTCACCACGTCAAGCGTGCGTGCGCGGTAGCAGCGGAAGAAGGTCAGCCATGACGTCACCCGTC
Rv0081	Rv0806c	0	0.982468	502	900405	900686	900574	TCGCGATGAAGATGCGACGTATCCACGGAGCAAACATGTTCACCGACCGCAGCGCGTATTTCAACTCGTCGATTTGGCGGATCCGCGCTTCGGCGTCGTCG
Rv0081	Rv0815c	0.000987	0.910594	151	908870	909201	909053	CCTTCTCATGGCCGTAGAGCTTGAAATACCAGTACGCGTAGGCGGCGAACCAATTGTTGTTGCCGCCGTACAGGATCACCGTGTCCTCGTTGGCGATGCCA
Rv0081	Rv0820	0.00296	0.803716	77	912574	912915	912751	CCCCCCAAGAAGTCGTAAGCAGGAGCTTAAGTGGCCAAGCGGTTGGACCTCACGGACGTCAACATCTACTACGGGTCATTTCATGCGGTCGCTGATGTGTC
Rv0081	Rv0821c	0	0.978919	436	914027	914368	914212	CCGAGACGCTCGGATAATTCCGAGAGTTGCTCATGGTAGGCGGTCCGCATGTGCTAAAGCCTACGTTCCCGACCTTGGAAAATGCCGTAAGCGTCGTGTCA
Rv0081	Rv0822c	0	0.988126	792	914861	915196	915011	TCCACGTAGCTGTTACCGATGAACATGTTGACGACGTTGTTGAGCCTGCTGAGGTTGAACAAGGTGTCCGTCGAGATCATCGAACGCAGCAGCGACGACAA
Rv0081	Rv0825c	0	0.933026	259	918863	919209	919050	CAGTAGTCGATGAATTGCTTGCGGGTGGCTCCCAGCCGTCCGTTCAGATATGCGGTGAACAGACCGGTAAGAGCGCCGATCAAGCTGGTGGCGACCAGTTT
Rv0081	Rv0830	0	0.944552	126	921816	922090	921934	TCACTCACTTGCAACGGTAGTTCGCAGTGGAGACCACGGTAGTAGCTAGACTATCTACATTTATCGCATATCCGTTTTGCTTGAGGGGGCAACGATGGTAC
Rv0081	Rv0835	0	0.960231	228	931371	931668	931525	TGCGGGTTGGAGTCATGTGTATCGCCTGAAATCGTCGGTATTCATATCCGTTGGCGTGTTGGGTATTGAACCGGCAGAGCCGATCGCCAACGTCATCTTGC
Rv0081	Rv0837c	0	0.995095	1875	933923	934204	934064	CAGCCCCGATCTGATCCATGCGTTCAGTATATCCGTACGTTCAGTTTTATTGAACATAATGATTTATTGAACATATCAGGTCGGAGCTGGTCGACTTGGAA
Rv0081	Rv0840c	0.009373	0.702126	96	936888	937180	937027	AGGCGCCTTGTCGAGCACGTACTGCTGTGCCAGCATCCCACCCCACGAATGGCTGAAGATGTGAAAGCGGGTAAGGGCAAGGGCTTCCGCCACGGTTGCCA
Rv0081	Rv0845	0	0.974887	475	941316	941665	941485	GGTCGCTGCATTGTGGGCTCTGCTGTTAGCGTATTCGGCGTCCCGGCGATTCTTCGCTTTGCGACGCTTTCGCAGTATGGGCCGGTTGGAGCCATTTGCTT
Rv0081	Rv0859	0.000987	0.906924	3092	954970	955261	955104	GTGGAACAGGAAATCGACATGTCCGAAGAAGCCTTCATCTACGAGGCCATCCGCACCCCGCGCGGCAAACAAAAGAACGGATCGTTGCACGAAGTCAAGCC
Rv0081	Rv0862c	0.00296	0.782189	109	960825	961158	960980	AGCTGGCCGTGCCGGCGCGCGACATCGTCGATGAGATATGTAAGCCCTTGTGGTACAGGAGTTTTAGAACGATTTGCGAAGAATTCCTGCAACCAGTCGCG
Rv0081	Rv0888	0.00296	0.790448	119	986982	987317	987174	GGCATTGGTCGGACTGGACTTGATCTGCTCGCTGACAAGCATACGTATCAGTGCTACGAACCGTTCACGCGGTGAACCTGCTGGGCGCACAAGGAGAATCG
Rv0081	Rv0889c	0.007893	0.72578	77	989190	989454	989332	GCCACATCCGCCCCAGTTGAGGCGATCACACGCGCGGTGAATGTCGAAGCGTTCATGCCGTGCTCGGCGGCCGACACCCAGTAGGCGTCAATGGCCTCGAT
Rv0081	Rv0892	0.002467	0.858066	91	994415	994704	994585	TTCGCTGGCCTATAAGGCATATAGCCTTTCCTTCGAAACGTTCGCGGTTGCGCTCAGCAATCCAGGTTTGCACCGAAAGCTGGTAGGGGCCGTGTGTCGCG
Rv0081	Rv0909	0.005427	0.758351	128	1014582	1014928	1014728	GGAATCCTGGACAAGGTAAAGAACCTGCTGTCGCAGAACGCCGACAAGGTCGAGACGGTGATCAACAAAGCGGGCGAATTCGTCGACGAGCAGACGCAAGG
Rv0081	Rv0916c	0	0.993624	1172	1021583	1021813	1.02169e+06	TCGGATACCACCTGACGCGGATCGCTTCATCTGATCGGTCGACATCTTCTACATAACCACGGAAATGTCTGCTTTATAACGGAATTAGACTACTTTGTGTT
Rv0081	Rv0917	0	0.9763	292	1023726	1023971	1.02384e+06	CACTGCACCACCAGATCCGTTGGACGATCATGTTTTTGAGTCTGATCGGCACGTAACGCGAAGAAACACAACATCATCGAGATGATGTGTTATCGACCTGC
Rv0081	Rv0928	0.000987	0.921533	461	1035250	1035504	1.03536e+06	ACCTCAACAGCGTTTCCTCGCTAAATTTGGACGGCCCCACGTTGGCGAAGATCTTCAACGGCTCCATTACGCAGTGGAACAATCCCGCGATCCAGGCGCTG
Rv0081	Rv0931c	0.00296	0.815907	145	1039512	1039777	1.03965e+06	GAGGTGCCGTCGATCATGCGCATTTCGACAAAGAACTGTCCGTTGATCTCGCCGTAGTCATGGATCGGCACGATGTGTGGCTCGGTCAGCCGTCCCGCGGT
Rv0081	Rv0932c	0	0.993213	1295	1040436	1040706	1.04058e+06	TGCCGGAGTTGAGGGCTTGGATCTGTGGATCATTCCACACGGTGATGGTGCCGTTGAAAATCTTGGCGGTAGTGGGTCCGTCAAGATTCAGCGTGCTCACG
Rv0081	Rv0933	0	0.944846	202	1041011	1041316	1.04117e+06	GGTATTCGAGCCGTCACCGTTGTGCATCGAAAGAGGTCTGATCATTGAAATCCTAGCGTTCAGGAGGGGCCGCTGATACTGAGGGTCGACGGCGCGCTTTG
Rv0081	Rv0934	0	0.994596	1185	1041988	1042185	1.04211e+06	GTCGCCGGACTGTCGGGGGACGTCAAGGACGCCAAGCGCGGAAATTGAAGAGCACAGAAAGGTATGGCGTGAAAATTCGTTTGCATACGCTGTTGGCCGTG
Rv0081	Rv0951	0.000987	0.920555	132	1061830	1062137	1.06197e+06	ACCGCCTACCTATTGGTCGAGCAGTAAGCCGAGCGAAGACGGTGAGCCCATGGATCTTTTCGAGTATCAAGCCAAGGAGTTATTCGCCAAGCACAACGTGC
Rv0081	Rv0955	0	0.960686	280	1066586	1066945	1.06679e+06	AGCTCTACGGGATCACCGATTCGATATTCGGCCAGTTCAGCCTCACTGTACTTTCGGTGCTTTACGCACCCAACGTCATCGTCGGCACCTCGGCCATCGCG
Rv0081	Rv0963c	0.000987	0.913196	176	1075954	1076293	1.07613e+06	ACCAGCCGTTCTGCAGCCGGGTGAGTTCTCGTTGCAGCACTGAAAGATTCAGTTCGTTGCGAACGGCGATGGGAATGCCGTCGCGATTACGCAGGGTATTG
Rv0081	Rv0966c	0	0.973226	257	1077729	1077982	1.07786e+06	GTTCCTCGCGTCACGCTGCGCCGAGTTGCTCATCGTCCACGAGCCTACGACGTCAAGAATTTGCTTCAAGAGGTGTTGGCGAAACTGCAAATGTTGCCAGG
Rv0081	Rv0985c	0.00296	0.787627	146	1101109	1101400	1.10125e+06	AGCACGACTAGGAAGTACACCGCGAACGCGATCAGGAAAAAGTTGATCGCTGCCGACAACAAGACGTTCAAGTCAATGGTCTGACCACCGCCGATACCGAT
Rv0081	Rv0987	0	0.934244	1143	1104466	1105122	1.10471e+06	ACTACAAGCCGCGTTCGCGGGTCGGGAAGACATTGTTATTCAATCGACTCATAGTGTCCGCGAAGCATCAATGTTCATATTTGATCGTAGTTTTACCATTACCATCGCGTTGCA
Rv0081	Rv0988	0.007893	0.724267	1872	1105493	1106150	1.10574e+06	ACGGTGTTGGATTTGACATTGACGCAAACGCTGCCGCCTATCTTGCAAGGAAATGCTGGGTTAAGTGTGAAAGGCGCGCAACCGGGAAACGCGTCCAACTA
Rv0081	Rv0989c	0	0.93811	159	1107244	1107536	1.10741e+06	GCCGGGATCATGCTCGTGGCCGTAGGCATGCGCACAACATTGACACGTGTACAAGATAAGGTATGGCGTGTTCAGTGCAGGGTCAGCGTCACCGTCTGACC
Rv0081	Rv0998	0	0.960548	206	1114656	1114910	1.11479e+06	CCGGGCCGGATTGGACGGGATAGCCGAATTGACCGGCGCACGAGTCGAAGATCTTGCGGGGATGGACGTCTTTCAGGGATGTCCGGCCGAGGGTCTGGTGT
Rv0081	Rv1006	0	0.991734	810	1123603	1123836	1.12371e+06	AATGCCGTTTCTCGCTGACCGCGAGACGTTGACGCTCGGTGTGATCTTGAAGTAGCGATGGTTTTAAGAAGTAGGAAAAGCACGCTCGGCGTTGTCGTGTG
Rv0081	Rv1013	0.008387	0.713192	70	1131309	1131594	1.13145e+06	AGTACGGCAAAGGCTGTGACCAAGCTGTGACATCGCCCTCAAACCTCGGCAGAGTTTGGCAGCTACTTAAGAGTTGCTTAAGATAATCCGCGGTGTTGGGT
Rv0081	Rv1033c	0	0.99413	1326	1158645	1158913	1.15878e+06	CCCGACATCGTCGTCATGCTCCCGTATCCTCTCAAGTCCTGTGCAAGCGCACATGCAGTTGTCACGGGATTCATAAATTTTTCAAATGTCGCTTATGTAGT
Rv0081	Rv1039c	0	0.96349	584	1162364	1162657	1.16249e+06	GCGTGCGGAGTTGATCTCAGGGGGTAAAGCTCCGAAATCCATGGGGTATTCCGTTTCCGTGGAGTTATTTGGCTGAATTTCGTTGTTGGTTGAGCGTGGCC
Rv0081	Rv1045	0	0.975683	313	1168181	1168422	1.1683e+06	CTGCCGTGCTCGAAGAACCGAAGGTCAACGACCGCGCTCACGACCTGGTGGACTTGCAGCTTCTTGAAGGACTGTTGCTCGATGCCGACCTCATGCCGACG
Rv0081	Rv1047	0.00296	0.79503	103	1169215	1169530	1.1694e+06	GTGGGCGGTCATCGCGTGATCCTTCGAAACGACCAGCAAAAGTCAATCGAAGGAAATGACGCAATGACCTCTTCTCATCTTATCGACGCCGAGCAGCTTCT
Rv0081	Rv1048c	0	0.967651	260	1171895	1172179	1.17207e+06	TGCGTTCGTCCCAAGACATGGAGGCATCATACTTCACTAAGGGACGATACTCTACTGTTTCAGTGAAGTACCATCTACGGATGAAGTTCGATTGCCACGTG
Rv0081	Rv1058	0.00296	0.799522	111	1181162	1181411	1.18127e+06	CAATGTGTTACACCAGCGGTACTACCGGCAATCCCAAAGGCGTTGTATACAGCCATCGTTCGAGCTTTCTGCACACGATGGCGGCCTGCACCACAAACGGT
Rv0081	Rv1063c	0.00296	0.796194	85	1186379	1186677	1.18656e+06	GCACCGCGTCGAGAATCTTTTCTGCCCGCAGGATGCCGGCCGCGCTAATAGACGGATCCAGCAGCCGCAAGATGGTGCGCTGCGTCAGGGACTTGGCCCAG
Rv0081	Rv1069c	0.004933	0.761621	143	1193469	1193849	1.19363e+06	GATTCATCTCATTGTTGACCGCAGCGAACGTGCTGTTCATGGAATTCATCGCGAACTTGAGCACCACACCGTTGAGCAGTGTGATGGTCAGCACCACGAGC
Rv0081	Rv1073	0.00296	0.840361	152	1197442	1197827	1.19767e+06	GTCAGGCGATAACCAGACTGGATGCGCTTGCCAATGCCACCGATTTCAAGATCAACGATGTTAGGGAGCTCGCGAGGAAGCACCCCCATACTCGCGGGCTG
Rv0081	Rv1075c	0	0.985272	510	1200306	1200547	1.20044e+06	TCACGGGATCAGTTTAGGACGGTTGTGCCGATTTCGTGGATAGCTGACGAACAAACCCGTCACGGTGTGGACCAAATGTGGTATCGAATCAGACTCTTTGG
Rv0081	Rv1092c	0.001973	0.870246	217	1219330	1219667	1.21951e+06	AAAAACCGTGATACGTACCACTGCTCGATGTCCTCGATCCGGGCGTCTACATACAACGAAAAATCGAACAGATCCGACACCATGAGCGTGGGGCCGGTCTG
Rv0081	Rv1098c	0	0.970506	254	1226307	1226574	1.22646e+06	CTGGGCGAACAGCCGTGACACATTGGTCAGCAGCTTGAAGGACTCGAGGATGTTGCGGGCCATCATCGGGATGTAGACGTTGAGTTCGAATGCGCCGTTGG
Rv0081	Rv1113	0	0.97709	361	1239221	1239518	1.23939e+06	CAGCCAGAGCCCAGATCCCATGGCATCATTGCTTGCATCGAGTGATGCATGTATTGATGGGAGTTGGTGAATGAGGACGACGGTGACCGTTGACGACGCCT
Rv0081	Rv1116	0	0.972646	328	1240801	1241066	1.24095e+06	CGTGGCGGAAATATTCTTGGCGCTTCTCCAACGCCTTCGCCAAATCGTTGTCCACGGAACGATTTCACTTATGCAAGCACGGCGCTGCCATACGGATGTGT
Rv0081	Rv1117	0.009373	0.702061	41	1241481	1241696	1.24157e+06	GCGCACGGCGATGTCGCCCCGTCAGGCATGTGCCCAAACCGTGGACAACGCACGTTGTCACCGTTTATCGTGAGCGCAAAGTGGGAGTATGGAGTGTACGT
Rv0081	Rv1130	0	0.968229	1051	1254445	1254686	1.25457e+06	ACATTACTCCGCGTCATGTTCGCAAAATTTGCAAAATGTGCCGGATCAGGACACAAAAGTACGCTTTTTCAGGGTCTTTTGTTGGTGTCCTGTGCTGCGTA
Rv0081	Rv1141c	0	0.985131	644	1268886	1269164	1.26903e+06	TAATGCGGCAATCCCGGAATCTGGCATGTGCAGCATCCTAAATGAGGGCCAGCTACACAGAGTGGTTAATGATGCTCCGCAAACATGCCCAACCAGCAGTT
Rv0081	Rv1148c	0	0.983583	616	1276171	1276489	1.27634e+06	CAGTGATTCTGTGATGCGACCGGCAACGTCTTCGTTGTTGGGTGTCAATGTGGTTCGTCGTCGTCTTGTTCGCACAGGATTTTCGCGGGGTGGTGGTATCG
Rv0081	Rv1159	0.008387	0.711605	82	1284802	1285071	1.28494e+06	CTCGCCGAACGTATCGCGGTGCAGATGTGACTCAAGTGACACGTGTGGCATTTATGTGATTGTTACGGATACGAGTGGTTGTGGTGACCGGGCACCCGAGT
Rv0081	Rv1161	0	0.991832	969	1286974	1287214	1.2871e+06	TGGCCGCCGTCAACTTGGTTAGAACAACGTGACAAAACGTTAACTTGGGTTTGCATGCCCGTAGCGATTACGATGGTTTTCTGGACGCGTGGCGACAACTT
Rv0081	Rv1162	0.000493	0.924097	493	1291426	1291790	1.29159e+06	GAGATCGTGCCGAACGACCCGGTGCTAAAGAAGGTCAACCAAGTCAACCAAGAGGTCAAGCTGAAGCTTGAAGAGACCTTCATGTTTTACCTGCCGCGGAT
Rv0081	Rv1166	0.00296	0.841175	103	1297779	1298002	1.29788e+06	GCATCCAGTCGAACATCGATGCCGCACTCAATGGCACCAAGAACATCAACGACGTGATCACCGCGGTCGAACCGCGACTGTGGAATATGTCGACCGTGTTG
Rv0081	Rv1168c	0	0.94908	152	1299304	1299559	1.29943e+06	GTACTGGGCATACAGTGCATCGAGGGCAAAGATCGCGGGGGTGTGAATCCCGAAAATGTTGGTCGTGGCGAGAGCGAGGCGCGTCAGTCGGTTGGTCTCGA
Rv0081	Rv1169c	0.001973	0.879045	317	1299640	1300080	1.29988e+06	CGCGCGGTTGGCTAATTCGGTGAGCCAATACGAAGTCTTGCTGGTCTGAAGTGTTTGGACAAATGACTCGTGGATCACATGGGCCTGGCGCGCGATCGCCT
Rv0081	Rv1172c	0	0.966754	309	1301714	1301993	1.30186e+06	GTATCCAGTTGATCTCGGTGTTGATGAATTGGTTGATCGATGCCGCGGTGGCCGTTTCGATATTGGTTAGTGCCTGGCTGAAAGTGACTGTCCCGTCCACG
Rv0081	Rv1173	0.008387	0.714227	56	1304465	1304713	1.30458e+06	CCGTTGCCGCACTGGCTGATTCGTTGCGCCGCGATGTCGTCGGCGACGAGGTGACCTTTGTGGTCAACCGTAACATCAACTTCACCAACATCTGCTACACC
Rv0081	Rv1174c	0.00148	0.889743	251	1305866	1306302	1.30617e+06	GTTATCGGGCGACACTGCGCGGCCATACCAATCTGCAGGTCAGCAGCGATGAAACAACGTTGTTTACAGCCCGAGAAATGAGTTTATAGCCTGGCCGCAAG
Rv0081	Rv1180	0	0.998132	5922	1313383	1313729	1.31359e+06	CAAGTCCCACAACAGTTTTCCCGTTGTATCGGACCTTGCAGCATGCGATGCTTTCGTCTTGAGCCACTACCATGAAGTTAGTACGCTAAACAATCCTGAGC
Rv0081	Rv1181	0.00296	0.812153	399	1316731	1317023	1.31688e+06	AGGAACTGCGAAAAATGTTTAACAGCTTAGGTATTCAGTATGGTCCGGCTTTTTCAGGCCTAGTTGCGGTGCACACGGCGCGCGGGGACGTCACCACAGTG
Rv0081	Rv1182	0.000987	0.909588	623	1320387	1320649	1.32053e+06	GGATCGTGCAAGGCTGCGACCATTTCACATTCTTTGCAAGTGTGGATCATGTGCATGTGGACGCGATGATCGTCGGTGTCACGCTCATGGAGTTCCACCTG
Rv0081	Rv1183	0	0.949188	789	1323018	1323291	1.32317e+06	CATTCAACGAAATCGACAACGCTGCAAGGCTTGTCAGCAATATCCACGCGCTCGGTGACGCTCTGCAGGTAAACTTTGACGGTATCGCCAACAGTTTCGAT
Rv0081	Rv1185c	0	0.955739	210	1327385	1327726	1.32759e+06	ACCCAAGCGGGCAGGGGGATGGTTGGCGATAGCGATGCTGATCATAACGTTCTGCAATGCTGTGCATGTGCTGAAACAGGTTGACGCAGAGTCGAAGTCGG
Rv0081	Rv1189	0	0.986838	658	1332765	1333068	1.3329e+06	TCAACCGAGCGCTTGCCGGCGTGTTGGCCCTGTCGATCGAGGCCGGCAAGATCACAAAAATCCATGTCTTAGTGCAGCCTTCAACATTGGACCCGTTACGG
Rv0081	Rv1192	0.00296	0.80982	66	1334776	1335025	1.3349e+06	GATCGGGCGTGTGACCGAGCTCGCATGGGCGGGCCGCACTGCTTTGCATCGCCATTTGTGCCTATTGACGGCCTTAATATGACATGCTGTTGCCTGTGTTA
Rv0081	Rv1193	0	0.954547	200	1336947	1337268	1.33712e+06	AATGTCGATGCGGACGGGCTTATCAACTTTGTTGCCCAACAACTTTCGGTGCACAAGCGCCCGCGCGAGGTGCGTATCGTAGATGCGCTGCCGCGCAACGC
Rv0081	Rv1197	0.001973	0.881191	335	1340517	1340745	1.34064e+06	AACAGTCAATGTGCATGACAAGTTACAGGTATTAGGTCCAGGTTCAACAAGGAGACAGGCAACATGGCCTCACGTTTTATGACGGATCCGCACGCGATGCG
Rv0081	Rv1198	0.00148	0.895941	757	1340852	1341128	1.34098e+06	AGATCCTCAGCAGCTAACGTCAGCCGCTGCAGCACAATACTTTTACAAGCGAAGGAGAACAGGTTCGATGACCATCAACTATCAATTCGGGGATGTCGACG
Rv0081	Rv1205	0	0.973463	460	1348539	1348808	1.34873e+06	GGTTGCGCCCAACGACATTCGAGCGGGGGATAGGCCAAAAATGTACGCGGTTCACATCGGTGGTCTACGTTCTGGTGTATGTCGGCGAAAATCGACATTAC
Rv0081	Rv1206	0.007893	0.734206	114	1349099	1349434	1.3493e+06	GCCTGCGCACCTTCCTGAGGTTGGTCGACAACCAATTCGACATTTCGCAAACGAATCGAGGGCTTACGTGTCCGATTACTACGGCGGCGCACACACAACGG
Rv0081	Rv1210	0.00888	0.706163	97	1353579	1353871	1.35371e+06	AGAGTGGCCTGTCATGGTTGATAATCCTGCGCAAGCGGGAGAATTTCCGGCGCGCATTCTCTGGGTTCGACATCGACAAGATCGCTCGCTACACCGATACCGAT
Rv0081	Rv1212c	0.007893	0.738551	57	1354723	1354949	1.35483e+06	CCAGGTTTACGATACCCAGCGGCTCGTACACCGACGGGCACACGAAAACTGTTGCTGCCGAAAGTATTTCTCGTAGTTGTCCGATGGTAAGCCGGTCTTGG
Rv0081	Rv1213	0	0.977	500	1355844	1356154	1.35601e+06	CGGCGGCGCCTATCGATTGATCGATTTCGTACTCTCAAACCTCGTCAACGCCCGGTATCTGAGGATCTGTGTTCTCACCCAATACAAGTCGCATTCACTGGACCGCCATATC
Rv0081	Rv1221	0	0.949015	558	1364222	1364657	1.36445e+06	TAATTCCCATGGAACTCCTCGGCGGACCCCGGGTTGGGAATACGGAATCGCAACTTTGCGTTGCCGACGGTGACGACTTGCCAACTTATTGCAGTGCAAATTCGGA
Rv0081	Rv1223	0	0.950992	448	1367004	1367297	1.36717e+06	TGCGATCCCGGTCAACGAGATGAAATTGGTGGCAAATTCTCTGATCAAAGACGGAAAGATCGTGCATCCGACGTTGGGCATCAGCACCCGGTCAGTAAGCA
Rv0081	Rv1230c	0	0.967222	251	1374136	1374375	1.37426e+06	GTCCTCAGTGTGTGAGCCGTCGGAAACCTATGTCTTCTTAGCTTCTTTCTTCGTTTCGTGAACTAGATCACCATACATAACTCTTGTCACGGGAGTGGCGC
Rv0081	Rv1246c	0	0.967072	278	1388708	1389022	1.3889e+06	CGGCTTGCCCAACCTATGCGGGTTGTTAAGCAGCGGTCCGAAAACAAACTCGACACATGCGGCGGCGATCTTTTCGGGTAAGCGTTGCAGGTCGCGTGCCG
Rv0081	Rv1248c	0	0.966457	1384	1389823	1390074	1.38995e+06	GTAGTTCGACGGAGTCGACGGCATCGCGATGGTCATCGAACCTTCCGCCCACAACTGCAAGAAGCGTTCGATCCGGGCAGAAGTGTGGTCGGGTCCCTGCC
Rv0081	Rv1249c	0	0.948341	139	1393268	1393499	1.39339e+06	ATCGGCACCAGCTTGCCAAACATGAGCGCGCCGCGTTTCAGCGCGAATCGTTTGACGACGTATTTGAGCATTCGCGAGTTCAACGACGATATCGCCGGCAG
Rv0081	Rv1256c	0.003947	0.770889	112	1404461	1404759	1.40461e+06	GAGCTGGAATTCGTGAGACATTACTGATGTCATGTCTTATGTCTAAGACATTCCATCGGTAATATCAATCGGCGATTGTGAATCTGGTGACGCGACACGCC
Rv0081	Rv1265	0	0.99121	869	1413198	1413494	1.41335e+06	AACCGGTGTCACGTTTCGCTGCCGGTGAACGCGATGTCATTAAAGATGAAAGTATGTAATCATGTAATTATGAGGCACCATCACATGCACGGGCGGCGCTA
Rv0081	Rv1268c	0.002467	0.849664	109	1418265	1418546	1.4184e+06	GTCGTCATCGTCGGTCCTTTTCTCGTTCCGCTATGCGGAGTGGATGTTGAGAAAAGGTTCCGATGGTGACCTTTTTGTTATCTCTAGGAATTCTTGGAGTG
Rv0081	Rv1290c	0	0.949552	255	1444779	1445156	1.44496e+06	GCGGTCACCGAATAAGCATGCACCCATCCGCGAGCACTAGGCGGAACTACGTAACACTTCGATGCGGCAGTAGAAGCATTTTTCCGCTCTCGCTTCGCCGA
Rv0081	Rv1297	0	0.947396	173	1454761	1455120	1.45495e+06	GGATTCCCACCAGGCCATCGACCTGCTGATGTCGCAGCTGCGTAAGACGAAGAACAACTACGAATTCCTTGTTCAGGTGTCCAAGACCACGCCAGGGTCCA
Rv0081	Rv1302	0.009867	0.700818	64	1458126	1458400	1.45827e+06	CACGCACTGCGAAGATTCGGCCAATTGTTCGCAGCTGTTGCACGTTCGGCGAGTGTTCAGCTCTCAGGTTGGTGCAGTACGGTCTCGAGGTGTCCAGCGAT
Rv0081	Rv1304	0.000987	0.90578	386	1460774	1461111	1.46094e+06	AGCATTTGACCTGTTCGTCGGCGCAATCCAGGCCTTCATTTTTGCGCTGCTGACAATTTTGTACTTCAGCCAAGCGATGGAGCTCGAAGAGGAACACCACTAGT
Rv0081	Rv1308	0	0.944483	411	1463147	1463412	1.46327e+06	TATGGCTGAGTTGACAATCCCCGCTGATGACATCCAGAGCGCAATCGAAGAGTACGTAAGCTCTTTCACCGCCGACACCAGTAGAGAGGAAGTCGGTACCG
Rv0081	Rv1309	0	0.95168	361	1465074	1465410	1.46525e+06	AGGGAGGCCGGAAAGCAGCCGGTGCTGTATGTGGTGGGCCGTAAGGCGCAGAACTACTACAGTTTTCGGAACTGGAACATCACCGAGTCGTGGATGGGTTT
Rv0081	Rv1313c	0	0.997016	3545	1469396	1469704	1.46957e+06	GGCTCCTTGTGTTTCTGATCCTTGACAAGCCAGAAACCTTAAGCCACAACGACGTGCGCCTACTCAGGACACAAACTCACCCACGGAAGTGTCAGAAGAGCCCAA
Rv0081	Rv1314c	0	0.946449	201	1469809	1470056	1.46993e+06	GCGGTGAACCACCAGGTAGTACAAAGGATTTTAGTGCAGGCAGGCCCGCGTTGTATGCGTCGCACCACCCTTCGAGCCGATCGATATAGGACTGTGCGATT
Rv0081	Rv1317c	0	0.935994	103	1478990	1479228	1.47913e+06	CGGTAGCAGCGTTCGAAGTCGTCGTGCACCCTTCAACAATTACACCCGCCCACCGACATGACTGGCGGAAAAACGACATTGTGATGGGGTCGTCGTGGGTT
Rv0081	Rv1318c	0	0.935209	281	1480221	1480400	1.4803e+06	GAACTCGGTATGCAGATAGGTTGCGGTTGCGACCAATACGCCGCAAAAGCTGACCGCGAACAGGAATCGCGGGATGAACGCGTTGTTGATCAGGCCGTAGA
Rv0081	Rv1319c	0	0.958559	1018	1481594	1481851	1.48172e+06	CCAAGCAAGAATCCACATCACGAGAAACCCGAAGATCAACGTGGTTATCGACAGGATCAACACCGCCGACGCGAGCTGCGTTTCGGTCAGATTGTGCACCA
Rv0081	Rv1320c	0	0.978953	380	1482613	1482868	1.48274e+06	TTTTCACTGGCACCGCGCAACGTTTGCGACGACGCCAACAATCGGCTCGGGTATGATTTTGCCAGTTCGCACAGTCGTGCAGCCTCGTTGACCGGTTCGCC
Rv0081	Rv1321	0.00296	0.805206	72	1484119	1484377	1.48426e+06	ATGGTGACGTCAGCGTAGTGTGTCGGTCACGCTCTAAGGAACAACGTCGTTGCGCGCTCTAAGGTGAGTCGGGTGCGTCTAGTCATCGCCCAGTGCACTGT
Rv0081	Rv1331	0	0.985293	562	1500664	1500951	1.50079e+06	AGGGCATGGGTCACCATCGTGTGGGACGACCCGGTCAACTTGATGAGCTACGTGACTTACGTGTTTCAGAAGTTGTTCGGCTACAGCGAGCCGCATGCCAC
Rv0081	Rv1339	0.007893	0.732383	73	1505789	1506043	1.50592e+06	ACCCATCGCGCATTCATTAGGCCATGGAAGAGATTCTCGTCACCGAATGCGTCGATGTATTCCGCATCGTTGTATCGGGCATGGCACAGTAGTGTCCGTGC
Rv0081	Rv1342c	0.003947	0.768821	74	1508254	1508540	1.50838e+06	TCAGAAGCAGATACGTGAAGTACACCCAGCCGTGCACCACACCGATCCACGTCGGCGGATTGTCAACCTTGACGACGTAGCGGACCACGATCTCGTAGCAC
Rv0081	Rv1343c	0	0.990361	1028	1508580	1508908	1.50878e+06	TACCGAACGAAGTTGCGGTACGCGTAGACGCAGAACCAAGCAAACAATGGCCACTGCAACGCGTAACCCAGATTTTGAAAGGTGCCCGAGGTCGATTGAAA
Rv0081	Rv1356c	0	0.930738	605	1524904	1525443	1.52525e+06	TGCGTGCGGGGCATACTGTTCTACGGCTTGGTGAAACACGCCGTTGCCATCGATCTACACCCACGCGACCTACTCTCTGAAAAAGTCGACCGGCAGTGCCT
Rv0081	Rv1358	0	0.993912	1248	1527530	1527796	1.52768e+06	GATCGGCCGGGCAGCTCAACATTCGACACTCTTAGTCATGCCATCGGCAACTGCCACATGCTAATGGTGTTGGACAACTGTGAGCACGTGTTGGATGCGTG
Rv0081	Rv1361c	0	0.985437	831	1533574	1533966	1.53371e+06	CCTTCCGCTCGGCCATAACTAGCACCAATGATGGACAGCAAACAACGTCGGCAACAGGTCAAATTCTCTCAAGTAGTCACAACCCCAGATGCAAAGTGCAC
Rv0081	Rv1363c	0.000493	0.927047	1234	1535190	1535740	1.53554e+06	CCCACCTGAGTTTTCCCCGGCAGCATGACTGGTGTTGACTCTCTCGAAAACATACTCTTTACTTCGACCCTCCAAGCGTTTCTCCAAAAGATTCCCGGTTGT
Rv0081	Rv1366	0.00592	0.756359	78	1538714	1538969	1.53885e+06	GTGACCACCCGCACGCCGGCTACCGGGCCGTTCATGTCTGGCTTCGGTTACCTGCCGGTCGTGTCGAGATACAGATTCGCACCATTTTGCAGAGCCTGTGG
Rv0081	Rv1374c	0	0.99436	2210	1546958	1547214	1.54709e+06	CGCTCAATGCGCTGCGACAACATTAAATGTCAGCAGTCACACCCAGTGTGGGGGAAATTTGCATATGCGATTTAGTTGTGTGTAGCTTGTTTTGCTGTCTG
Rv0081	Rv1386	0	0.96324	232	1561267	1561542	1.5614e+06	GGGCCGTCGTCACGCTGTGTTAACCTCTCGTTCAAATGATATTCATATTCAATAGTGGCGCTAAGTGTCCGGTTGAATCCCCGTTGAACCCCCAACAGATG
Rv0081	Rv1387	0.00296	0.799869	122	1562358	1562749	1.5626e+06	TTTTTCAGGATGGTGAACAATTTGGCGAACTGTTGTTCACCAATCCGACTGGGGCTTTTCAGTTCCTCCTCTACGTCGTTGTGGTGGATTTGCCGACGCAC
Rv0081	Rv1394c	0.007893	0.741729	77	1569526	1569858	1.56969e+06	CGAGTTCGACGTGATAGCCAGGGGCGAGGTCAAAGGTGAAGTGTTGACTCATGATTGCCGCCATCAAAACCATCTCCATCAGGGCGAAGCTCTGTCCGATG
Rv0081	Rv1395	0.000987	0.919087	89	1571630	1571843	1.57174e+06	CGAGCCGTTGCCGCAGGCCGACCGCCATACGTTGGAAATGTGTATTGCACAATGCGACGTGCTGATGCAACGCAACGAGCGACGCCGTGGCATCACGGCCT
Rv0081	Rv1403c	0	0.968409	223	1580379	1580638	1.5805e+06	CGGGTGAGGCTGGTACCGAATTGTGTCAGCAGACAACAGTATACGTTCTAAATAATCAATGTCGACGATGGTCAGATGCTAGACTTTCCTGACTTACCCGC
Rv0081	Rv1405c	0	0.939005	306	1581878	1582213	1.58203e+06	ATCAGGTCTCCTGAGAAGTAAGTGATGTGGCTGCGAACTTCGACATCGTTGTCGCGGGCACGGCGGGAGCCTGGGCAGTAGCGTGCCTTGCGTACCCACCG
Rv0081	Rv1424c	0	0.931361	200	1599405	1599746	1.59959e+06	GAAGCTATACCGCCTCGCCGATGTTTGGGCCGAAGCTTGCACACATTGACGATAACTTGGTCGCGAGACCGCAGAAGCTGGCCTCGACGGCGCGCCGGGGA
Rv0081	Rv1441c	0	0.935231	200	1619598	1619873	1.61973e+06	ATCGCTGCAGTCTAAAACCTGGTGCCATCGTTGCGACGCAAAACAATCGACATGCTTACCATTTCTGAGCTCAACTAGCTGCTAGGTTGCCGCACTAGACT
Rv0081	Rv1453	0	0.950752	183	1638642	1638968	1.63879e+06	GGACATCGCGTTCGGACTGACCTCCGACCCCGACGAGTTGCACGAATTACTGGATGTGCCATTTCGGACAGCCAACGAGTTCGTCGACACCACCCTTGCGG
Rv0081	Rv1461	0	0.993321	1237	1648274	1648526	1.6484e+06	CTATGCGGCGATGCGCGACAACGTCGGCATTGGATCGTCGAATAAGAAGCTGTCGGATCTGTTGATGCGTCAAGACGAGACGTTCTTGCGTGAGCTGGTCG
Rv0081	Rv1462	0.00296	0.793973	165	1650516	1650855	1.6507e+06	ACCGCAGCCATCGAACACGAGCTGGAAATCACGGAATCAACGGAAAAGACAACAGTCTCATGACCATTTTGGAAATTAAGGACCTGCACGTCAGCGTGGAG
Rv0081	Rv1471	0.00148	0.89157	75	1659295	1659534	1.65941e+06	CCTGAGGCGTTGAGGCAGGCGTGACTACCCGAGACCTCACTGCCGCACAGTTCAACGAAACCATCCAAAGCAGCGACATGGTGCTCGTCGATTATTGGGCC
Rv0081	Rv1482c	0.00296	0.839977	93	1673107	1673337	1.6732e+06	GCAGCCACAGCGCTTTTGCACGCAATTGCGCGGTCAGTTCCACACCCTGCGGCACGTACACGTCTTTATGTAGCGCGACATACCTGCTGCGCAATTCGTAG
Rv0081	Rv1491c	0	0.941236	114	1681815	1682075	1.68196e+06	TGGCGATACCGTGCACGGTTTCGGTGGTGTTGCAGATGGCGGGAGCCGTCACGTCTTCGGAGCGTACGGGGTCAACATGAATAACTCGTTTCCCCAGGCTG
Rv0081	Rv1497	0	0.956985	196	1688768	1689125	1.68895e+06	GACCCGCAACCGACGGCAAGTTCTGCCGGATCGAAATCTATTGGTGCCCTTAAATTTTCATCTTGGCTATCACGGTATGCCGATCGGCAACGTGATGCCGG
Rv0081	Rv1498c	0	0.996316	2358	1689510	1689852	1.68969e+06	CGGAAACATGTGGGTGAACACCGAGGTAAGAAACACCACATCGAACGACGCATCCGGATATGGAAAGCGAAAGTCTAGTGACTGGTATTTCCCTTTCGGGT
Rv0081	Rv1500	0	0.986039	571	1691292	1691584	1.69147e+06	CCCATGTCCGTAAACAAGGCATGGAAAGGAACGACCACATACACGTTTAGGCGTAAAGTAGCGACACTGGTCGACAATGTCACTTCATTTAGCAACAAACC
Rv0081	Rv1501	0	0.995689	2141	1692007	1692332	1.69218e+06	CCTTTCTTGAAATACCCGAAGTCCTAAGCATCGTTGATCGTGTGCTATCTGAAACGGCCATCTTACATCTGCAGAATGGCTTTATCCTTCCGTCCTTCCCG
Rv0081	Rv1505c	0	0.980585	6462	1695136	1695790	1.69553e+06	GACGCTAGAAAACAGTGATCGTGAATCGTCGAGTGATGGCCGATATGATTGCCGCTCCACAATGTGACGTTGTTGCCAATCGATACGAATGGCTGGATAGT
Rv0081	Rv1507A	0.001973	0.878715	147	1697525	1697801	1.69768e+06	GGCCGATCCGTTTCTGGTTTTGTCTTGATGATCAAATCCGCTTCCGTTCACGAGATCGATTCCTGGTCTTCCCCCAGCGTCGCGATGTCGATAGGTGTCGC
Rv0081	Rv1508c	0.007893	0.740289	65	1697855	1698137	1.69805e+06	TAAACCGTTGCGCGCCATGTTCTGTAGGCACTGGTTCGGGTTGTGGTTAGGCTGCACGGTTGGCAGGTTACCAACCACTGAGCCCCTGGGCGGATGTGAGC
Rv0081	Rv1509	0.00296	0.786381	182	1700129	1700383	1.70025e+06	GCAATGGGTGTTTGCGTTGAGTAATAATCTGAACCGTGTGAACGCATGCATGGATGGATTCCTTGCCCGTATCCGCTCACATGTTGATGCGCACGCGCCAG
Rv0081	Rv1513	0	0.95559	229	1705421	1705667	1.70554e+06	TTCCGTGGCTGCAGACGTTCTGCGGCCCAACGATATTGCGTTCTTGAAGATCGACGTTCAAGGATTCGAGAAGCAGGTGATCGCGGGTGGCGATTCAACGG
Rv0081	Rv1522c	0	0.930231	108	1715003	1715258	1.71512e+06	CGGAGCCACAAGTGCGCGCAGCAGAATGACGAGAATCAAGAATACGATAACGATCGTCGCAATGACGATGAATTTCATATCGCTGTTGTAGTAGTCGCGGA
Rv0081	Rv1524	0	0.959763	228	1718557	1718893	1.7187e+06	CGTCGCGGCGGCGGGTTCAGCTATCGGATCTACTTGTTCGCCAAGGATTGATTCGGCGAGACCACACCCATGAAAAACTCATGAAATTTGTCGTGGCCAGC
Rv0081	Rv1531	0.000987	0.921477	186	1732524	1732833	1.73269e+06	TGCTGTGGCACGGGACCCTGGACTCACGGTTGCGTGAGTTGGTGATCATGCGGATTGGTTGGCTCACCGACTGTGACTACGAATGGACCCAACACTGGCGG
Rv0081	Rv1533	0.00296	0.809147	86	1733416	1733701	1.73358e+06	AACGGGTCGGACATGGCAGGTAATCTACCCTATTAGATTGACATATCAATCAATAACTCTTAGCGTCGTCGCAATGCGGACCAGAGTCGCCGAGCTGCTCG
Rv0081	Rv1536	0	0.964966	333	1736765	1737173	1.73701e+06	GCTGGGTCGACTTCGACAACGATTACAAGACGCTCGATCTGGCTTACATGGAGTCGGTGATTTGGGCCTTCAAACAGTTGTGGGACAAGGGCCTGGCCTAC
Rv0081	Rv1548c	0.007893	0.728342	92	1751273	1751634	1.75145e+06	TGCCGAAGTTGAAGAAGCCAGAGATCGAGGTTCCCGCATTGACGAAACCCGAAATGTTGGCCGTACCGGTGATCGTGGGTACCGAGTTTCTGAAGCCCGACAG
Rv0081	Rv1551	0.001973	0.879948	113	1756682	1756991	1.75683e+06	CCGGCGACCGTGCGTGATGAGGCGTTGAGCCTTCGCGACTTGCTGAAGTTCGAGTTCTTGTTTTCTGGCCGTGCCCAGTTTGAGAAAGACCTCGCAAACGA
Rv0081	Rv1552	0	0.931272	1045	1757941	1758225	1.75809e+06	CGCACCTGGTTTGCCGCCGACAAGACGGGATTTCACCTCCTGCACACGTTGTTTCAACGGCTGCTCACCTATTCCGACGTCATGCGCTATGACGAGTGGTT
Rv0081	Rv1553	0.007893	0.732944	80	1759771	1760007	1.75989e+06	GGCCGAACTCGATGCATTCAAGCAGTTCAGCATGTGTATCAACTGCATGTTGTGCTACTCGGCGTGCCCGGTGTACGCGCTGGACCCCGACTTCCTCGGTC
Rv0081	Rv1554	0	0.93538	183	1760162	1760458	1.76033e+06	GTTGCATCTTCGTGGCCTGGTTTGTTCTCTATCTGATGCTGGTATTGCGCGCCGTTGGCGCGGGCGGGAATTCCTACCAGCGGTTTTTGGACTTCAGCGCCAATCCGGTTGTCGTAGTGCTG
Rv0081	Rv1565c	0.00296	0.783835	44	1773044	1773257	1.77319e+06	GGTGTTGTAGTAAGCGGTCGCCTGGTAGGCGTGATGCGCAACGATGGCATAGATGAATGAGGCCAACGTCAACGTGCTCAATAACACCACAAACATCGTCC
Rv0081	Rv1566c	0.000493	0.927266	320	1774545	1774840	1.77466e+06	GGAGCCGCTTTTCATGCTGCGTTTCATGGGGTTGTAACCTCCTTGGCACTCTCGGGTGGTGTGTGCCTCAGCACGTGACTTCACCGTCTGCCATTCCAGCC
Rv0081	Rv1588c	0	0.992236	1018	1789742	1790006	1.78988e+06	CTCCTCCCGGCTATTCGCTAACATGTTCGAATCATAACGTCGGGCACTGACAAGAAGTCGCGCCGACAGCTGCTAGAACTGGTGTTAGCTAAGTGAATTCA
Rv0081	Rv1589	0.00296	0.8337	412	1791146	1791523	1.79132e+06	GGAACTGCTCGACGAGCTACAGATGCCGCTGAAGGCACTCAACGCCAGCCTGTAAATGGTGGAAATCGTGGCTGGAAAACAACGCGCTCCGGTCGCTGCCG
Rv0081	Rv1590	0.001973	0.881548	204	1791208	1791464	1.79134e+06	CTACAGATGCCGCTGAAGGCACTCAACGCCAGCCTGTAAATGGTGGAAATCGTGGCTGGAAAACAACGCGCTCCGGTCGCTGCCGGCGTGTACAACGTGTA
Rv0081	Rv1591	0	0.978277	377	1791658	1791949	1.79179e+06	CGTGGCCATCACACGCGCGGGTGAGCGGGTGCACGAGTATCTGGGCAGCGAATCCCAGAACTTCTTCATCGCGCCATTTATGCTGCTGGGGCTCTTGAGTG
Rv0081	Rv1609	0	0.959592	455	1808640	1808937	1.80877e+06	GTACCGAATTCTGCGGGTAACCAACCCAAGTCCCTACATGTATCTACTGCAGGTGCCGAATAGTGATGGTGCAGTGGACTTTTCGATTGTTGGATCCAGTC
Rv0081	Rv1630	0	0.969782	299	1833984	1834308	1.83417e+06	CCAGTCCGAGGTGCGCAGCGAGTTCCTGAATAACTTGCAAAAAGGCACCATCCGAAAGGGTGTCGTGTCCTCGATCGTCAACTTCGGCGCGTTCGTCGATC
Rv0081	Rv1635c	0	0.929062	149	1841251	1841528	1.84137e+06	GGCCCGCGAGGATGGCGAACGGAACACTGTGATCGAAATACTGGCGGTGTATGACGTCGAGAATGATGTTTCTGTTCAACCCTGCGATCCACCCGACCTGC
Rv0081	Rv1640c	0	0.965433	248	1851535	1851808	1.85168e+06	CGGCCAGCAATGCCAGCACGAAGGACCACGCGAAGTTGGTGTCGGGGAAGTTGAACAGATAATCGTTGATGAATTCGCGCGGAACCTTGATGATCCACCGA
Rv0081	Rv1641	0.00296	0.78478	939	1852302	1852783	1.85248e+06	GCTCCCAATGCCAGACCGCCGGTCTGCAAGATCATGGACTACGGCAAGTACAAGTACGAGGCCGCGCAGAAGGCGCGCGAATCCCGCAGAAACCAACAGCA
Rv0081	Rv1642	0.00148	0.899624	463	1852814	1853037	1.85292e+06	CACCGAACTAGCTCGCCAGCAAGACACGCAGAACCTAGAAATTCTAGAAATTGAGGAAACATGCCCAAGGCCAAGACCCACAGCGGGGCCTCGAAGCGGTT
Rv0081	Rv1645c	0	0.966012	321	1854902	1855218	1.85508e+06	TCCTCGAAGAGCTGGTGTTTTTCGGCCTCGGTCAAGCCTCCGCAGAAGTATTCGGCGACCTTGATGACAAGCATGAAAAACGTCGCATGCGCCCAGTAGAACGTATCTGGATTCAGCGCGTG
Rv0081	Rv1646	0	0.974829	4041	1855510	1855811	1.85569e+06	AACGCCAGAAAGTTTTTAACTAGATCAGGATTGCTTAGCTGTAGACTTTATTTCTCAATGACCACGTAAGGATTGCTGCGGCCAGTACAACGTGTACAAGG
Rv0081	Rv1647	0.00148	0.896366	104	1857557	1857802	1.85769e+06	TTCCGCCCGACTTGGCGATCTATCGCATCAAGACTGTTAGCGAGTCGACAGCTGCCGATAACTTCGATGAGATGAGTCCCGATGCACAGTAGAACGCGATG
Rv0081	Rv1651c	0.00296	0.828641	102	1862659	1862980	1.8628e+06	GGCAATCCAAACGTCATCACCCCGGTCAAGTTCGTGGTATCGATCGAAAAGGCGATGGTTGTGTCCGTGACCGTCATCACCACATTGGTGAAGTTTTGTGA
Rv0081	Rv1652	0.003947	0.775335	100	1865384	1865681	1.86556e+06	GTCCCGGCGCAGTCACCGCGGAATGAGTTTGCAAACTGTTGCATAACGATGCAAAATCGGCAGGTGGCCAATGCGACGAAGGTGGCGGTTGCCGGTGCCAG
Rv0081	Rv1664	0.00148	0.900938	137	1888904	1889203	1.88905e+06	ACCGGGGGAGCCGCTGGAATCGCCGGATTACTCAAGGCGGTGTTAGCGATTGAAAATGCCGTGATTCCACCCAGCCTCAACTACGTCGGTGCCGCAATTGA
Rv0081	Rv1665	0	0.948473	416	1890985	1891369	1.89114e+06	TCCGTCCTGGCAGGCTCAAATTATGCTATCGGCATAGGTGCAAATACGACAGGCGTTGAATAGCGATGTTTTTGCGAGATCGCGTAATGTGGCTTAAACTT
Rv0081	Rv1666c	0	0.939263	265	1892752	1893043	1.89291e+06	ATCAGCGAAACGATCGAATCGCGAATCTCGTTGTCGCTTAACGTAGTACCCTCTTCAGAGCAGCCACTAATCAACGTCGTCAACATGTGGTCGTCGGGTCT
Rv0081	Rv1672c	0	0.963717	247	1898096	1898406	1.89829e+06	ACAATTGCATCATGAAATGACCCCAACCCGGTCTTTGTAGTCCGGCGTGTCACTAACACGATCGGTTATGTCATTGCAGTAAAACGGATTTGGCGTTGCGC
Rv0081	Rv1675c	0	0.96064	497	1900236	1900472	1.90035e+06	GATCAATCGGTCGCGCTCGAACTCCTTGAGAATCTTGTTGATCGATGGGCGCTGCGCTCCAAGCATTGCGGCGAGGGTGCGTTGGGCAAGTTCGATACGGG
Rv0081	Rv1682	0.00296	0.840097	201	1906437	1906784	1.90658e+06	GCAGTCAATCATTACATCGCCGAACTCGTGCTGCGTCAGCAGGCGCAGCACTGTGAGATTGAAACGCTCAAGGCAGAAATAGCCAGTCTGAAGGACGAAAA
Rv0081	Rv1687c	0	0.984258	484	1912772	1913034	1.9129e+06	GGATGACGCGCAGCTGGTCGATGATGACCGCGGGGTCGGCACCGTCGCGAAGTAATTCATCACTTGATGAAATCATCATGTGATGAATATCCGCCAGTCGT
Rv0081	Rv1690	0	0.929626	2801	1915349	1915629	1.91546e+06	ATTCCACACGAAACGCGTTAGTGTGCAAACCTTTATCCCACTGTGCTGTGAACGTGACTCTTGTTGGCCACTGTTGTCGAGGTGCCTTAAATGACGCAAGT
Rv0081	Rv1705c	0.002467	0.854024	89	1931808	1932057	1.93191e+06	TGTAATAAGGCTGTTGCCAATACCAATGGCGAAATATGGCAAACCCACGGTGTTGTAAAACAGCTGTGATATCGGCAGATACCAGTTGATGAACCATTCCA
Rv0081	Rv1707	0.001973	0.881577	214	1935405	1935638	1.93551e+06	TCGGCGAGATCCCACAGGCCATGCCGTCTTTCGACTTCCCGCAAGTCGCCAATTCGACGATGCTGCAGGTGCTGCTGTCGGCGGTGGCCATCGCGCTGTTG
Rv0081	Rv1722	0	0.940018	403	1947879	1948161	1.94801e+06	CATCTCGCCGACGCCGTTCAACCTGCTGGGCATCTATCGCTGGATCCGAAACTTCTTCTACCTGACCTACTACGACTCTTTCGAGGGCGAACATTCGCGCG
Rv0081	Rv1724c	0	0.983489	624	1950708	1951023	1.95086e+06	ACCGAGAACCGAATACGGTCGTCGAGCAGCGAAATGTCGATCTTTGGTGATGGTTTGAGTTGGCGCTGGAAGTGTTTGGCTAGTGCTTGGATCCAATACTT
Rv0081	Rv1739c	0.003947	0.769984	89	1965837	1966204	1.96601e+06	CCTGCACTGCGGTAGGCAATGTCATAAAGATATGGTCTTCGCCAATCTTATCGAGAAGACTGGCGGCCCTGAGTGATTCACGCAAGTCTTGTTTGACCCGG
Rv0081	Rv1753c	0.00148	0.889155	184	1982616	1982951	1.98275e+06	GACCGTTATCGGTTGAGTATGTATCGCAGGTAGACTAAAGCCACCGATTGTGATACCCGCGGGTATCGTCAGCTGCGGAATAGTTACTTCCGGAATCTGCA
Rv0081	Rv1755c	0.00296	0.83799	204	1987262	1987653	1.98742e+06	CGAAAAAGCCGCCGTTTTCGTCGTAGCTGACGATCAGCGCCGTCTTTTCCCACACCGCAGGATTGGCAAGCAATATTCTTAAGATGTTGACGATTGCGAAAGCCCC
Rv0081	Rv1765A	0	0.943402	210	1999043	1999388	1.9992e+06	CGATAGTTACTGCGATCCGGGGTCGGAATGATGCACCAACTCAGAAAGATCTGAATTTGATTGCCAAACAGCATGATTGAATACTTGTACGGGCAGATCTT
Rv0081	Rv1770	0	0.95479	224	2004272	2004618	2.00443e+06	AGTTGTTGTGTGCGCTCACCACGACGCCGCGCACAGCGGCAAGTTTTTCGAGGCTCATATTGAGGAGGTAATGGTCGAGCTGTTTCCCGGGATTGTGGAGC
Rv0081	Rv1775	0	0.959102	562	2009060	2009327	2.00919e+06	TTGTTCAACAGTTGGATGGGAAGAATCTGATGGCCAGCGATCTGTACCTGGGCTACCGCAACGACGACGCGGACACGCCGTTCGGCAAGTTCTTCAAACCC
Rv0081	Rv1780	0.004933	0.762119	85	2014545	2014862	2.01471e+06	CCGCGGCGCGAGCGGATCAGCGGCCATTATGGCAGGTGACGTGAGACGGTATACACCTATGCAAAATCACGACTACGTTACCTACGAAGAGTTCGGCCGCA
Rv0081	Rv1785c	0.008387	0.71037	77	2024033	2024348	2.02421e+06	CGAGCGGCAGGCCGTACAGGACGAGAAACAACTGAAACGGAAACAGATTCGCGAGATCGGCCATCGCCTCGCACTCGCCCCGGCCTGCGATGGCGTCGATC
Rv0081	Rv1787	0	0.994559	1909	2024952	2025256	2.02511e+06	TTAACGCTGGCCAAACGATCGTTTACGAGGAATGAATATTTGGCGTCATCGGCGCTGGAGGCCGGTATTGCAATCTAATGTGTTTTCTATGCAACAGTTGCG
Rv0081	Rv1791	0	0.980278	343	2029714	2029938	2.02981e+06	GGTCAAACGCTGTTACTGTGGCGTTACCACAGGTGAATTTGCGGTGCCAACTGGTGAACACTTGCGAACGGGTGGCATCGAAATCAACTTGTTGCGTTGCA
Rv0081	Rv1792	0.001973	0.884879	223	2030242	2030480	2.03034e+06	CTATCGGCGTCCATAACAGCAGACGATCTAGGCATTCAGTACTAAGGAGACAGGCAACATGGCCTCACGTTTTATGACGGATCCGCATGCGATGCGGGACA
Rv0081	Rv1793	0	0.951403	585	2030478	2030807	2.03067e+06	CTAGCGCCGAAAGCCACAGCTGCGTACGCTTTCTCACATTAGGAGAACACCAATATGACGATTAATTACCAGTTCGGGGACGTCGACGCTCATGGCGCCAT
Rv0081	Rv1795	0	0.99309	1160	2033517	2033791	2.03366e+06	TGCACATGTGCCCCACACCATCTACAGTCCGCTATTCCGCAAGTTTGTGGAATGGATTGAATACCTCTGCCTGATGCCGATCTTCCCGCTGGCGTTGTGGT
Rv0081	Rv1796	0.000987	0.920102	187	2035015	2035343	2.0352e+06	GTACGTGCTAAGTTCCCCGAATTGTCGGCGTACCAAATCATCAATCGGCTGATTCATACCGCCCGGCCACCCGCTCGCGGCGTCGACAACCAGGTCGGCTA
Rv0081	Rv1798	0	0.965169	1286	2038078	2038416	2.03823e+06	AGGAGCTGATCGCACTGACCCAGCTGATGGGTCGGGAGAACGAAGACGTGATCACTGAGGAAGAGTCTCAAGTGTTGTTGCCGTCGTATACCAAGTTCTAC
Rv0081	Rv1799	0	0.991888	1017	2038600	2038898	2.03874e+06	GCCGCTCAGGGCGGGGTACGTGCCGTCTCAATCCGTGCTGTGTCCAAATTGTTTACAATTAACGGTGGTGCCACACCTTAAATTCCAAATGTAAATATATT
Rv0081	Rv1801	0.00296	0.820815	103	2042688	2042995	2.04288e+06	CTTGGTAACCCAAAACGGGCAGGGGGTAAGCGCCTTGCTTGGCAAGATCGGGGGGAAACCAATCACCGGAGCGTTGGCTCCGCTGGCCGAATTTGCTTTGCATAC
Rv0081	Rv1802	0	0.961259	232	2044045	2044309	2.04418e+06	GGCTTCGCTGAGTCAAAAATGGTCCTGCCGGCTAACGACACCGTAATATCGACCATCTTCGGCATGGTGCAGTTCCAGAAGTTCTTCAATCCGGTGACGCCCTTCAATCCCGA
Rv0081	Rv1803c	0	0.934464	1243	2046775	2047089	2.04693e+06	CCGCCAAAGGAATTTTGGAACCGACGCCAACGTTACAGTTTTGCGGACCCGCTATGGGGTGCATTCACCAGATTCACTGGCAACGATGTGAACCCCGTGTC
Rv0081	Rv1804c	0	0.9375	345	2047282	2047509	2.04738e+06	GTAGCGTTGACACAACTCTCATAGACAACGATTCTCCCGGAATTGCGCTTCTCTTGCGGTGCAACCGGTTACCGCGTCATTCCAATACGTTACGGCTGCGC
Rv0081	Rv1805c	0.001973	0.882088	121	2047829	2048090	2.04796e+06	ACCCCGGCGCCGTTTTCGCACTCTGAATCGGCCTTCCGGTTCGAAATCCGTTATTTCGCAAGCTCGTTGCTTCGCGGCCTTGTGTGAGTGACGTTCACGGG
Rv0081	Rv1809	0.00296	0.793096	82	2051903	2052154	2.05203e+06	TCATGGGCCAACTCATTAACGCCATCTTCGGGCCGACGGGCGCAACGACCTATCAGAACGTGTTTGTCACCGCAGCCAACGTCACCAAGTTCAGCACGTGG
Rv0081	Rv1810	0	0.950859	143	2052807	2053029	2.0529e+06	GGCCGAATTTTGACTCGAAAAGTATGTCGGGCCCTCGCAGCAGATCTGCCGCAGGACGCGATGCAATTACAACGCACGATGGGACAATGCAGACCTATGAG
Rv0081	Rv1813c	0.001973	0.876003	405	2055701	2056012	2.05584e+06	AGGCGACCGCGCCGCACCTGGTGAAGCGACTAACCACTTTGCAAGTCTTGTCACCGCACTTTTCTAGTGCGACTTGCTCTGCTCGCGCCGGTGTGCGCTGG
Rv0081	Rv1814	0.002467	0.857568	196	2056303	2056696	2.05654e+06	GGATTCTTCTCAGCGCTGCCCGAGGAAATGCGGGACCCGGTACTGTTCGCCATTCCATGTTTTCTATTGCTGCTGATTCTCGAATGGACGGCGGCCCGCAA
Rv0081	Rv1819c	0	0.985512	461	2063466	2063675	2.06358e+06	CCATGCAATCGGATGATTGCTGCGCGGAAGGACGCAAACGCGTCGTAGTTGTTGCGGAAGAACGACAACGAGTCGTGAATGTTGCCGAAGGAAGTCGCCGT
Rv0081	Rv1828	0.002467	0.861673	1215	2073716	2073988	2.07382e+06	TATAACTTTGCACACGTCGCTGATCAAGTCTGCGGTTCGCGACGTTCTTCACCGCTGAGGACTAGACTTCGTTCGACAGCTTGGTGTTCGACGTCACGGTA
Rv0081	Rv1830	0	0.973704	388	2075006	2075310	2.07517e+06	GGTTGTGCCGTCGATCCGTAGTGCGGCAGGATCCGGCAGCCAGCGGCTGTACTCGTTCAAGGACATCTTGGTTCTCAAGATCGTCAAACGGTTGCTCGACACCG
Rv0081	Rv1837c	0.00296	0.830508	97	2085043	2085313	2.08516e+06	AGCGCGACGTCGTGGATGTCGGGCACCTTCGAGCAGCCGACACCTTGATCAACCCAGCGAACCACGTAGCCGAGGATGGATTGACAGTTGTTGTCGACCTC
Rv0081	Rv1844c	0.00296	0.810053	136	2093506	2093861	2.09376e+06	AAATCTCATCACTTACCCCTTTACCCCCTTTTAGTTCTAGCCCGCTACACCGGTACTTCGGTGCGGTCTGAACTCCATAGTGTGTGGAACTTGCCTGGTTCGTCGATCCGGCCGT
Rv0081	Rv1863c	0.00148	0.898173	111	2111158	2111479	2.11133e+06	CGGAACCGGTGCATCACCGAGAGGTGCGACACCAGTGGACCTGGATGAACGGCTGCGCAAGCAGTCAAGTGGTCAGACATCGTCAGCAGAGTCTACCGGCG
Rv0081	Rv1875	0	0.932308	448	2124260	2124559	2.12438e+06	GAACATCGACACCGTGCCAACCAGCCGCTACGTGTTCAGAACACCGTTCAAGGATTGAGGAACGTGAGATGACAACACTCAACGAAGCCGCGGCACTGGCG
Rv0081	Rv1876	0	0.971851	300	2125217	2125496	2.12537e+06	CAGCCTTATATCCCATAGGAGTGGTCATGCAAGGTGATCCCGATGTTCTGCGCCTGCTCAACGAACAATTGACCAGCGAGCTCACCGCTATCAACCAATAC
Rv0081	Rv1878	0.00148	0.889516	131	2128074	2128339	2.12822e+06	AATCCTGGCCTCGGCGCCAGTCCGGTGTGGCATACCTTCTGTATCGACCAATGCAGTATTGCATTCACCGCAGACATCAGTGTGGTCGGCGATCAACGTCT
Rv0081	Rv1880c	0	0.990946	910	2131786	2132050	2.13191e+06	CAGTGCAGCTTGTCCTTCACCGCGCCTCCGTCGATCGAGTGGCTTTTCTTCAAGACTAGAACCCGCAATTCAACATTCGGCGAGGATGTTGAAGTCTGTTG
Rv0081	Rv1881c	0	0.991997	1233	2131759	2132047	2.13194e+06	TCCGTCGATCGAGTGGCTTTTCTTCAAGACTAGAACCCGCAATTCAACATTCGGCGAGGATGTTGAAGTCTGTTGACACCACCGTGTTGGGTTTTTTGCTGCTG
Rv0081	Rv1902c	0.004933	0.763274	81	2150037	2150339	2.15021e+06	CTTGGTGTGGTGGAAGGTCGTTGCGATGTCGGCATAGACCAGCACCACGAGAAAGTAATCGAACGCATCCATCGTCCAACCCAAGAAAGATGCCATAAAAG
Rv0081	Rv1903	0	0.960563	200	2150432	2150733	2.15057e+06	TCAACGCGTTCATCAAGCCCATCGTGCAGATCTTGTCGATCCCGTTGTACATCCTGACTCTCGGTCTTTTCCATGTAGTCGTTAACGCGTCGATGCTGTGG
Rv0081	Rv1906c	0.004933	0.762019	106	2152471	2152780	2.15262e+06	GGTTGGCAGCCGTGCGTCTTGAACGCCTTGTCGGTCGGCTCAATCGTCACTACCTGTGGTTTCTTGCTGAGTGCGTTATCGATGAGCGCGCCATCGGGGTTACCCAT
Rv0081	Rv1917c	0.00296	0.808421	168	2163307	2163656	2.16348e+06	GTAACCGGGCTCGTGCCCCCGCTCAACGGAACATTCAACCCAAACGGATTAATCGCGAAACCAGGGATCGTGACAGCGTTGGTAGCACCGCTCAGCGGAATATTCAAACCGAACGGA
Rv0081	Rv1918c	0	0.993102	1913	2170596	2171004	2.17076e+06	CGCATGAGAGTACGCGGAGATCTTGAATTGTGTATCCGAGCAAATGAAACCGTTATCTATTTGTTATAGACATATCGGGCACGGATGCAAAGTTCTTTTAC
Rv0081	Rv1920	0	0.986461	544	2171622	2171882	2.17177e+06	GCGCATCATGACGCCGCTGCGCAAGGTGATTAAACCAAAGGTCTATGGGATCGAAAATGTGCCGACCGAACGCGCATTGCTGGTTGGCAACCACAACACGC
Rv0081	Rv1921c	0.002467	0.8661	180	2173742	2174068	2.17387e+06	GTCGTGCCAGCATGCGCCGGATGGAAGGGGGATGGGAACTGAATGGTTGCCTGCTGAACTGAACGCTGAGCAAATTCGATGCCGACGAAACATTATGGGTT
Rv0081	Rv1926c	0	0.930815	545	2179324	2179640	2.17948e+06	GAGCTTCATTGGTCCCTACCTCCACTACTTGTTGGGGCGATTACCTGGTTCGAACCTCGCCGACGTCATTACCTTAAGCCGCAAATGACCCGCTGCTAACTCCAGATTCGATAG
Rv0081	Rv1936	0	0.985386	526	2187142	2187412	2.18727e+06	CAACATGTCCATAGCCAATACGCACATGAGAGTGATCGATATAGACAAATTCCCATGCAAAGAAGCACTTGTGTACAACGAAGTATCTTGGTAGTACTGTG
Rv0081	Rv1943c	0.000987	0.902666	800	2195169	2195530	2.19534e+06	CGAATTGATGAGGTCTACCGCGCAGCGCAACGTCACCTGCAACCGGGCCGTCTTCACGGTGCGGGTTCCGTGTCGATGAACGACGCTGCGGCACAACACTT
Rv0081	Rv1975	0	0.968521	244	2218253	2218567	2.21841e+06	GGCGATCAATCCCGCCGTAGCGATCAGCGGCATCGAGTTGATAAACCAGTGGTACTACAACCCCGCGTTTTTCGCGATCATGTCCGACTGCGCCAACACCC
Rv0081	Rv1979c	0.002467	0.853194	237	2221660	2222055	2.22182e+06	ATGATTCGGTAGTAGTGCAGATAAGCCATCGCCGGTACCACGACGAACGTGATCACGATCAAAGCAATCGAGAAGTAGTTCGGACCACCCCGCACTAGAAA
Rv0081	Rv1981c	0	0.95124	473	2224650	2224950	2.2248e+06	TCACCGCGGTAGTAGTCGACGATGATCTGCGCTTTTCGCTGCAGGTAAGGGTTCTGTTCCGACCAGTCGAAGGCATCGTCGATCTGCTTGGTCGAGCACAG
Rv0081	Rv1984c	0	0.969234	298	2227816	2228128	2.22801e+06	ACATACGAAACATGCGCCATAATATTGCCGCCTCCGGTGCATATTGGATCGTCGGGAGCACACAAGTTTATGGTCTTAGAGCTATACAGCGGACCGATTGT
Rv0081	Rv1985c	0	0.929293	121	2229001	2229225	2.22911e+06	GTAATTCGCGCGATGATCGGACTGTCCAGTTTCCAGCATTGCCAATAGAGAGGGACGTCGAGGTGTATGTCGCAGACCCGTACGAACGATCCATCGGCAAG
Rv0081	Rv1986	0	0.997712	4116	2229823	2230105	2.22996e+06	GACCATCTGCGGAGCGTCGCACTGCACATTAATAATGCTAATGTAAATGAAGAATTATTAGCTATACTGACCCATACAAACTGCCTAGTGTCGATTGCGTG
Rv0081	Rv1987	0	0.976928	323	2231115	2231375	2.23128e+06	CTTGAATTCGACTTGCCGGCAGGAGAATCCGTCTTGCACACATGGAATAGCACCGTTGCACGATCTGGCACGCACTACGTTCTCAGCCCAGCGAATTGGAA
Rv0081	Rv1989c	0	0.966967	683	2232559	2232844	2.23271e+06	TCGGCTTATAAGTGATGCGAGTTGCTCCTTACGATGACCATGGCACAGCGGCATCCTTCTCTGCGCCAAGCTGGCCAGCTACGTGGCTCGAAGTTCTTGGTAAAGAGCAGGCGTCAG
Rv0081	Rv1990c	0	0.938014	114	2233520	2233779	2.23366e+06	AGCACATTTACTCCCATGGGCAGCCTGTCTTCCTTTTGTCTATTGATTTGTCATGTATTATGACACGAACCGAGGCGTCGATGCGAGAGGAACTTCACGAC
Rv0081	Rv1994c	0	0.955862	379	2237907	2238165	2.23802e+06	CGCATCTCACACGTCAGCATAGATCAAATAGTACACCATATACTGGTATAACAGCAAGAGCTGAATTGTACATCCATAGCAGATATGATCGGCGCGCGTCA
Rv0081	Rv1996	0	0.970922	348	2238990	2239342	2.23919e+06	GCCCCGGAAGGGTGGGCATTTGAGTATTCGCGGTTTCAAGAAGCCCAAAAGCGCGAAATCGTCGAACACTCGTACCTGGTCGCCCAAGCGCACCAAATCGT
Rv0081	Rv2004c	0.004933	0.766152	80	2250301	2250546	2.25042e+06	ATCCGCGTGGCCGTCTACAATACAACCTTCTTTGATCCGGCCGGCGAACAAAACCTCGCGCCCGGAAACGAATTCGTCGACCATGTGTTCAATCCGCCGAATCACATCCCCGGA
Rv0081	Rv2009	0	0.960598	219	2257858	2258205	2.25803e+06	CTGCACCGGTCGTGCGAGCCGGTTAGCAAATAGCACGTTCATACACATAAATGTGTATAGTGGTGTTGTGTCACGGACCAACATCGAGATCGACGACGAAC
Rv0081	Rv2012	0.001973	0.885215	162	2259270	2259559	2.25938e+06	CGATGCTGTCAAAATCGAAACGGTCCTGTCGTCGTCGTGAAACCCTTCGCATCGGAGAAAAGATGAGCGCTCCAATTACGAATCTTCAAGCCGCACAGCGTGA
Rv0081	Rv2019	0.00296	0.805209	197	2266258	2266676	2.2664e+06	GATTGCCCGTGCCGCACGATTTCCGGGACCATTCATCTACACGGTTCACCCGAGCAAGATCGTTCGCGTGCTCTAGTCGTTCATCGCTCCGTTAACCGCCGGCGAGG
Rv0081	Rv2021c	0	0.935212	111	2266676	2266936	2.26683e+06	GCGAGAACGGTTTGTGCCTCTATGCCAGGGTGAATGTCTCATCTCCCAGGCGGACGGTGATATCCAGTTCTCCGCCAAGAGCGGACACGTATTTGCGCAGT
Rv0081	Rv2022c	0	0.974264	287	2266999	2267233	2.26713e+06	CGGGACGTACGGCGTCCATGTCCCGTAGTGTCATCGCCATCGTGCCACTTACCCTTTCTTGCGCTTGCGCCTCTTTGGCTTCGTGTCCTCGAACTGTGCGA
Rv0081	Rv2023A	0	0.997107	3730	2268415	2268775	2.26864e+06	CTTCTCCAGTGAAATTGATACAAGATCGATCCGATAAGCGGTACCTTGTACACAGTGCAATTGTAGTAATTCGCGTTTTGTCCTACGCTTGTATTCTGCGT
Rv0081	Rv2034	0.00296	0.840943	69	2281168	2281371	2.28127e+06	CCCGGATCACGTGTCACACCACCCGCGCACCCTTGCGGAAGAATATCCGTAAGTCTAAACTTACGGTTCGTGTCCACTTACAGATCACCGGATCGCGCTTG
Rv0081	Rv2040c	0	0.951413	575	2286011	2286519	2.28634e+06	GACCACGGCGATGAGAAACAGCGGATCAGAAGTGAAGAGGTTTCTGAAATTGTCCAACCTCACGAACGTCGCATGCGTAAACAAGTCCCACTTCTGAAAGCTCATGTACAGCGAGAATC
Rv0081	Rv2041c	0	0.947812	190	2287243	2287529	2.28738e+06	GTTCCCAGCTACCGGGCGGCGGTGGCACGCCGGCGTCGTCGAATAGCTGTTTGTTGTAGAACAAGAAGTTGCCGGACCATTGCTCCGGAAAGGCGTACTGGCCTCCGTTGAACGTGAAAG
Rv0081	Rv2044c	0.000987	0.914949	96	2289477	2289721	2.2896e+06	CGTCGCCACCGCAGGGCAAGGAAACCGCCGGCAAGGACGTAAGCGATGAAAGCGAAGTGCATTACCACCGTTGATACAACGACGGTTTCGTACATCTCTCG
Rv0081	Rv2055c	0.002467	0.847784	81	2314151	2314362	2.31426e+06	GGCCGGTCACTCCCCGGGAGCGAATCTTGCCTCGGTCAGAGATGAACACCCGCAATGTTGCGGTGTCTTTGTAATCGACGCTCTCGACGCCGAGGCTATCG
Rv0081	Rv2058c	0	0.940508	329	2314919	2315297	2.31511e+06	GGCACCCTTCCTTCGAAGCTCGGCTTATTGAAAATCATTTTCGACAACAGCTAGGTGGCACTGTACCGTCGACGTCGCAATAATGAAAACTGTTATCGATA
Rv0081	Rv2059	0	0.95709	493	2314994	2315291	2.31512e+06	CTTCCTTCGAAGCTCGGCTTATTGAAAATCATTTTCGACAACAGCTAGGTGGCACTGTACCGTCGACGTCGCAATAATGAAAACTGTTATCGATAAGGAGG
Rv0081	Rv2067c	0	0.96334	375	2325013	2325455	2.32527e+06	AAATCCCGAGCTTTCGTGAGATAGTTTCGGAGCGGATGATACGTCGGTAGTAACGAGATTGCTTCCTTCGCCAATTTGATCGATGCATCGTCCTGCCCTAA
Rv0081	Rv2075c	0	0.991328	952	2332056	2332307	2.33218e+06	GCTTGTTCCGTCCGCACGCCGCAACACTTGGTCGAGGGTAGCCACCACCGACTCATACGCCGACGCGTTCTTCAGCTGGTCCTCCAGGTAGAGCAGGATGA
Rv0081	Rv2091c	0	0.983509	512	2348559	2348818	2.34869e+06	CGTGCATTCGAAGGTGGCGCCCTTTTTGACCGTGGGGTCTGAACCGTTGTTGCACTTGACGTCTTTGACGTTCTTGGCGCCGTACCCCGTGGTCTCATCGG
Rv0081	Rv2092c	0.007893	0.724981	79	2351675	2351980	2.35184e+06	GTCACCGGTCAGCAGCCCGATCTGGTCACGGCCGTAGCGTGCTGTGAGATCGGTGTGCTTTTGGTTGCTCAGGGCTTTCAGCGGCGTGGTGTAGAAACATT
Rv0081	Rv2094c	0.00296	0.802067	126	2352981	2353344	2.35318e+06	GCTTCCGCTTTGTTCTCGTTCTGCAGTTCACGGACCTCGGACTTAAAGATTCGCAATGACTTGCCCAACGAGCGCGCCGCATCGGGGAGCTTCTTGGCACC
Rv0081	Rv2100	0	0.99097	948	2359596	2359856	2.35973e+06	CCTGGCCGTTGGGGCCGACGCATCCATCAAATCTGAAGTGCGCGTGTAGAAAACACCACCTTTTGAAAACTTTCTGGACGGGCTGGCGGGATGTGCAGTTA
Rv0081	Rv2106	0	0.988686	8977	2366776	2367050	2.36689e+06	CATTAATTTGTCAAACCCTTTGACATGCACTACTTGTCCACATTTTGTACACGAAATACCTAACACACTATGGTGCACATCACGCACTTCCACGTTCCGTA
Rv0081	Rv2107	0	0.938457	3455	2367018	2367427	2.36727e+06	GCGGATTTAAGCAGTTCGCACCATTACCAAGCAGCCAATGAGGAAGAGCGCAGGTGACTAGGTCGCTTGATCTTTCCCTGTGCAGTAGCTCGGGTTCTTTG
Rv0081	Rv2108	0	0.971466	228	2367523	2367765	2.36766e+06	TATGAGGAAGTCGAGATCGCCAACAACGAAGGTTTCTAACGTGTCGCCAGTTACGCACGAGTGGCTACCAGCGAGTACAAGGGAGTAACGAATTATGCCCA
Rv0081	Rv2115c	0	0.967745	234	2376187	2376520	2.37637e+06	CGCGCGGCGGATACTCCAACGCTACCGGCGATCGGCGCTTCATGTTGGCAGTCGAATGCCGATGGAAAGTAACAACTTGTATCGCTGGTAATCTCGGCCCC
Rv0081	Rv2121c	0.007893	0.732123	56	2380387	2380609	2.38051e+06	CGTCCGGTGATCCCGAAGTCGAGCTCTCCCGAACCGACATATATGGCAATGTCTTTGGGCCGCAAGAAGAAGAACTCGACGTTGTTGACCGGATCGATGAC
Rv0081	Rv2127	0.000987	0.913873	221	2388791	2389197	2.38904e+06	CTTGCAGCGTTGGACGATCTTCACGGTGGTCCCGCAATGGATTCTTGCCCTGATCGCCTTGACGGTGGTGTTGTCGATGAACCTGATTTCGGTCGAATGGT
Rv0081	Rv2128	0.00296	0.832751	109	2390028	2390260	2.39014e+06	GCTTCGAAGAGGTGAATCGATCATCCGCAACCGTTACGCCAGTAAGCCACCACTGTACGGAATGGCAATGGTCTTCTTGGCCATGGCCGTCGTCGCCGTGA
Rv0081	Rv2132	0	0.96436	536	2393224	2393505	2.39338e+06	TGAACGCAGGCATTTGACAATGGGGCTTCACATCATGATGCTCTATAATTCGCATCTTGATGCACAATAGTGGGATGCGAACCACGGTCAGTCTCGCCGAC
Rv0081	Rv2137c	0	0.977216	434	2397111	2397445	2.39732e+06	GGATTCGTGAGAGGTTGACTTCATGTTTCGCATCCGAAGGCTGACCGTTGCTAACAGGGAATAAACCAGCAGTTCAACGCCGCTTCATCGGCCTGTTGATG
Rv0081	Rv2142c	0	0.932927	1683	2401985	2402273	2.40214e+06	CAAAACCAAGCCTTGACCTCGTCAAGGACTAACGTTATGAGTTTGCTCATACCAACGATGGTCATCTCGTTGATGTCCTAATACCTAAGAACTCACCGATC
Rv0081	Rv2145c	0	0.99273	1395	2405348	2405705	2.40555e+06	GATTGGACTAAGTAAATAAGGACCAATTTCAAACTCTAAGACCAAATAAATCACAATCCTTAGATTTGAAATCGTGCGCGCCAAACTTGTCCCCAAATCGT
Rv0081	Rv2146c	0.001973	0.877402	123	2405747	2406036	2.40591e+06	AACGAGCGGATGAACTCAACGACGACCCGAGCGATCAGCAGCAGCCAGAAGATGAACAGCGCGAACCCAAGGATCTGAAAAAACACCACCAACGAGAGCCCCGACCTTACTGAG
Rv0081	Rv2148c	0	0.984827	2383	2407325	2407611	2.40747e+06	TCGCCAACGGACCGACAACCCAATCGAAACAAAATCGCAACATCGGTTGCTGGAAAGAATTTGGTAATCGGTAGAAGTTCAATTTCGCCGACATTGCGACC
Rv0081	Rv2150c	0.007893	0.72579	71	2409448	2409734	2.40961e+06	GTCTGCTGGCAAACTCTCAACCTCAACCATAGGCTTAGAGTTATGTCAAGTAGTTGCTCGTAGTCAGAACCGTATGGCTACGACGGTTGCTAACCGTGCAG
Rv0081	Rv2161c	0	0.931341	93	2423043	2423258	2.42315e+06	GGTCGGTGACGAACTGCATGAGCGAGACGAGCATCGGCGGCGGCTTTCATTAAGCACGAACGTTCGTGTTTAACGATGGTCCGCCTGGGGCGTGCTGTCAA
Rv0081	Rv2162c	0	0.986801	653	2424791	2425061	2.42493e+06	CCTGCGACACCGTCGGCAGGGCTTTCGATCCTATAACAATCTGAAAACAGGATGTCGCACTTTCCTTAAAAGAGCTTCCGCCAACCCGATCGTCAGCGCGC
Rv0081	Rv2163c	0	0.946616	142	2426303	2426608	2.42646e+06	CGCTGGCGACAGCCGGGTCGACCGCACGCGCCAAGTAGACGAAGGTCTCGTCGCTTTGCAGCTTCTTCAGCACGGCCGCGGCATCTGGCTTGTTGTTCAGC
Rv0081	Rv2172c	0	0.983864	475	2434531	2434830	2.43468e+06	CCGGACCAGCCAACCCAAGGGCGCTGAAGACAGCATAAACACGAAATAGTCAGTTAGTCGAAGCAACTTGTGTGGTTTCCGCGAGCCCACCCGCCGAATCA
Rv0081	Rv2182c	0.00296	0.782476	251	2444960	2445426	2.44524e+06	CGAGGATGGCCGGACCCGAACTCGGGATGTATTCCAGTCCTTCAACTTTCGGGCGACCAAGCAACGTAAAGAGCGGACCCATGAAAATGTACTTGAACAGGT
Rv0081	Rv2185c	0.00148	0.892922	148	2447257	2447526	2.4474e+06	GCCCTCGTCGTCGGCCTCTAGGATCTCGACTTCCTTATACTCCGAAATCCATTGCGGGTAGGCTTCGATGTCGGCGATCGCCTTCATCACCTCGCCTGGAT
Rv0081	Rv2193	0	0.934865	707	2456772	2457092	2.45692e+06	TCGACAACTACAAAGCGTCATACTTGCGGATGTGACGAGTGCTGTTGGGACCTCGGGTACTGCCATCACATCGCGCGTGCATTCGCTGAATCGGCCCAACA
Rv0081	Rv2195	0	0.929004	372	2458708	2459062	2.45888e+06	TGTCGATCGCCATCGGCGCCGTGTTGTATCAGAAAAGGTTTATTCCCGAAGAGATTTCAATCCAGGAACGTCACGATGGCGCTTCGCGGGAGATCGACCGC
Rv0081	Rv2196	0	0.965647	1349	2460774	2461056	2.46091e+06	CGATGAACGACATCATCGCGTTGAAGTTCCATATTTCGCTGAATGCAACCACGTGGATTGGCCGCATCGGCATGGTGATTCTGCCGCCGTTCGTCTACTTC
Rv0081	Rv2199c	0	0.981942	371	2463265	2463498	2.46339e+06	CAACGCGATGCCGACCGCTGCCACCGAGCCGGACAACGCGACCATGATCGGCCACCAGCTATGCGGACTGAAGAATCCAAGTTCTCCTGCGCCGTCGCTGA
Rv0081	Rv2200c	0.000493	0.924981	340	2464101	2464480	2.4643e+06	TCACCCTTTGATAGCCAAACTTCCAATTCCACTGGAAAGACGTGATATCAATCACGACCTCGGGATCCTTGGCTATCTGCAGCATCTTCTCCTGCACCACGAC
Rv0081	Rv2202c	0	0.991207	1177	2467845	2468159	2.46802e+06	GAAAATCGGCCTGGAAACCGCATCAAATGGTCGGTCGCAATCGAACCGGTTACCGCGATCGTCACAAAATCTCCGTCCTTCGTTCCTAAGGTTGCCTAGTC
Rv0081	Rv2204c	0	0.981493	584	2468704	2469100	2.46894e+06	TTGCGCACCGCGGGGTCGTACTAGCGTTTTATCAGTTGAACGAATCCCCGCACGCGCAGGAGCCGGTGGCGTTGGGATTGTCGATGGTGAAGCCTTGCTTC
Rv0081	Rv2220	0.000987	0.917356	1069	2488194	2488475	2.48834e+06	CAACTACCAGTTCAATTCGCTGCTGCACGCCGCCGACGACATGCAGTTGTACAAGTACATCATCAAGAACACCGCCTGGCAGAACGGCAAAACGGTCACGT
Rv0081	Rv2222c	0.003947	0.771545	65	2493614	2493877	2.49374e+06	ACGAAGCGGATGTCGCGTTCTTCCAGGGTACGAAGAACGAATTCCTTCTGTCGGTCCATACCTCGAACAGTATGCACTGTCTGTTAAAACCGTGTTACCGA
Rv0081	Rv2241	0	0.954198	186	2513651	2513905	2.51378e+06	GGGCAAGCATTTCGAAGGACGCAATGCCACCCACCAGATGAAAAAACTGACCCTGGAAGACCTTAAGGAGTTTCGTGACACGCAGCGGATTCCGGTCAGCG
Rv0081	Rv2242	0	0.986185	1490	2516274	2516547	2.51641e+06	CGCATATCTGGATTGTGGCGGCGCGATTGAAGCTTGTGCCAGAAAGTTGTTCGTTCATCCAAACACAGTGCGGTACCGGCTCAAGCGGATCACCGACTTCA
Rv0081	Rv2243	0	0.94231	2136	2516622	2516912	2.51676e+06	ATACAAAAACCTAAGACGAGGTTCATAATCTGTTACACCGCGCAAAACCGTCTTCACAGTGTTCTCTTAGACACGTGATTGCGTTGCTCGCACCCGGACAG
Rv0081	Rv2244	0	0.95095	156	2517638	2517921	2.51776e+06	GACTCGGCCAGAACAACCACATACCCGTCAGTTCGATTTGTACACAACATATTACGAAGGGAAGCATGCTGTGCCTGTCACTCAGGAAGAAATCATTGCCG
Rv0081	Rv2256c	0	0.953754	173	2529760	2530068	2.52994e+06	GGTGAACCCGACAAGCAGGATGCCTGCTGTGAAATTTCGAATTTTTGTGTCGTGCGTTTCTATTGTGCCTTGTGATACCCGTGTTGCGCTAGTGTGCGGTT
Rv0081	Rv2269c	0	0.988354	714	2544491	2544781	2.54466e+06	GCATCGTTGGCCACAACAGGCGCGACTTGCGCGAATGTGCTTTCTCGCCGGCATCGCGATGCCTAACTTTATGTTTTCGAGGAGACTGCGATGCGGCTTCC
Rv0081	Rv2270	0	0.988905	920	2544491	2544787	2.54466e+06	AAGGGTCGCGCATCGTTGGCCACAACAGGCGCGACTTGCGCGAATGTGCTTTCTCGCCGGCATCGCGATGCCTAACTTTATGTTTTCGAGGAGACTGCGATGC
Rv0081	Rv2275	0.006907	0.751303	93	2547000	2547345	2.54722e+06	ACGGGATCTCGGGCTTTGGGGTCTCACGAATTTTGATCGTGTGGACTTCGTCTACACCGATGTCCATGTCGCCGAGAGTTACGAAGCGCTAGGCGATTCCGCAATCG
Rv0081	Rv2281	0	0.980506	580	2554145	2554476	2.5543e+06	TGGGCCTTACCACGATGAATAACTACTTCATCATCGCGATGGTCGGTGCAGCGGTGTGGATGGCCACCTTTATTTTCGCCAAGACACTTCGGGGCGAATCACTTTCACGGTCAACGTTT
Rv0081	Rv2282c	0	0.967855	238	2555720	2555988	2.55589e+06	ATTTCGAAGCAGGTGAGTCCGGGCATACGAGAGCTGAGCGGCATGCCTGATCAAATCACAACCAATGGTTGTTCCCAACAACATTCAGACCCCTAGTGACG
Rv0081	Rv2288	0.00148	0.888861	498	2561202	2561545	2.56138e+06	GCTGATCGAACCAGCAACGGTTCAGGTTTTGGCCATTGCTTTCACAGACTCATTCAGCGTTTCATTGCACTGGCCGCAGCGCGAGCAGGGCTGCCGCACAG
Rv0081	Rv2289	0.00148	0.902366	448	2562126	2562466	2.56232e+06	TCCGGGACATCTACCTGAAGGTAACCGCTGACGGCAAGAAAATGGAAAATGCATCGATTGCGGTTGCCAACGTAGCGCAGGACCAATTCCTGCTGCTCTTG
Rv0081	Rv2293c	0.00148	0.890291	212	2564114	2564446	2.5643e+06	TCGATACGATGTTCAGGTTGCTGATCAGAGCGTTCTTCAGCCAGGGTCCCGCCGCCTGGAAAAAGTTACCGGTATAGCCAAGTGAGCGATCGGGTGCACTA
Rv0081	Rv2302	0	0.956986	399	2573684	2573967	2.57382e+06	GGTCCGTGGTCATATCAAGACAAGAAGGGAGTAGGCGATGCACGCAAAAGTCGGCGACTACCTCGTGGTGAAGGGCACAACCACGGAACGGCATGATCAAC
Rv0081	Rv2307A	0	0.960155	1465	2578959	2579615	2.57937e+06	AGGAGAAATCCAACCGTCACCACGACACCACGGATAGCGAAGATCAACAAATGCCACCCACGTTCGGGCGCACCAAGGAAGCCACCGTCGCGATACTTACC
Rv0081	Rv2307B	0	0.993632	1181	2579658	2579941	2.57982e+06	AACCATAGAAAATTCAACTGCCATAGTCAATGTACCGATTGCGATAGCAATACTATTTTTATACATTTTCTCAACACCTGAATTCATTCGTGTGGGGAATG
Rv0081	Rv2307c	0.008387	0.719618	152	2578605	2578905	2.57877e+06	GCGGGGTCCCCGCGACCAGTGGATTACCGAAACCACCGTTCCAAACAGAAAATCGACACGAAATTCAACGACGCGGCGGGCCGGCGATGGCCACGAGACACCCACAAC
Rv0081	Rv2308	0.00296	0.812603	191	2580183	2580489	2.58032e+06	ACCAGACGGCTTTGGTTGTGACTGGCTGGTCAGTCGCGTAAACCGTGGACCTGGCTACTGCTGAAAGTACCATGACGCGGGGCAACGAAACAGCAGCAACGTCGACAG
Rv0081	Rv2309A	0	0.949644	586	2582951	2583355	2.58318e+06	TCGCCAACGGCCTAAGAGAGAGGCAAGCTGGGGCATTATTCGAACGTTACGAAAGCCAGTTCGATTCATTCGGATATATCGAGAAGGTGCGGTATCGGGGC
Rv0081	Rv2312	0.002467	0.852704	460	2584407	2584791	2.58461e+06	TCTGCAGGAATTGACGACTCGAATCAGCCGCGACCCAATCAACACGCCCGGGCCTGGTCGCACAAAACAGTTTATGGAAGAGCTCTCGCAACTGGCCAGCG
Rv0081	Rv2323c	0	0.964936	4196	2596141	2596408	2.59626e+06	CCGTCATAAACCAACGATATTTGGCTCTGATTTCACAATCAAACGATGGTCGTTGCGTATTTTCCATTGATACATTGCGTTAACCTCGAATCTGTGGTGAT
Rv0081	Rv2328	0	0.982126	407	2600830	2601101	2.60099e+06	TGACGAGTTCGTCAACCTGTTGAAAACTGGCGCGACTGCATACCGCAACACCGAATTCGCCAACGCCCAAAGCAACGTGCTGAATGCAGTGAACGCACCGG
Rv0081	Rv2329c	0	0.996358	2245	2603467	2603734	2.60363e+06	AATTGGGCTCGCCCTTGAGCCGAGAAGACCTAAACCCTACATGTAAAGCTGCGCTGTTGTCCTCGCAGCAAGAAAACAGCGAAAGCTATTGTGCTCGAGTA
Rv0081	Rv2332	0	0.97039	363	2605666	2606004	2.60584e+06	CGGCTCAACGGTTATTTCCGCGTGCCATTCTGCATTTCGAGGACTTCGGGCCGGCGAACGCGCGGAAGATCCTAGACACATACGGCACGGATTACTGCGTG
Rv0081	Rv2336	0	0.979144	860	2611648	2611883	2.61177e+06	CGCCACCCTATGCTATATGACCGACGGCCTTGATGACTATTTCATGCCGTTGACTCGGCAGGTCCTTAGCGAAGGAATCCAAGACATCTGAGTTCTGGAAG
Rv0081	Rv2338c	0.00296	0.784843	452	2613030	2613453	2.61332e+06	AACGCTTCCGAACATAGATGCTGCGGTAAGCATCGAACTGATGAAAGTAGGGAGCAGCGTAAACGCGCCCATGTCCGAGCAGAATCTTCAACACCTCGGCC
Rv0081	Rv2339	0	0.992587	1284	2616528	2616843	2.61666e+06	GCTGCCGCCAATGATCACGACCATGAAGACCATGCGGACCATGATGTTGACCATGCGATCAACAATAAGTGGCGTACAAGATCAAATGGCCGATATGCAAG
Rv0081	Rv2343c	0.00296	0.803003	84	2622140	2622419	2.62232e+06	GCCGTGGTTGGGCCGCACGTGAAAGGACGGGGACTTCTCGTTGTGAAACGGGCACAGCCCCTTCAGCGAATCGGCACCGGCACGCCTGAGCTGGACATAGT
Rv0081	Rv2344c	0.00296	0.785398	89	2623176	2623440	2.62332e+06	GTCCAGGGACGCGCGAGTTAGGTTCAGCCCCGCACTAAGTCCTTGTGCGTCAACTACTTTGGGCTCAAGGCTGGTCAAGATACGGAAGTTCTGCGCGTTGC
Rv0081	Rv2346c	0	0.991746	822	2626075	2626286	2.62619e+06	GAGCGTCGACATCACCGAACTGATAGTTGATGGTCATCGAACCTGTTCTCCTTCGCTTGTAAAAGTATTGTGCTGCAGCGGCTGACGTTAGCTGCTGAGGA
Rv0081	Rv2347c	0	0.979845	329	2626423	2626658	2.62654e+06	CGCATCGCGTGCGGATCCGTCATAAAACGTGTTGCCATGTTGCCTGTCTCCTTGTTGAACCTGGACCTAATACCTGTAACTTGTCATGCACATTGACTGTT
Rv0081	Rv2348c	0.00296	0.825763	97	2626921	2627113	2.62701e+06	CCAAGAGGCAAAAGCACGTTGTCCCCTTCCAGGCCAGGGTCTCAACACATCCACACTCAATGGCTAAACACGAACCACCAAGCACTCAGCATCGTATGACA
Rv0081	Rv2349c	0.00148	0.894243	77	2628098	2628303	2.6282e+06	CGCCAAGAAGCGACGAGAAGTACTGGTCGCAGATCGTGAAGGTATCGGCCAACAAGTAGTGGATCGGTATGTCAGGACGTGCGTAATAGCCCATCACCACG
Rv0081	Rv2352c	0.008387	0.713397	842	2634178	2634726	2.63441e+06	GCGGCAAAAATATCCCGTCAGACGGTCACGTCATACCGAGTGAGGTAACCGTGATTAGACCAACTACATCGCACTACCGAACGGAAACCACCACTATCCGA
Rv0081	Rv2353c	0.000987	0.907614	142	2634879	2635183	2.63502e+06	ACATCACCCGCATTGCCCACACCGGAGTTGACGTCGCCAGCATTGAGGAAACCACTGTTGCCGTCACCCGAATTCCCAAAACTCGAGTTTATGTTTCCGGCGTTAAGACTGC
Rv0081	Rv2356c	0	0.973138	246	2637974	2638212	2.63809e+06	CCAAAACCGGTGTTGACGTTGCCGCCATTGAAACCACCGGTGTTGATATCTCCACCGTTAAAGAAACCGGTGTTGACGTTACCTGCGTTCGCGAAACCGGT
Rv0081	Rv2358	0	0.939798	203	2641051	2641349	2.6412e+06	CTATTGCCTTTGACATGCATCATCATGCATGTGACAGTGGAGGTCAGTGGCAGGTCCTTCCTAATACGGCACTTCTCGAGGTGAAGACTCCAATATGGTGA
Rv0081	Rv2378c	0.008387	0.708805	74	2656304	2656635	2.65643e+06	TCTTCGTCGTTGACCAGCACGAAGAATGCGCCGTTGTCGTCATCGAAAGGATTGGTGCTCACCGCTTCTCCTTGTGTCGTTGTGTTTGGTCGGCGTAAAGA
Rv0081	Rv2387	0	0.987285	775	2680630	2680956	2.68081e+06	ATGCTGCATGAGTTCTGGGTGAACTTCACTCACAACCTGTTCAAGCCGCTGCTGCTGTTCTTCTATTTCGGGTTCTTGATCCCGATCTTCAAGGTGCGATT
Rv0081	Rv2395	0	0.945683	1233	2691211	2691491	2.69136e+06	TTTACCGCTGCATTGGTCTTCGGCGTGGCGACTATTTCCAACGACAATCTGCAGGACCTCAAAACCGGCCAACTCGTCGGCGCTACCCCATGGAAGCAGCA
Rv0081	Rv2396	0	0.967319	266	2692637	2692959	2.69281e+06	TCGACATGGCTTAGCAATCCTGACATTTTGGAGGTGCCGGATGTCGTTCCTGATTGCTTCGCCGGAGGCGCTAGCGGCGACAGCCACATATTTGACAGGTA
Rv0081	Rv2400c	0	0.968658	326	2696932	2697286	2.69709e+06	CATCGGTGGCTTCCCGCCCCGACCCGGGGCGCAATTTGACGTGTTCATTCACCAATGTATTGACAAAGTCGATCCCCGCTTGGTTATTCCGGCCACCGTCA
Rv0081	Rv2411c	0.002467	0.861195	353	2709843	2710146	2.71e+06	GCGTCTCATGCTGCCTCAAATTCGACATTCCGGCAGACCACAGATTCCGCTTTTGGGCGAAAACGTAACCGACTGATAACCTGGGCAGCCGAATCACACCG
Rv0081	Rv2421c	0	0.944201	153	2718739	2719067	2.71892e+06	TTCCGTTCGCGGCAACTGCCAGCCAGCCTAAGCGAGCAGCCATTGATAAGGCAGCACGATTGGTTATTCCTAAGCCTTTGCGTGATCATCTTGGTCTCGTT
Rv0081	Rv2429	0.000493	0.926585	269	2727132	2727482	2.72728e+06	GCTGCGTACGGTAGGTGTGGACCGAGAGGCGATCTTTGAAGCGCTGAAAGCCGCAGCAATCGTTTCAGGCGTTGCACAAGCGCTGGCCACAATCGAGGCAC
Rv0081	Rv2430c	0	0.977437	357	2727820	2728114	2.72795e+06	TGACCTCCGGTGGGTACGCTTCGAAATGCATCTGTTTGTTCGTTGTTCCGTCGGCTCGTGACGACTGTAGTGACTCGTTAACTAAAGGTCTTGATGTTGTC
Rv0081	Rv2431c	0.000493	0.927701	212	2728261	2728545	2.7284e+06	ACGTTGAGAAAACGCAACGACTTCACTGGCATAATTATCCAACAGACGAAGGGATCAATTCCGGGTAAGCCGCTGCAAATCAAGCCGACTCAAGGCACACA
Rv0081	Rv2435c	0	0.98048	726	2732222	2732579	2.7324e+06	TTCGTTGTTGTAGTAGTTGACGATCGCCTGTTGTTGGGCGGGGCTGATCGTGGCGTCAGCCAGCTGGTCAAAGCCGGCCGTGAACCGCACGACGGCATCGACAACCGTGAGTCCACGTTCGTAAATGA... <Preview truncated at 128 characters>
Rv0081	Rv2438c	0	0.962211	188	2735007	2735264	2.73512e+06	CCAGGCCAAAAACGCAATCTTCGACGGGCGAAATCCGTAGCGCAGTACCTGAAAAAGCGAAAAGTCCTGTAGGGCGAAAGGTCCGACCTTGGCCTCGCTGC
Rv0081	Rv2444c	0.00296	0.800312	145	2743114	2743383	2.74326e+06	TTCGGGAGCAACAGAATTCACGTATTCATTGATCGTGTTCCAAGCCTCGTCGCCGGAAACGATGAGGCCGACGAAGTCCTCGTTGAACAGGTCACGGATAA
Rv0081	Rv2451	0.007893	0.732669	173	2752260	2752678	2.75249e+06	CCGGGCCAAGGGGACCGTACGATAACGATTTGGATTCGTCATCTCCGGCAAACCGAGATATCAGTTCAATCACAAGCCGATCACGGCGCGGTGGCACAATTGT
Rv0081	Rv2455c	0.002467	0.86141	92	2755684	2755950	2.75581e+06	CACCCAGCGCAGCGCAGATGCCGCCGATCTCGTCTTCGGCCTGGAAGGTGACGACATTGAAGTTCTTGTGCTTGGACAGTTCGTGCAGGATGTCCGACGCC
Rv0081	Rv2457c	0.008387	0.711415	73	2759505	2759736	2.75962e+06	CCGAATAGCGTCCTAGAGATTTCAGGGTGTTCACGCCTCTCGTCTGAATGAAACATATAGCCCGACTGCGCCCCACTCGCCGAGACGCGCGATCCGTGTCT
Rv0081	Rv2459	0	0.980181	416	2760792	2761085	2.76092e+06	CAGCGGCTGACCGTGTTGGCAACGGGGCTGGGCATCTTCATGGTGTTCGTGGACGTCAACATCGTCAATGTCGCATTGCCCAGCATCCAAAAGGTGTTTCA
Rv0081	Rv2480c	0.004933	0.764607	468	2785951	2786221	2.78603e+06	CAGTGGCGTTTCGAACATTTGCTCATTCCTTTCCTAGTTGCGTTGGCACAGTTGCGTTGGCACCGGGTGATTCCGCGAACTGCCCACGCATATGCCGAGTG
Rv0081	Rv2492	0	0.978928	3609	2807242	2807765	2.80748e+06	GCGCTGTCCAACGTCCGCATCAAGTCTTCGGTGCAGAATTATCCCGATCTCACTATTGAAGAACATTGCAACAGCGCCCAACTAAAGGCCATGCTAGATTT
Rv0081	Rv2505c	0.00296	0.810554	66	2821514	2821762	2.82165e+06	CTGGTGCCTACCGCATGTCTGACTCGCGTTAACATCGAATAGCTCGTGCTACGTTAGTGACGATTAACCGAAGTGTCCAGCATGAGTCGTGTACGGAGACC
Rv0081	Rv2517c	0	0.933647	190	2833656	2833934	2.83379e+06	GCGCCCACTTCGCGATCTTGATGATTGCGCTGTTCACATCGTCTCCCCAACACTTGCGATGTGTCAAGAGTAATGGCAAGACGCGACATCGTAAAGGTTTT
Rv0081	Rv2526	0	0.950565	151	2850961	2851203	2.85108e+06	CGGGCAGGTGTCCTCAAAGGTCCAACTAGACACACATATCAGACACTAGTATGTACATATGACCGTAAAGAGGACCACGATTGAGCTGGACGAAGATCTTG
Rv0081	Rv2530A	0.002467	0.851957	433	2854636	2854991	2.8548e+06	AACCGGAAATCCGTCAACCTCGACAATCCCAACCGGACGGAGCGACCTACGCGCCAACTCAGAAATTACCGCGCCGACTGACTTGCCCTCCGACCGCGCGAT
Rv0081	Rv2531c	0	0.935319	98	2855458	2855698	2.85557e+06	CACATCGAGCAGATAGTGCACGCTCGACCAGGTGACGCCGATCGTGAAGATCAGCAACACGCTGTTGATAGACGTTTTGTTGATCTGGATGCCGAATCGCT
Rv0081	Rv2535c	0	0.978849	438	2860207	2860498	2.86033e+06	TCATCGGCGAACACCAGCAATGCGCCGTTGGACCCGCTGAAGCCTGATAGATATCGCACGTTTATCAGGTCGCTGATCAGCATCGCATCCAACCCGGAGGC
Rv0081	Rv2545	0	0.932937	386	2867823	2868087	2.86793e+06	CGTTATTTCGGGCGCAAACGCTCCAATGCATATATCTCAGTATCGAATACCTATATGTTTGCTCCATGTCTCGGCGTACAACGATCGACATCGATGACATA
Rv0081	Rv2549c	0	0.947127	338	2869650	2869960	2.86981e+06	CATCGAAGGCATACGCATTTTGGATGCCTTTCTTTCGCATCACCGCGAAGCTCGTGGCATCGACGAACGAGTACTCTCGCTCGTCGTGGCGTACAAGCCAT
Rv0081	Rv2550c	0	0.989139	702	2870223	2870459	2.87034e+06	CAAGCGCTCGGTCAACGTCTTCGTCGATGTAGATCTGCAGCCTTTTCACATGGCAAATATACGCCACTAGCATAATGCTGTATACATCGGTAGCCGAGAAT
Rv0081	Rv2555c	0	0.985621	532	2876318	2876592	2.87648e+06	GTGGCCCGCCTTCACGAAATGATCGAGGAACCGCTTCCTGATCTCGTGTGTCTGCACTCTACGTTCTTCCTTGATCCGTGGTTAAGTCCATTACCAGCCTA
Rv0081	Rv2560	0	0.93346	202	2879847	2880132	2.88002e+06	AACGTTCGCCGAAGACGCCACACGAATAATCCGCGCGCCTTCGGCAAATATTTGCTAAGTTCCGGTTTGCTTAGCGTCGCGCGGGTACCGATAAAAGCGAA
Rv0081	Rv2561	0.000493	0.924987	476	2881086	2881356	2.88122e+06	GACGTAAATGACCTCCAAGATAGGTATCGAACCAAGGTTGCGGCCGATGTGTACGTAGTTCGAGAGTTCGCTGATCTGATCACTCGCGTGGTCGATGCAGT
Rv0081	Rv2562	0	0.931644	177	2881824	2882171	2.88203e+06	ATGCCGCCGGCGGTGCCAGACCACAGCTTCTTCGGCCTGCTGTGGGCGGATGTGAAGTTCGAATGGCACGCGTTACCGTACCTGTTAGGTTTCAAGAAGGC
Rv0081	Rv2563	0	0.984274	504	2882176	2882421	2.8823e+06	TCATTTGATTGGGTCCACGGAAGCAGGTAGCTTCCGTCGCATGCTTTTTGCGGCTTTGCGTGATGTCCAATGGCGAAAACGACGCCTTGTCATCGCAATCG
Rv0081	Rv2587c	0.00296	0.837173	218	2914253	2914609	2.91444e+06	ATACCAGCCAGATCTAGGGTGTAGTTGATATATCGGCCCAAGAGCACCAGGATCGCAAAAACCATTGAGCCAGAAGCCACTAGCGACAAGGCCGTGAGCAG
Rv0081	Rv2588c	0	0.972824	296	2916044	2916332	2.91618e+06	GGCGGCGCGACGCGAAGTACATGAACCCACCCATGATGAGCAGGAACGGCAAGAACAAAACGAAACTCTCCATCAACCCGTCTTTCGTATTGGTATTGCGA
Rv0081	Rv2590	0.002467	0.863251	228	2917635	2917939	2.91779e+06	TCACAGCCGATCAGCAGCAGGCTTGCATTGTGTAATATATTTACTTTAGCTAACGTTCTATTGGTCGGGCGCAGCGCCGCGCCGTCGATTTCCCACCCTTT
Rv0081	Rv2595	0	0.990603	850	2925327	2925575	2.92546e+06	TCCGAACAATCGTTCGATACGCTAGCGGATCGTCCCGACATCCCGCGCAGGACACGCCTATGGAACGTGCGATGGTAAATTTCCTACCATGCGAACAACCA
Rv0081	Rv2617c	0	0.974437	703	2946077	2946442	2.94622e+06	GCAGATTGAAGAACTTGTCCAGCCCGAACAGGATGGGCGCGACCGTGAACAGCGTGCGAAGCAATACGTATGCAGAGTATGCCGGATCCTTCAGCTGGTCT
Rv0081	Rv2631	0.00296	0.80931	122	2957570	2957910	2.95771e+06	GTTTCCCAATCGGCGGCGTGGCCGCAACCGACGTCGACAATGATGGAGTCGTTTCCCCAGGCGGTGTCGGCTTCGATATTTCGTGCGGCGTAAGACTCTTG
Rv0081	Rv2633c	0	0.96779	312	2959624	2959954	2.95983e+06	TGGCGCTTTAATACGTCGTAGGCATTCACTTCGTTGCTCTATTCCGTATTCGGGATCAACGAGACAACCGTAACCTCGCGCCGCGGCCCATTAATGTGAGG
Rv0081	Rv2637	0.007893	0.738418	87	2963184	2963566	2.96339e+06	CCTGCCCGTACCCCATGGCTTTCAACCGGTTACGCAAACGCTTCCTATCTTGAAATGGAGCCAAAAGTCGTGCGCAACTGGAACTTTCACTCCTGGCAAAC
Rv0081	Rv2638	0.002467	0.868563	174	2964146	2964475	2.96432e+06	GGAGCTGCAATCTAGACAGATCTCCAGTCATGTCATAAAAATGAGATCTGAAATTACTTGACAAGCTTGTCTTCGGACAGTGCGGGGCATCCGCCGCGGTG
Rv0081	Rv2642	0	0.933238	94	2966422	2966630	2.96653e+06	CCGTTCACCGCGTGGCCGCTTGCGGACCTGATTCGATATTTGTCAATATTGATGTATGTCGAATCTGCATCCGTTACCAGAGGTGGCGAGCTGCGTAGTCG
Rv0081	Rv2659c	0.00148	0.900104	780	2980708	2981188	2.98096e+06	CGCACGCTTCCGGGGGTACTGTTGTCTATGTCGCCTGGTCAGAGGCTTTCTGTACAGGTCAGACAGTATCCCACCGGCCCACTAGTGAAACTGGTTCAATCCCAGTATCGCGCACCACGATTGACCTG... <Preview truncated at 128 characters>
Rv0081	Rv2665	0.000493	0.926265	709	2982346	2982779	2.98256e+06	GCGACACGGCGACCCGCCGTCTCCTGAGTGTGTTTGCTAAAATTTCGTTTGTTCTGGTCGATCACTTATTGTGTTTGCCGGTTTTGGCGATGGGCTTGATT
Rv0081	Rv2666	0.00296	0.80982	100	2982926	2983179	2.98305e+06	GTAGTGGGCGGTCATCGCGTGATCCTTCGAAACGACCAGCAAAAGTCAATCGAAGGAAATGACGCAATGACCTCTTCTCATCTTATCGACACCGAGCAGCT
Rv0081	Rv2699c	0	0.992814	1269	3014898	3015178	3.01505e+06	TCAAGCAACGCTTTGTACCAGCGTCGAACGCGTCCACCAAACGATTCGTGCCCGTATCGTGGCCTATTCAAGTGTGATTTACATCACATATTCATATTGCA
Rv0081	Rv2707	0.009373	0.701989	85	3020671	3020953	3.02081e+06	AGTCTGGCCTACGTTGCTCCGCTATTCGGCCCGGACACCTTGCCCGCGATTGAAAAGAGCGCGCTTTCGACGGCCCACAGCTTTTTCTCCCCCAGTGTGGTCAACGAGATCATCGAGCC
Rv0081	Rv2710	0.004933	0.761634	140	3022731	3023035	3.02286e+06	AGGAGGGCAACCTGGGTCTGATCCGAGCGATGGAGAAGTTCGACTACACAAAGGGATTCAAGTTCTCAACGTATGCCACGTGGTGGATCCGCCAGGCCATC
Rv0081	Rv2712c	0.001973	0.884728	211	3025127	3025507	3.02538e+06	GCACCGTCAGCCGGTGCCCACGTCACGCGATCGAGCTGCCTTCCTGTGGACGAAGGCGTAACTGTGCGTTCTACTGTCATTTCATGGGGTCGATGCGTGAA
Rv0081	Rv2720	0	0.992948	1040	3031595	3031857	3.03176e+06	TCGTGCCCTCCCGCGACCGGAACACGCCTGTCGAACACATGTTTGATTCTTGGTGCGAATGCGACTACATTCATTGCCATGAACGACAGCAACGACACCTC
Rv0081	Rv2722	0	0.983577	430	3034657	3034910	3.03477e+06	CGCATAACATTGCTCCAGCGAACGACGATTGCGAAGTCCAATCGCAAATATTACGAAAACGGATACCCAGCCGATGTCAAATTGATGCCGGGGCACGCTGC
Rv0081	Rv2724c	0.001973	0.880168	127	3037080	3037376	3.03724e+06	TTCATCGTGATAGGGCGCGACGTGGCGATCGAGGAACGCCCGGTAAGACTCGCGAAACAACTCATGTTCGGGTTCGAAAAGTGTGCGCTGGTACTTGGTGGCACTGCCC
Rv0081	Rv2730	0	0.993977	1097	3042444	3042662	3.04256e+06	GCTGACTGATACATCTCGATTTAAGCAGTTGTTCAATGATGATGAACTGGCGCCAGACAAATATCACAACAAAACGTTGCGCGCAGACGCGTGCTTCGTCA
Rv0081	Rv2734	0	0.977681	284	3047378	3047585	3.04749e+06	ATTCGCGATACCTGTACTGCCGCTGATGTCCCATTCTTCTTCAAGCAATGGGGCGGTAGAACACCAAAGGCATTTGGACGTGAACTCGACGGACGTTGTTG
Rv0081	Rv2735c	0.000987	0.922225	188	3047639	3048058	3.04785e+06	CGGCCCAGTGATCGGTCGCGAACACCATGTCAAAGATTGTGACCTTATTGTGCATCTGCATGGGAATACGATGCGAATACTTGTATCCCAGCTCATACTCC
Rv0081	Rv2737A	0.009373	0.702486	68	3051380	3051707	3.05154e+06	CACTGACAAGTCGGCTGCTCCGAATGATCACCACAGTAGCCGAACACCTGTTCGATTCAAGTGTGACACGCCGCGTGTGGCAACATCGCGTCCGCGCTCGT
Rv0081	Rv2742c	0.000987	0.909705	93	3056119	3056401	3.05627e+06	TGGACGTCCACTTGAGCATGACGTTGCCGATTCTCATCCCGTTCGTGTATTTCTCGCATGCGCTGAACAAGGTATGGCGCCGGCACATGCTGCGCGTGCAC
Rv0081	Rv2744c	0	0.993069	1146	3057934	3058177	3.05806e+06	TTCGAGCTGAACAGCGCCATGAGGTACTTCCAGGCTTTAACGAACGGATTGGCCATCAGTTAGCTCCGCCTTCGCTTCTTGTGTGCGCCAGATGGTCTCAG
Rv0081	Rv2756c	0.002467	0.848149	88	3069177	3069521	3.06935e+06	AGGTCTCCTCAATGCTTTCCTGGCCATAGATCGAGACATCCTTCGGATCGCCGTCGTGTTCGTAGATGAACTTCTCGGTCTGCACAAACATGCCTCCGGAA
Rv0081	Rv2768c	0	0.964865	187	3077244	3077465	3.07735e+06	CCGCGTTGGGGATGGTGGCCATGACGAACCAGGCGGTGGTGTTGACCGCGCCGTTGATCGCGTTCTGAACAAACGTGATACCGAGCAGCTCCTCAATGTCC
Rv0081	Rv2769c	0	0.966434	343	3078493	3078781	3.07862e+06	AGCAAGTCCGACGCGGCGGAGGCCCAGTTCCCAGCCCCAATGTTGAAGATATTGGCAATATCTGAAATCCAGGAGGGCACCTTCCCGGGCGTGGAACCCAA
Rv0081	Rv2770c	0.00296	0.843887	99	3079583	3079870	3.07971e+06	TCCCATAGCATCGGCAAGAAGCGTCATATTGCCAATGGCGGCCGTGGCAAAGTCTGCCACGCCACCCAGGCCGTGAAACGCGGATTCTACGAACAGCGGAAC
Rv0081	Rv2773c	0.007893	0.734209	102	3081932	3082235	3.08207e+06	GGCGCTATCAACACCGATGTGTTGGGTTTTGCGACGAGCCACGATTCGACTTGTTGAAACCGCTCGGCGGTGAACCCCGTGGTACCGACCACGGCGTGAATTCCG
Rv0081	Rv2775	0	0.993665	1111	3083135	3083383	3.08328e+06	GAGAAGAACAGCAAGGCACGCGGCTTCTACGAGAAGAAGGACTTTCACATTGACGGCCGCACTTTCACGTGGAAACCACTGTCAGGTGTGAACGTGCCCCA
Rv0081	Rv2777c	0.003453	0.779707	131	3084786	3085172	3.08494e+06	CGAGCTGCGGGGAATTCAGGATCCACTCGCCCATGACGGCGGTGTAGTGCTCAATTGCCGCGATGAACGAAACCTGCTCTAGCAACCAGCTGTACTGTCGT
Rv0081	Rv2779c	0	0.969647	2747	3086587	3086909	3.08677e+06	ACGCATATGGCCTCGAAAAAGAATTATCATCAGCAATCTTGCAGATTAATCGAACTTTCTTCATACTGAAGCGTACAGTATCGAGAGGGGTAATCATGCGC
Rv0081	Rv2784c	0	0.957359	183	3093083	3093333	3.09321e+06	TACAACCGCCAATCACCCAATCGATGTCCAGGCAAATGGTGTTGGTTGAGCCGTTGAACGCATTGCGCATCGAATAGGTGGAGTCGACGTCCGCCGGGCAT
Rv0081	Rv2790c	0.008387	0.709409	32	3100050	3100247	3.10019e+06	TGCCCACGCCAATGACGTAAACCTTGTTCGACGACCCTTGGTTAGGCATCGTTGCCGTTGCAAGTGAGTGATCTTTAGTGGTCACGCGACTTGCACCCCGT
Rv0081	Rv2807	0.000493	0.923447	492	3114674	3114929	3.11481e+06	GACCTGCAATCATTGCAACCGTCAATCAACCGATTGGCCAAGGCGAAGTAATGCAAGCCCCCCACGCGCTCACTATGCGTGAGGCACCAGCCACGCTTCGC
Rv0081	Rv2808	0	0.991186	3146	3115028	3115375	3.11519e+06	TCTTCGACGAGCTTCGGCGCACAGAGAAGCCAACCAACGAACAGAGCGACGCTGTTATCGACGTGCTTTCCGACGCCTTGATGAAGACCTTTGGACCTGAT
Rv0081	Rv2815c	0	0.949925	517	3122961	3123334	3.12311e+06	CTCGGGGTTTTGGGTCTGACGACAGGCTGAAATTGAAGCCGGAAATGACGACGCATTGGTGTTTCCGTCCCCTCTCGGGGTTTTGGGTCTGACGACCTAAG
Rv0081	Rv2817c	0	0.953167	152	3123967	3124203	3.12409e+06	GATAACACGCACGAGGCTTTGCAGTTGCAAGTCGAGGGCGTACTGAAAGGTGTATCGGTGAGGATCGCCTTTGATGTAGGTGGCGGTTCGTGCGATTCGAT
Rv0081	Rv2823c	0	0.983649	488	3130865	3131114	3.131e+06	GAAGTCCTGGATGCCTGAGACGTCGAAAGTTGTGAGCAGGAAGGCTTTTTCGTTGTAGAAGGTGTCCTGCTTGTCGAACAGCGCTGACTTGAAGTCGCTTT
Rv0081	Rv2824c	0	0.956907	208	3131701	3132012	3.13185e+06	GTGGCTGGACCCGGATCGCGCCCATCCCCATGGATGCCTTTATTCCGCATCCCGAGAACTCCCCGAACCACAACAGCGCCGCGATATAGCTCGCAAAAGTA
Rv0081	Rv2827c	0.001973	0.872435	436	3135403	3135657	3.13554e+06	GGAAACTATACTATATCTGTACGCAACAATGTTCAAACTCAAGAAATCACTTGATTTAGGAACGGGCTTCGGTCAGTGACAGTACGAAACCCGTTCCAAAC
Rv0081	Rv2878c	0	0.970101	245	3189284	3189514	3.1894e+06	GTCCGCAAACGCCTTGATCGGGGACACCAGGCGAAGACTCATGACAGACCTCACTTGTTCGTGTTTTGACCTAATGACGTAATACGCTCCGTGACGGTTCA
Rv0081	Rv2882c	0.003947	0.773569	87	3191812	3192131	3.19197e+06	CCACGCGAATAAGGGCGCCGTCGTTGGTGGGATTCACTCCAAGGTCGGAGTTGCGAATTGCAGTCTCGATAGCGCGCAACTGATTGGCTTCATACGGCTTT
Rv0081	Rv2890c	0	0.959149	259	3199718	3200095	3.19988e+06	GAACTCGTACGCCTTATCGATGAAGGTCAACGTCTGCTGCAGGTCGATGATGTAGATGCCGTTGCGGTCGGTGAAGATGAAACGCTTCATCTTGGGATTCC
Rv0081	Rv2901c	0	0.983578	515	3211877	3212140	3.21201e+06	TCCGCGGCACCATCTCCACACTGTTTGCCAAATAGAAACGTCGCTCGGTTTCTACGACGTAGCTGAACTGGCCGACGATGTCCTTGTATTCGCGATACAGC
Rv0081	Rv2930	0	0.96294	434	3243722	3244107	3.24388e+06	GATTTGCTGACAGCTTGACTTGGTCGCAGGTCTACAGTCGTGCATGCATCATTGCTGAAGAACTCAAGTTATGCGGGTTACCCGGAGATCGAGTGGCGGTTTTAGCGCCACAAGG
Rv0081	Rv2934	0.00296	0.792577	55	3263125	3263360	3.26323e+06	TGACCGCACCGAACGCGCTGGCGCAGCGTGACGTGATCACATCCGCCCTCAAGCTTGCGGATGTTACCCCTGACAGCGTGAACTATGTCGAAACACACGGC
Rv0081	Rv2937	0	0.967383	367	3273556	3273944	3.27373e+06	GATGCTTCACGGGTTTGGTGATATCGCTAGTTTGCGGCTACGTCATCGGATTCCGTTTTCATCGCGGGGCCCTCTATATCGTCGGTTTTTGCCTACTGGTT
Rv0081	Rv2938	0	0.986845	878	3274005	3274366	3.2742e+06	GGCTGTTCGTTGCGCAGACCCTTTTGCAGACCAACCGGTTGCTAACTCGATGGGCACGTGACTATATCACCGTTATCGGAGCGATCGTGTTACCGATTCTC
Rv0081	Rv2939	0	0.962479	228	3274866	3275126	3.27502e+06	AGCTGTCGCACAGCGAGGAAGTCTTCGCGCAGTACGAGGTTTTTACTTCCATGACAATCCAGCTGCGCGGTGTTATCGATGTCGATGCGCTGTCGGATGCC
Rv0081	Rv2941	0	0.930896	156	3284543	3284809	3.2847e+06	TGGCTAAGAACGGGCGACTCAGGTTTCGTCACCGATGGCAAAATGTTCATCATCGGTCGGATCAAAGATCTCCTAATTGTGTACGGACGCAACCACTCCCCCGACGACATCGAGG
Rv0081	Rv2942	0	0.943344	795	3286582	3286967	3.28679e+06	ACTGTCGGAATACCTGGAAACGATCCACACCTGGATTGTCGGCTTCACAAACTGCCCCGACGACGTCCTGTGCACGGCCATGCGCAAGGTCATTGAACCCT
Rv0081	Rv2943	0	0.961395	420	3288426	3288777	3.2886e+06	CAAGAACACGGTGAAGTCAGCGTTGGAATCAAACCAGCAGCCGAAATATGAACGGGCACCGCAGGGTTCGATCGTTGATGCGGTTGAGCCGCGGATCCGGG
Rv0081	Rv2945c	0	0.962516	286	3290772	3291154	3.29096e+06	CCCAGCGGCAGGATCGAGCACGCGTGAAGTTGACAGTTCAGAAATCGAGCCGAGATTGCTCCAGTCGTCGAACAGTTTCACCGAGATGTTGTCGCCTTGTA
Rv0081	Rv2947c	0	0.994042	1579	3297657	3297985	3.29781e+06	CGAGCTCGACAGCAACCTTCTTTAGGTAGTGAAAAAGCTTTTCGCTCTGCTGGTCGGCACCTTCAACGCTCATCGTCCGTTGCTCCTCTATCACTTCCCAA
Rv0081	Rv2948c	0.001973	0.880904	391	3299310	3299582	3.29942e+06	ATACATGCGTGCACTACATAGCCCAGTATCTTCAGGAGTGAGCCGCAAGGCTTTACGACACATAGCGTCCACGAACGTCAACGGGTCGGCGTGCCGATGAA
Rv0081	Rv2949c	0.000987	0.913452	701	3300107	3300723	3.30048e+06	ACAATGTTGAGAACCCTAGTGAGGGTGCCATTAGCTGCTATCAGTATTCGAAGGTCACGATTGAGCTTTCGGATCTCTTGATCAGATAGAAAACACTCGGTCATATTCTT
Rv0081	Rv2951c	0	0.963713	236	3303092	3303379	3.30324e+06	CTGCCGTTGATCAGCACAACGTAGCGCAGCCCGTGATCTCGCCATTCCGCTACTTGATCGATGACTTCGTCAGGGGTTCCACTGAAGACGACTTCTTTCAT
Rv0081	Rv2956	0	0.985439	561	3309181	3309426	3.3093e+06	CTTCCTGCCGTTGTACGAAGGTGGCATGCTCATTCCTGAAGCCCTCGATCTCGTGTATTCCTTGGGCTTCACGTTGACGGGATTGCTGCCTTGTTTCATTG
Rv0081	Rv2959c	0	0.974806	322	3312762	3313031	3.3129e+06	CTGCGAAACCGTAGTCAGTCGAATGTTGGTCATTTAGCAAGCCTCTTTAAGAGAACTGATGAGGTCGAAGCGGACTCAATACATGGCTGCGGCAATTCGTT
Rv0081	Rv2964	0	0.993632	1207	3316896	3317169	3.31707e+06	GTGCCATTCATACATATTCCCGCCACTCGCGACACTCGTACGGAAGCCGAACAGCGTCAGCTTCAGTTGCTAAGCGGCAATGTGGATTTAGTAGTGCTGGC
Rv0081	Rv2967c	0.001973	0.885941	142	3320993	3321326	3.32114e+06	CGTACTGCGTCGATCGCCGGACGCATCGACTCGATGTTGTTGAGCGCGTCGAAGATACGAAAGATGTCGATACCGGTGGCTGTTGCTTCTTGCACAAACGC
Rv0081	Rv2970A	0.00296	0.808332	287	3325796	3326193	3.32598e+06	GTGTTGATTAGGTGGCATATCCAACTCGGTAATATCGTGATCCCCAAGTCGGTGAACCCAATGCGGATTGCGAGCAACTTCGACGCGTTCGATTTCCCTCGCTCG
Rv0081	Rv2973c	0	0.98748	1004	3329588	3329852	3.32973e+06	CCGCCGCCGACGGTGATGCGCAGACATTTCCGATTCGGCTTCTTTTTCATCGGAAACGAATACGTATCGGTGATCACGTCGACGATGGTGATGTGCTCGCC
Rv0081	Rv2984	0	0.97414	520	3341373	3341626	3.34148e+06	TCTACGAGGACGTCGGACTGCTGACCGCTGCACCCGATATCGGCGCCGACTTGACCGACTTGTTCAATTCGCTCACCGGCTACTCACGCAAGTTGTCCTAC
Rv0081	Rv2991	0.007893	0.729924	56	3347739	3347997	3.34786e+06	GTGGGTGCTTCCTCGGAGTAACCACTGTGATGTCTTCCTCACGGCTGAAGCTGGCGGACTACCGATGAACCGACCCACCGAAACTCTATAGCAAACGATAT
Rv0081	Rv3005c	0.001973	0.886837	261	3364362	3364711	3.36455e+06	GCCAATGTGAGTCATTCGAACTGGTCACTCGTGTCAGGGTAAGGCCATTTAGTGCCGAATTGGGGATTTGAGCGGCGCTTTCGCCAGACAATCCGCACATT
Rv0081	Rv3007c	0	0.937658	375	3366298	3366549	3.36642e+06	GTGGTCCAGCATCCCCATCAACTCGTCGAACGACTCATCGATCACATCACCATCATGAATCCGCGCAACGTCTTCTGACACTCTTTCCGAGCGTTCAGTCG
Rv0081	Rv3008	0.002467	0.860193	155	3366590	3366860	3.3667e+06	TGCTCACTGTCGTCGCTGTCATAGGCATACTCGAATGTGGATTAGTGCTACACATGCCTGACAACGATTTGTGGTACTGCGGGCCATGGACACTATGGGTG
Rv0081	Rv3017c	0	0.943524	698	3376765	3377018	3.3769e+06	ACCACGAATCCCTTTCAAATATTCCGGGCAATGATTTTTAGACACTCTTTCGATCGAAAATTTGGTCGAGTTCACGGCCGTCAGATCGTCAAACTGACACC
Rv0081	Rv3018A	0.004933	0.761434	100	3378309	3378588	3.37847e+06	GCGCCTCCCACACCCATCTCCCGGATTTTTGCTCTATCAACTGTTGTAAATAGCTACGATTACCCAGGCGTAGACGACGACGCCGCAGATTCCTCACACCC
Rv0081	Rv3019c	0	0.980538	417	3378862	3379147	3.379e+06	ATAACCGGCCATGTCCCCGGCATGAGCCATCATCGCCGGATAGTTGTACATAATCTGCGACATCACAAACCCCTTTTCATTCCGAGCAGCGACTTTTTTAA
Rv0081	Rv3020c	0	0.98741	689	3379151	3379460	3.37933e+06	CGTATGCGAAGCGATCAACTGCGGAATATGGGCATCCAACAAACTCATCACAATTCCTTCCAATTCGAATCACCAATTACTCGCCGTCAGATCGTCAAACT
Rv0081	Rv3021c	0.007893	0.73246	949	3379685	3380303	3.37998e+06	GATCATCCCGGTAAGGACGAGCCAAGGCTCGAAATTTACCAGACCCGTGATCAGCTCGACGAATCCCACAGCCCAGGCTTCGGCGCTCTTCATTATCAATT
Rv0081	Rv3022A	0	0.99066	840	3380995	3381233	3.38112e+06	TGTCTTGACGCCTGTCTTGACATGCGTCAGGCAATATTGATCTCACAGATCGTTGCGTATGTCAACTGTTATTGATAGCTACTATTACGTAGGCGTAGGTG
Rv0081	Rv3023c	0.00296	0.787022	103	3382529	3382763	3.38264e+06	CCAGAAGCTGCTCGGCGTCGATAAGATGAGAAGAGGTCATTGCGTCATTTCCTTCGATTGACTTTTGCTGGTCGTTTCGAAGGATCACGCGATGACCGCCC
Rv0081	Rv3027c	0	0.938804	117	3386797	3387057	3.38695e+06	CGATGCTCATAGCACCAACGTGGCGCAGCCGATCAGCTAATCGGCATCAACGTTGTGACGTGTCGGTGCACGTCAGATGACGAACTGTTGGGCTAGGTGAG
Rv0081	Rv3043c	0	0.944733	461	3404553	3404857	3.40468e+06	AAACACAATCGGCGTGGCATAGAACAGCAGCATGATCGTGCCGTGCATGGTGAACAACTGGTTGAACTGCTCATTCGACAAGAACTGCAGACCGGGTGCGG
Rv0081	Rv3048c	0	0.981859	411	3409318	3409558	3.40944e+06	ACCAGGACAACAAGCTGCCTTGCTAGGCCTCAAACACTACCCCTGGGGTCCGACAAGGTACTGCAACACAAGAAGTTGTGTTTGCGTGTCGCGAATCCGCT
Rv0081	Rv3049c	0.000987	0.909334	153	3410117	3410349	3.41023e+06	CGATACCGCGGCGTCAGCTTGCGCCGCAGCTCGCGATCCTTCACCGATCGACGAATATTGTATTTGGCATAGGCCTCGATGATCTTCAACGTGTTGGGCCG
Rv0081	Rv3051c	0	0.993889	1442	3412570	3412842	3.41271e+06	TCGAAACCCTTGAAGTGCGTGCCGCGTTCGATCGCGATGCGGTTGGATGCCCGCAACGCGTGATACAGCACCGTATAGAAGTAGATGTTGGTGAAGTCGAT
Rv0081	Rv3054c	0.00296	0.803128	113	3415857	3416137	3.416e+06	ATTTTGATGTCGGACTTGGTATCTGACACTGCTACGTTCCTTTCCGCTTGTTGGTCCACGTCCTTGCACGAGCCAACCGGACCATGGTCCGATTTATTCCG
Rv0081	Rv3056	0.008387	0.713412	92	3417084	3417441	3.41731e+06	CCCAAGACTACGAAAAGGCTGGCAAAGCTTGGGATCAACACCGTTTACCAACTTGCACACACCGATTCCGGGCTATTGATGTCCACGTTCGGTCCGCGAAC
Rv0081	Rv3060c	0	0.968273	259	3422584	3422874	3.42272e+06	CCTGACTTCTGGACGTATCGCTTGGTCAGCCGCATCAAGATGTCGATAAACAGCTGTAGGACAGGGTTTTTCGATTGCTCCGCGAGCACGCGGTAAAACTG
Rv0081	Rv3061c	0.007893	0.723692	54	3423968	3424222	3.42409e+06	GTTCGGAGAACAGTTGGCACCATATCTCCTGCTGGCGCAGCGCTTTCTCGACGAATCTTTCAATCTGCCAAGGCGTTCCGTGCTGAATCAGCGTCAAGATC
Rv0081	Rv3065	0	0.958334	257	3430168	3430520	3.4304e+06	TTTGTGTACATTTGTACATGTACAAATGTACACAAAGGAGGGGTCTTGATCTACCTATACCTCTTGTGCGCGATCTTCGCGGAAGTGGTGGCAACCAGCCTGCT
Rv0081	Rv3075c	0	0.976878	1049	3438816	3439150	3.439e+06	CTGTTCATACATTGAGGTCATCTAGTGTCTCTTCGCTCAGTCGATGTCGACATTGTTCTCCTTAAACCGTAGCGACGTCGCAAATCGGATTGGCAGGATGC
Rv0081	Rv3095	0.00296	0.83371	1118	3464303	3464617	3.46444e+06	ACCTGAACCGGGGCCGGGCTTTAAAGCCAAGCTGGCGTCCTCATAACGATTCCCAACCTCAAATTGTTGCGAATCGATAATGCAAGCCGAACCACGTCGCCGAACAAGGC
Rv0081	Rv3096	0	0.984424	1369	3464316	3464575	3.46447e+06	GCCAAGCTGGCGTCCTCATAACGATTCCCAACCTCAAATTGTTGCGAATCGATAATGCAAGCCGAACCACGTCGCCGAACAAGGCCGTACACCTTGGCCGG
Rv0081	Rv3097c	0	0.963935	251	3466375	3466698	3.46654e+06	CAGCAACGGCGGTGGGGAGTTGCCAAGAAACCACGACAGCGGCGGTATGTCGCTGGCAATGAGCGCTAAAAGTGGATTGTTTGGGATTGCAAAGTGAGTTT
Rv0081	Rv3098c	0.000987	0.917503	647	3467237	3467555	3.46741e+06	GCGTTGAACAATTGCTATACGATTGTGCAACATCAGCTATCGTCGTACTCATGACCGCGACCATCGGCTTCCGACCTACTGAAAAAGACGAGCAGATCATC
Rv0081	Rv3110	0	0.952371	2876	3478867	3479136	3.479e+06	TTTTCAGTGCACAAATTTCGACCAATCCATTGACTTCATGAATAGGGTCGCATCAATAGCAAACGATATCAATCACCATCCCGATATCGCTGTACTGGACA
Rv0081	Rv3111	0	0.996523	3786	3479369	3479697	3.4796e+06	CGCTGGGGCGTACCGGCGTGGAAATGGAAGCGTTGACCGCAGTTTCAGTCGCCGCCTTGACTATCTACGACATGTGCAAAGCCGTCGATCGAGCCATGGAG
Rv0081	Rv3115	0.00296	0.813495	97	3481310	3481558	3.48143e+06	GTAGTGGGCGGTCATCGCGTGATCCTTCGAAACGACCAGCAAAAGTCAATCGAAGGAAATGACGCAATGACCTCTTCTCATCTTATCGACGCCGAGCAGCT
Rv0081	Rv3116	0.00296	0.814215	307	3483334	3483788	3.48359e+06	ATTGGTAGATGACAGCGTCAGCTGCGCATCGACACAATCGGTGGATCCCGAACTAGTGATCAGTTGTGATGAGTTGCGAACCAAACAGCAGTCGGACCAGA
Rv0081	Rv3117	0.00148	0.887855	144	3484092	3484416	3.48424e+06	TGGCATCGCCAACGAGGACACGGTGATCCTGTACGGCGGCAACAACAATTGGTTCGCCGCCTACGCGTACTGGTATTTCAAGCTCTACGGCCATGAGAAGG
Rv0081	Rv3121	0	0.945882	120	3486076	3486302	3.4862e+06	CGTCGCGGCGCATCATCGCCCAACGGTCACTGTGAACGGTCCCTGGTTGTATGCGCACGTCCTTTGTTGAGAACCCGTTTCGCACCGCTCCGATACCGCCA
Rv0081	Rv3124	0.006413	0.754177	530	3489407	3489642	3.48952e+06	GAGTGGAGTTTTGAACGCAACGACGGCAGGTGCTGTGCAATTCAACGTCTTAGGACCACTGGAACTAAACCTCCGGGGCACCAAACTGCCATTGGGAACGC
Rv0081	Rv3125c	0.005427	0.759681	204	3491572	3491900	3.49174e+06	GTTAACTAAACAATCGTTACCGAATGAATCGACACATCGTGACGCACCGATGGCTCAGCACGCCGGACTTCTAGAACAACGAGCACAACGGATATGATGCGGCAGGCATCTTCATGGATTGTCAATGA... <Preview truncated at 128 characters>
Rv0081	Rv3136	0	0.956837	169	3501654	3501888	3.50178e+06	CACCTTGACCCATTCAGTTCTCGACCAGCACGACACCGTATCCGCACAAATGTAAGGAGCTGAGACACAATGGATTTCGCACTGTTACCACCGGAAGTCAA
Rv0081	Rv3140	0	0.962584	233	3506652	3506970	3.50679e+06	GCCATCGGCGTCGCCGAGGGCGTTGTTGTCATCTAGAACGAGCTGAAAGATCAATCATGGCAATAAATCTGGAACTGCCGCGCAAGCTGCAGGCGATCATC
Rv0081	Rv3142c	0.008387	0.714249	233	3509392	3509734	3.50953e+06	ATAATCCGCTGAACCGCACAGCCCTCTAACCACTGCTCGGTCATTTCCTGTTCGGTCATATATTCACTCTGGCCTTGTTGTGCCCATATGTCACGTACACA
Rv0081	Rv3144c	0	0.970437	1297	3511259	3511543	3.51142e+06	ATTAACCGGCAAATGCCGAGATTAACAACAAATGCTGCGCTTATCAGGGGGTTAGACCAACATTCATACAATTCGCCGGGACGCGCAATCCCCAGTTTTGC
Rv0081	Rv3145	0.003947	0.773934	79	3511840	3512055	3.51194e+06	CCGCGATGTTGTTCATCGTCTTCGACATCGAAATTGTGTTCCTCTACCCGTGGGCGGTCAGCTACGACTCGCTGGGCACGTTCGCGCTGGTCGAGATGGCG
Rv0081	Rv3148	0.00296	0.802376	165	3513663	3514070	3.51386e+06	ATGTTCGTCGGCTTCCGGGCACGCGAGATCGTGCTCACGCTGTTCGAAAAGATCACCGGTTTGCGGATGAACAGCGCCTACATCCGACCCGGCGGCGTGGC
Rv0081	Rv3150	0.000493	0.925756	222	3516392	3516776	3.51657e+06	GATAAGATCTACGAGCGGCTGGAAACCGGCCGGGGTAGCCATGAAGACATTGACAAACTGTTGGACATTTCCGATTCCATCTTGGGAAAGTCGTTCTGCGC
Rv0081	Rv3152	0	0.958769	191	3519752	3520008	3.51988e+06	TTATGGCCGGCACCATGTCGACGTCGCAGATCGTGGCCGCACAAGACGGTGTCTGGTATGCCTTCCTGTTGTTGCCGTCATTCGTCATCTATCTCATTTCT
Rv0081	Rv3159c	0	0.992762	1098	3527466	3527744	3.52762e+06	CCGGAGTTGGTGTTATTGATGCCCGACTGAACGTCACCGTTGTTCCCATAGCCAGCCGAAACATTGCCCGTGTTAAAGAAGCCTGAGGAATTCATGCCGGT
Rv0081	Rv3164c	0	0.975306	315	3533319	3533598	3.53348e+06	CTCGTATTCGATCGGATTGTCGGTCGCCAGAACGATGAATGGCATTGCCAGTTTATGGGTTTGGCCATCGATGCTCACCTGGCCCTCGGCCATTGCCTCCA
Rv0081	Rv3165c	0.00296	0.820709	158	3533753	3534128	3.53393e+06	CGCCTCGCAGTGGGCGGTGGTCGTCGCGGCCGGCATAATCATCGTTGAGTCATACCTGTTCTAACTTCTGCAGAATTTCTTCCAGTGCCGCACGGCCGGGG
Rv0081	Rv3169	0.000987	0.907706	170	3538036	3538294	3.53818e+06	TGGTCACATGGCATGTGGAAGGGCGAGAAGTTCGTCGAGCGAAGAACCTACGACATGACCGATCCGACGATCATCGCGCGGGCCGGCTTCGGCGTCATCGA
Rv0081	Rv3179	0.000493	0.927301	1226	3547448	3547772	3.5476e+06	ACAGGACAAACTATTCGACAAATCGGGATCAGATGTACGACAAAACAGGAGTACTTTGACGTTGTGGTGCATGATGAGGCTGGTCACGAGCTGATCGAGCG
Rv0081	Rv3181c	0	0.979074	1196	3549831	3550121	3.54997e+06	GTGCGCGCGCAACTCGGTCACGGATACATCCACACTTTGAACTGTACACTCACTGAACCGTGATTTGTACATATCACTCTGCGTGCGGCAACGACGACGTG
Rv0081	Rv3182	0	0.946918	223	3550346	3550754	3.55053e+06	ACGTTGGGCCGCCCGGTGGTCGACAAAGTGAACGACTCAACGTTTCACAACATGAAGGAGCTGCGCCCCGCCGGCACCAGCATCCGGATCCTGTTCGCCTT
Rv0081	Rv3189	0	0.968269	279	3555152	3555440	3.5553e+06	CGCCGACGACGTTAAAGGCTTCGAGACCGGACGGGCTGTAGGTTCCTCAACTGTGTGGCGGATGGTCTGAGCACTTAACGCTTCGTTGACCAAAGCCCCAC
Rv0081	Rv3190c	0	0.938413	151	3556328	3556617	3.5565e+06	CTGGCAGCATGAAAGCGTCGTCGACGCGCAGATCGGGGCATTCGACCGAACCCAATTCGACGAGCTGTTCGACGACGTCATCAACGGGCGTGTTCAGCAGG
Rv0081	Rv3191c	0	0.957522	206	3557141	3557505	3.55733e+06	ATACTGACCAGAGCGCGGCAAGGTGGGTTCTAGTCAACGTCGCAACAATTGATGGTCTGGTGAGGTTAGCAGCGCGGTGAAAAGTTCAGCGGGACTGCGGT
Rv0081	Rv3193c	0	0.98559	487	3560781	3561004	3.5609e+06	CCAGATAGTCACGCTTGAATCTGTTCATCGCGCTGATCAACTGATATGAGGCTGAATTATCGTCCTTAGCAATGTTTTTCGCGACGATGTAATACGGCGGC
Rv0081	Rv3200c	0	0.98526	662	3573167	3573452	3.57333e+06	TGACGGGATGTTTCCGTGAGGACTTCGAGAGTCGTGCCGACCAACAAGATCAAGAACGCAATCCGCAGCGGTGTGATGACGAAGATGTTGATCGCTCGCGC
Rv0081	Rv3207c	0.003947	0.771668	72	3584182	3584457	3.58432e+06	TGGTCGACCATCTGGGCGAATGCGTTGTCACCGCCGTACATTGTGGGATCAAGACCGTTCTCGATCTCGACGGTATACCTGAACACTTTGACGGTGCCTTG
Rv0081	Rv3208	0	0.97258	372	3585070	3585448	3.58527e+06	AGTCAGTAAACCCGTTCTGTATCAACATTTTTCGAGCAAGTTAGAACTTTACCTGGCTGTGCTTCATCGGCACGTGGAAAACCTGGTGTCCGGCGTGCATC
Rv0081	Rv3211	0.006413	0.752504	120	3587694	3587974	3.5878e+06	GAAACACCGACACACGACCGACACCGTCACCGAAAGGCCGCTTACCCTCGTATGACCGCAGTGAAACACACAACTGAATCAACATTTGCCAAACTTGGAGT
Rv0081	Rv3219	0	0.997212	11999	3595353	3595717	3.59554e+06	CAGCGTAGTGTAGTACAACTGGGTAAGGGCTGTGGAACGAGATCGCCAGAGTGAGATAGCCCACGCGCTTACGTAACACTATTGACATCTGTTGAGCCTGT
Rv0081	Rv3229c	0	0.987014	1143	3606416	3606750	3.60655e+06	AGTGCTGCAGCGCAACTCCCCACTCGAAGCCGATCGCAAGGATGGTGTTCCACACCACGTTGAAGATGTTGTAGCGCTTCCAGCGCTGGTCACGGGTGACG
Rv0081	Rv3232c	0.003947	0.778596	164	3609075	3609443	3.60927e+06	GTTCGGCGTCTGAGACTGAAAACCAGTATTTGCGAAGCAGAATCCCGTCATCGATCAGCATCTGCTCGAAAATCGGGGTCTGCCGCAAAAACAACACATAC
Rv0081	Rv3239c	0.006413	0.751724	65	3617324	3617563	3.61746e+06	GTTCAGAATCCAGGACAGGCTCCCGATGTCGTAGGACGGGAAGGAACGCTGGATATCCGGGAACGCGATGTTGACGATTGTCGAGTCGAGAAACGCCAGGA
Rv0081	Rv3244c	0	0.972148	280	3624750	3625024	3.6249e+06	CTGGCACAGCCGGCCAGCACTGCACCAAGGAACAACAAAATTGTCAGCCGCATCAACCGCTCCACTCCGCGTGCTCACGTGGGCGCTGACGTTCCTTGTAT
Rv0081	Rv3248c	0	0.984715	639	3629475	3629763	3.62963e+06	CAGGTCGGCGATCTTAAAGTCGATGCCGTTACGAACGTCAGGGGTCAGCGAATTTTTGGTCACCAAATTTCCGGTCATAGGGGCTTTCATCCTTCTTTGGG
Rv0081	Rv3249c	0.00296	0.797145	90	3629970	3630230	3.63011e+06	CTCGGCGAAGAACGACCGAAAGCCCTGCAGGAACGCTTCGTAAAAGTTGCCGACGTTGGCGTCCAACGATGCATGGACGTTGTCCACTAATCGGTCGGCCA
Rv0081	Rv3250c	0	0.970549	330	3630411	3630686	3.63056e+06	CGTACTCAAAGCCGCATTGGATACAGCGGAACAGTTTGTAGTCGTTCACTTAGTTACCCTCCTATCTTTTCGAAATCGACCTTCTCGCGCACCGCGCAGTC
Rv0081	Rv3251c	0	0.983798	624	3630395	3630732	3.63058e+06	CGCATTGGATACAGCGGAACAGTTTGTAGTCGTTCACTTAGTTACCCTCCTATCTTTTCGAAATCGACCTTCTCGCGCACCGCGCAGTCCGGGCAGCACCA
Rv0081	Rv3252c	0	0.992642	975	3631937	3632158	3.63205e+06	CCTCATGAGCCACACCACGTTGGGATTTGACAATAGAGCAGTTTGCGTCTTATGTCTAGACATATAACGCAATTTGTAAATACGCGGCGAAGCTAGTTCAA
Rv0081	Rv3260c	0.00148	0.901533	184	3640123	3640416	3.64028e+06	CCGAAGGTGTTCATAGGACATGCCTCCGCCTCCTCACTCGATAGATAGTGAAATGGTTTCCCACTGTTTTGATGTACAGTTAACCCAATTCGAACAAGTGA
Rv0081	Rv3269	0	0.993472	1845	3650053	3650316	3.65018e+06	CGAAGGCATCAGAGCAATACATATTGATATCGCGATATATAGATGTTAATGTCACTGCAACGAGCTGCCGCTGCAATTACAGACCCGGAAGAAAGGTACAG
Rv0081	Rv3277	0.000493	0.927583	197	3659867	3660150	3.66e+06	GGCATCTGACCGGCGTACTTGCCGGCCACGGCAGCCAAACCGTTACGTATCATTTTGCGTCGATTTTGTGTTCGTCCGTACACTCACTTGTTGTGTCCTTT
Rv0081	Rv3278c	0.00296	0.789309	96	3660553	3660864	3.66072e+06	GGTGTCGAAAACCTCGTGATACAGCAACGCATGCACCTCCCGCAGGCGCGGAATGTTGTAGAACTCGAGCGGATCTTGTGACGCGGACTCGATAATCAACG
Rv0081	Rv3282	0	0.933744	231	3664486	3664735	3.66462e+06	ACGGTGTTATCCGGTTGCAGGACAACAAAACCGTGTACCGTGCTGCTGAAACAGCAATAACCACAGTATATTTCGGAACACCTTCGGCCTCCGATCTGGAG
Rv0081	Rv3288c	0	0.94749	530	3669531	3669783	3.66967e+06	TATACCAGCGATCGGCAATCTTGCGTATCCGCCGATGCTCGAACGCTAGCCACGCCAAACCAACCACTGTGACGACAATCGCCACCACACCAAAGGTCATG
Rv0081	Rv3291c	0	0.973709	2352	3671716	3671974	3.67185e+06	CTATGATAGCAGGATTTACGGAATATTGATATTTATGCTGGAAAAATTATGGTATATGCTGCCTATCGCTGTAAAAAGTGTTCAGAATGATCGTGCTTCGC
Rv0081	Rv3311	0.003453	0.780702	93	3698403	3698723	3.69856e+06	TGGCGGCAGTGTCGAAGTTCTTCAACGGCAATCCCATCCTGGGCACGGTTTCCGGCGGGCTCGAACACTTCACCGGAAAAGCCGGCAATAAACGCTGGAAT
Rv0081	Rv3318	0.00296	0.83584	187	3705277	3705638	3.70545e+06	CGATCGCACCGGCCACATGATTCTGCAGACGCTGTATCAGAACTGCGTCAAGCACGACGTCGAGTTCTTCAACGAGTTTTACGCGCTGGATTTGGCTTTGA
Rv0081	Rv3323c	0	0.977114	480	3709435	3709795	3.70959e+06	CGAGAATCGTTGATGCTGGCGCTATGGATTCGTTAACGGCCATCCGCACTCGCTTGCGAAAATCAGCAAGTGGCGGATAGTCGATTTGCAATTGGTCGACT
Rv0081	Rv3335c	0.000987	0.911077	115	3722302	3722585	3.72246e+06	CCACCCACCCCGAAACCGACCATCAGCAAAGGAAATATCGCAAAGATCGTGTAGTAGGTGAGTCCGGCCGCAAAAAGACTGCCGTTGCGATCGTTAAAGCG
Rv0081	Rv3343c	0.002467	0.847194	199	3735119	3735524	3.73529e+06	GGGTGGAATAACTGAAGGTTACTGGGATGGAAAACCCGGTATTGATATGTATTGGGCCGATCAAGGTTGTGGGAATGGGGGAAGGGCTGAGGGCGACCTGT
Rv0081	Rv3347c	0	0.969479	314	3748028	3748330	3.74818e+06	CTCGATCCTGAAGGGCCCGATGTTGACGAGTTCGTGGATGTCGAACAGCGACATGCCGGGAATATCGATCTGATCGATGTGGACGGGACCGAGGTTGAGGG
Rv0081	Rv3349c	0	0.982512	427	3755635	3755870	3.75575e+06	GTCGTAGCGTCAGACACAGCCCTTGGCTCCTTCCTCGGCCTGAATGCTTCGCAACACTTAGACTTCAGAAGGCCAAGGGCCCTCAGCCGCTAAACACGCCG
Rv0081	Rv3350c	0	0.980558	454	3761669	3761945	3.76181e+06	ACGCATCGATCGGCACCACTTCCGACATTGAAATCCCATCGATGACCGAGGCCGGAATATCAACAGGTATGCGGATAGGAATCGACTCACTCAACGAAATC
Rv0081	Rv3351c	0	0.985274	531	3767343	3767598	3.76745e+06	CATGACCCCAGCCTGTTCTTGGGTCACTGCGACGTTCACTTTTAAGCGCGACCACGTAAGGTTGGGCAAAGTTCCCAAGCGTTTCACAGTGTCAGTGCACA
Rv0081	Rv3370c	0	0.989209	691	3784699	3784955	3.78482e+06	TGCTCCACCCCACATTCCACAGTATATCGAACAATTGTTCGATACAGCGCAGTTGTTCAGCACATCTTCACCTGCGAAACATGTTCTTAACCGTTTGGGCC
Rv0081	Rv3376	0	0.977387	412	3790001	3790244	3.79012e+06	TGCGAATGTCGCACCGAAGGTCGCGGCGAATCGCCTTACTGGTATGTTTACGAACACAATCTGTGGCCATCAAGGGAGGACGCGTTGAGCATTAGCGCGGT
Rv0081	Rv3382c	0	0.994699	1279	3796604	3796868	3.79674e+06	ACCAGACGCCGCGAATTCGACGAATTGCACGAGCCAATCACCAACACAACGTCACATTCACCGACCATCGATTGCAGCGCACGCTGTCTGTTCGTGGTGGC
Rv0081	Rv3383c	0	0.943745	950	3797823	3798074	3.79796e+06	TAGTCATCGACTGTAACTTCGGGCTGTCCCTCCAATAAACAATCCTCAAACTGGCCGATACACAAGTCCAGGCACGACATCTGCAATCGCCTTATCGCCCT
Rv0081	Rv3395A	0.007893	0.730502	96	3812275	3812597	3.81241e+06	AGCTGATCAAGGGCGCTCCGCTGGCCACCCGAGCCGGGTTGGTCACATTAGTTAGTCACAGCAATCTCTGGGCCGGCGGGCACAACGCGTATTCATCCCGACAGATACC
Rv0081	Rv3399	0	0.977873	381	3815993	3816261	3.81614e+06	CTTTTCGTCGGTACCGCGCATTGCGTGAATCTAGCATTCGCTCATGGCACGGCCCATGGGCAAGTTGCCCAGCAATACGCGAAAATGTGCACAATGTGCAA
Rv0081	Rv3401	0.00148	0.888566	142	3819638	3819935	3.81975e+06	CTCGGTGTCCACCAGCAGTGTGAAGGGTTCACCACCCTTGCGGAGTGGGATTTCGAAGCCAACACCACTTATCCGTTGCTACTGCACGAGGCCTACGTGCG
Rv0081	Rv3403c	0.00148	0.889535	124	3822594	3822907	3.82277e+06	GCACGCCGCACCAACTTGGTGAAGTTCATGCCGTGCACGCAGAAGAACTCTTCCTGCTGCACGAGATCCATCTTGTGCAGCGCCTGCCCAAACAGGGCGGC
Rv0081	Rv3404c	0	0.989187	1281	3824207	3824541	3.82436e+06	GGGAAACCAGCCGCGGTTGTAGGGGTTGAAACCCGGATGAACATTCACACACCTGACCCCATCGATCAAAGCGGCGGGAAACCTCTGTTTACAGTGGAAGG
Rv0081	Rv3407	0.00296	0.838498	195	3826071	3826473	3.82626e+06	GGCTGATCAACCAGTAAGCGCAACGCAATTATGTAGCACCATGCGTGCTACCGTTGGGCTTGTGGAGGCAATCGGAATCCGAGAACTAAGACAGCACGCAT
Rv0081	Rv3412	0.008387	0.722819	118	3831805	3832100	3.83194e+06	TGGCGCACAAGGGAATTCGTGGACTTGTAGTGTGCTGCGACGAGTGCCAGCAAGACCACTATCACGACTGGGACATGCTGCGTTCCAATCTGTTGCAACTG
Rv0081	Rv3414c	0.002467	0.862599	91	3832870	3833180	3.83305e+06	AGCTCATCCAATGGCGGCCGATCGCCAAGGGGATTACCAAATTCACGCATAGTCACCTGCCGCAACAATCTCGTCCTTCAGCCGCTGAAGTGCACGGTGTT
Rv0081	Rv3415c	0	0.98144	435	3834425	3834718	3.83455e+06	ACCACCGGAGCGTGAGGAGTTTCATTCACCGTGATAGCCGTGCCTTCATCAGTAAAAAGTTGGTGGTTTCTTCGTTAACGGCATATTACTCACAGCTTTCT
Rv0081	Rv3425	0	0.970483	265	3842056	3842294	3.84221e+06	AGCTGAAGACCAAACCGGCACAGCAGACATTGCCATACGCGACAACAGCCGTCATCAACCGAAAGGAGCAAAGAACAAACAGATGCATCCAATGATACCAG
Rv0081	Rv3426	0.003947	0.775487	144	3843532	3843847	3.84368e+06	GCTGCTCGCACGACACACCGCGGTTTCAGATGAATCAGGCGTTTCACACCATGGTGAACATGTTGCTGACGTGTTTTGCATGTCAGGAGAAACCGAGATGA
Rv0081	Rv3427c	0.00296	0.830308	72	3843977	3844263	3.84413e+06	TGAGCTCGTAGAGGTCATCAGCGTGCATGGCGGTGTGCTCACGCATCGCGAAGTCGTCCAGAATGAGCACGAGCGGCTTGGTGTATTCGCGGATGCGTTGG
Rv0081	Rv3429	0	0.953763	154	3847442	3847725	3.84758e+06	AAACACTCCAGCAATCGCAGGACTCGATGCACAATATCAGCAGTACCGGGCCCAAAATATCGCTGTCATGAACGACTATCAAAGTACCGCCCGGTTTATCC
Rv0081	Rv3441c	0.00296	0.806819	132	3861269	3861600	3.86144e+06	GACAACCTTTCACAGTTGACGGCTGCGCACATATCCACTCTTGGCAGCGAATATGCCTGTTGGTTCACCGACACGCCGACGAGCGCACACAAACATGCACGCTTGTCGCCC
Rv0081	Rv3454	0	0.944752	130	3874787	3875055	3.87491e+06	TTCCGCTGTGGGCGGGTTACGCGTGCTCGACCCTGATCATCTTCCCGCTGGTGGTCTACGGGATGAAAGTTTTGTCACAGCTGCAACTTTGGACCACCCCG
Rv0081	Rv3458c	0	0.935287	143	3878946	3879198	3.87908e+06	GCAGTTCTTCACCCGTCTTGCCGGGCTGCCGCACGGCCTCTTCGTAGTAGCGGCGGAACTGCTTTTCCATTACGCCGTATGTGAAACGGGCCTTCTGCTTCTCCTGCAGCTGAAG
Rv0081	Rv3476c	0.00296	0.835827	121	3892271	3892517	3.89239e+06	TCGGCGAAAGGTGTTACCCAGACGCTACAGCTATGCGTGCCCGTAGAATGCAAATCCCTGCTCGCGGTCGAGGTAGGTATCGGCCTTGTTCTTGATGAAAA
Rv0081	Rv3478	0.00296	0.789796	71	3895003	3895258	3.89517e+06	GTCGCCGCTCAGCAACGTCAGTTCGATAGCCAACAACCACATGTCGATGATGGGCACGGGTGTGTCGATGACCAACACCTTGCACTCGATGTTGAAGGGCT
Rv0081	Rv3491	0.00296	0.83172	130	3910259	3910641	3.91045e+06	GCCCGCCACCCAGCCCGGTCCAGCGTTATCCGTTGTACTGCAACAACATTGCGATGTGCTATTAAATCGGCGTGATGTAGGCGATCAGCCATTTGCCGTCA
Rv0081	Rv3499c	0.002467	0.85072	82	3918970	3919266	3.91911e+06	CGGCGACGATACCGTGACGGTGTCCGTAGACGTGAAAGCCGCCGTATACGAAAGATAAGTCAGCACTGCGGATCCCACCATCAGCCCGGCCAGCAGCGCCG
Rv0081	Rv3500c	0	0.988759	782	3919319	3919605	3.91944e+06	TAGTAGGTATGCACCAGCATTACCGCGATCGACATAGCGATGGCTTGCATAAACGACCACAACAGGTCGGAGGGGATGAGGAAGGTGTTGAAGTAATGGTC
Rv0081	Rv3501c	0.002467	0.859751	79	3920010	3920213	3.92011e+06	TCATCACCATCGCTCGCTCACCGTCGTTTGTTACTGCGCCGAGATTCGCACACCTATAGCGGTCATGACTACGTTGATCACGAAAAGGCAGATGAACGCGT
Rv0081	Rv3502c	0.00296	0.789608	144	3921900	3922229	3.92205e+06	GTGGTACGCGGCGAGCGATTGGACTCAGTCAATTTCAATTTATGAATACCTCTAGTTCCGTCCTACTCACCACGCGACAACGCCGCACGCGGGCATTCCGC
Rv0081	Rv3513c	0.007893	0.72958	148	3945581	3945937	3.94573e+06	CAGAAAGCCGGCACATATTAGATGAGTGGCAACTAAGGTTCTCACTTAAAGATGCCGCCATATCGGCCGTGGTTGCACCGGCGCAAAGATGGTTGGGAGTT
Rv0081	Rv3526	0.002467	0.856195	470	3963241	3963638	3.96346e+06	TTTATGTCGACGTAGCCGACATAAAACCAGAGATGGTGGAGCGCTTCGAGATCGAGGTCGACACCAAGCGCGCCAACGAGTTCTGGAATGCCGAGGTAGAGAA
Rv0081	Rv3528c	0.000987	0.923102	700	3965034	3965324	3.96519e+06	GAGCCAATAGCCACCCTGTCGTAACCGATCCAACATCATTTCACCTCAAATACGTGTGTTCAACTGGCGTCTCGCTGGATGGTAGATCACCGCTAGCTGGT
Rv0081	Rv3545c	0	0.970982	285	3984194	3984510	3.98438e+06	CGCCGAAGCCGACGTGCGGGTTGGGGTTGCGCAGGATGTTAAATGTGAACGGATCCTGGAAAACCTCTTCGTCGAAGTTAGCCGACCGGTAGAACATCACC
Rv0081	Rv3546	0	0.961277	215	3985363	3985660	3.9855e+06	AGCTGTCCTAGTGAGGACCTTCTGCCAGTAAAACATGCCTTCACCGCAGACAAAAGGCATTGAAGCAACCTTGCTTGTCATAGTAATGAAACGTGTTCTAG
Rv0081	Rv3547	0	0.969649	348	3986670	3987065	3.98688e+06	GGATCAGCGTCATGCCGAAATCACCGCCGCGGTTTCTGAATTCGCCGCTCAGCGACTTCTTTATCAAGTGGATGTCACGGATTAATACCTGGATGTACCGC
Rv0081	Rv3553	0.002467	0.861388	84	3992518	3992771	3.99266e+06	TGCAAAGAGCTGATCGAGTCGATCGTGCTTGACGCCATCACACATTTACAAACCGCATCTGCGCTGGTGGAGTGACTGACGCGTGTCAAGCAGAGTACGCT
Rv0081	Rv3570c	0	0.946175	799	4012182	4012438	4.01229e+06	GACAGACTGAGCATCACGCTGTTGAATGGACGTCACTTACTTTTGCCTCTCCGGGTTGCGAACTTAGAGAAAGACTAGAACACGTTCCGATTTGTGTCGAG
Rv0081	Rv3573c	0	0.967397	459	4016158	4016411	4.01628e+06	CAATTTCACATAGCAATGGAGCGTTCTTGCCCACTAGAACGTGTTCTAATAGTGCTAACGATCAACCGTCAAGTCGAAGGCAATAACTCCAGCACATGTCG
Rv0081	Rv3583c	0.00296	0.833127	291	4025288	4025658	4.02547e+06	TCAAGACGAGATACTCTTTTTGTTCCCCTTTGATGGTCCGGGTTTCGATCGCCTCGACTAACGCAGCACCGTGGTGTGGATAGACAACGGTGTCTCCGACCTTGAAAA
Rv0081	Rv3598c	0	0.986052	705	4041250	4041569	4.04144e+06	ATCCAGACACAACACCCACAGTTCAGTTGGAGTGTGGTCGAACAATCGGGAACAAAACTGTCTCCCTAATTGACAACCCAGTCAAAGACATCAACAACCGA
Rv0081	Rv3600c	0.000493	0.928436	205	4043309	4043592	4.04346e+06	CAAGAAATTCACCCTTGGCCGATACAACATCAACACAGATCGAGGATCCAAAGTCAACGACGATGGCGGCCTTCCGGAACCGGTCATAGGCGGCCAAACAG
Rv0081	Rv3613c	0.002467	0.858666	147	4053864	4054221	4.05405e+06	GGTGCTCCCGAGCGGCCGGCCCGCCATGAAGGCGCGCCAAAGCTTTGGCATTGTGCACATTTTCCACCCGTGCTCTATTAATGCTGAGCCGCGAATTGTGA
Rv0081	Rv3615c	0.000987	0.913127	1042	4054782	4055076	4.05495e+06	AAGGACGAGCCCAGGGCATTGTGGGCAGTCAAGTACACATTTAACGTGTCGTTGAACTGTGAGCAGTACGGACCGTGAGTGATCGCCACAGATTCGCCTAG
Rv0081	Rv3616c	0	0.99116	906	4055646	4055895	4.05577e+06	TCACCCACCCCGTGAGCTTGTCCCAAAGCTCTTTCAGGCCGTTGAGCGCGTTTGTGATGAACTCCCACACTTCTCCGAGGGTGCCCTTGATGATGTCCGCC
Rv0081	Rv3617	0	0.938323	267	4057948	4058331	4.05817e+06	GAGCGTCCCCGCGCTGCCCCGGGCACAGGTGCCGCCGACGCAAGCGTTCCGCAGCAGGTTTGGGGAGAACTTCTTCTACATCCTTTATTTCCAGGAGCCCG
Rv0081	Rv3618	0	0.92939	311	4058586	4058860	4.05873e+06	GGTTGGAGTTGCGATGAAGGCACCGTTGCGTTTTGGCGTTTTCATCACGCCATTCCATCCGACCGGTCAATCCCCGACCGTGGCGTTGCAATACGACATGG
Rv0081	Rv3620c	0	0.980413	342	4060478	4060760	4.06062e+06	CGTGCGGATCCGTCATAAAACGCGAGGTCATATGAATTCCTCCCTTTGAATCGTCGAATTCGATCCTCGATCAACGAACGTAGTTGGTCATCCGCCAGCCG
Rv0081	Rv3621c	0.002467	0.854056	84	4061137	4061397	4.06126e+06	GAGCGCCTTGCCAAGGTCGGTGAGCCAAGGCGGTTCATTGGTGAAGATTCCGCTAAGCCCAAACAACGCTTTAGGAATGTCGGTGAGTGCTTGCGCATTTG
Rv0081	Rv3632	0	0.970242	397	4070986	4071400	4.07124e+06	GCTCAACGGCGTCAACATCATTTTCGACGGGTTTCTGCGAGGGAGGATGCCACGATGAACTGGATCCAGGTGCTGTTGATCGCGTCGATCATCGGGTTGCT
Rv0081	Rv3636	0	0.997812	3485	4075404	4075667	4.07552e+06	CCGTCCGTAGTGGTTCGTTAAAGCGTTGCAGTACAACGCATACAACAATCAATCGGCCATTGAGTTCGCACGCTCATGCAGTTGCGAATGGTCGGTGGATG
Rv0081	Rv3638	0.002467	0.85092	340	4077662	4077944	4.07779e+06	TCAATTTTCGATTGCCGACACCTGATCAGTTTTCGGTTGCCGTTGACATAGTGCCCAAAACACGCACCCACATCAGATGCAGAACCCCTTGACAACCAATA
[truncated: 13,982 more rows]
