# Supplementary material for: The DNA-binding network of Mycobacterium tuberculosis
Source: Nat Commun. 2015 Jan 12;6:5829. doi: 10.1038/ncomms6829 (PMC4301838; doi:10.1038/ncomms6829)
Supplement: Supplementary Data 2 — Table of the inter-/intragenic distribution of the highest scoring 20% of all ChIP peaks presented on a TF-by-TF basis. [file ncomms6829-s3.xlsx]

## Sheet: Sheet1
Supplementary Table 2 – table of the inter-/intragenic distribution of the highest scoring 20% of all ChIP peaks presented on a TF-by-TF basis.
TF	Total	Intergenic	Intragenic	Percent Intergenic
Rv0022c	1	0	1	0
Rv0023	51	19	32	0.373			Heading	Explanation
Rv0042c	1	1	0	1			TF	The transcription factor under consideration
Rv0047c	222	53	169	0.239			Total	The number of binding sites the given TF has scoring in the top 20% of all peaks
Rv0081	353	134	219	0.38			Intergenic	The number of "top 20%" binding sites for a TF that are positioned intergenically
Rv0135c	49	10	39	0.204			Intragenic	The number of "top 20%" binding sites for a TF that are positioned intragenically
Rv0195	2	1	1	0.5			Percent Intergenic	The number of intergenic peaks divided by the total number of peaks for the given TF
Rv0238	1	1	0	1
Rv0273c	5	3	2	0.6
Rv0275c	1	0	1	0
Rv0302	128	13	115	0.102
Rv0324	104	31	73	0.298
Rv0330c	2	1	1	0.5
Rv0339c	5	3	2	0.6
Rv0348	2	0	2	0
Rv0353	1	1	0	1
Rv0465c	31	10	21	0.323
Rv0472c	2	2	0	1
Rv0474	1	1	0	1
Rv0494	15	0	15	0
Rv0576	1	1	0	1
Rv0602c	13	4	9	0.308
Rv0653c	19	3	16	0.158
Rv0674	1	1	0	1
Rv0678	157	49	108	0.312
Rv0691c	45	7	38	0.156
Rv0757	39	28	11	0.718
Rv0767c	24	6	18	0.25
Rv0818	1	1	0	1
Rv0880	2	2	0	1
Rv0967	431	62	369	0.144
Rv1033c	103	53	50	0.515
Rv1049	35	6	29	0.171
Rv1152	1	0	1	0
Rv1167c	1	1	0	1
Rv1176c	1	1	0	1
Rv1186c	2	1	1	0.5
Rv1219c	12	3	9	0.25
Rv1255c	4	1	3	0.25
Rv1353c	216	31	185	0.144
Rv1404	15	12	3	0.8
Rv1423	26	12	14	0.462
Rv1460	1	0	1	0
Rv1473A	23	3	20	0.13
Rv1556	2	2	0	1
Rv1657	1	1	0	1
Rv1674c	2	1	1	0.5
Rv1675c	1	1	0	1
Rv1719	18	3	15	0.167
Rv1776c	13	1	12	0.077
Rv1816	108	12	96	0.111
Rv1828	7	1	6	0.143
Rv1846c	3	3	0	1
Rv1956	4	2	2	0.5
Rv1985c	17	10	7	0.588
Rv1990c	53	10	43	0.189
Rv1994c	9	2	7	0.222
Rv2009	1	1	0	1
Rv2011c	67	14	53	0.209
Rv2017	1	1	0	1
Rv2021c	2	1	1	0.5
Rv2034	72	17	55	0.236
Rv2069	1	0	1	0
Rv2250c	54	17	37	0.315
Rv2258c	1	0	1	0
Rv2324	15	4	11	0.267
Rv2359	2	2	0	1
Rv2506	5	1	4	0.2
Rv2610c	2	1	1	0.5
Rv2779c	1	0	1	0
Rv2788	5	2	3	0.4
Rv2887	16	6	10	0.375
Rv2912c	1	1	0	1
Rv2989	23	5	18	0.217
Rv3050c	1	1	0	1
Rv3058c	1	1	0	1
Rv3066	4	3	1	0.75
Rv3095	1	1	0	1
Rv3133c	90	34	56	0.378
Rv3160c	1	0	1	0
Rv3173c	1	1	0	1
Rv3183	1	1	0	1
Rv3223c	5	2	3	0.4
Rv3246c	12	11	1	0.917
Rv3249c	150	22	128	0.147
Rv3260c	1	0	1	0
Rv3286c	2	1	1	0.5
Rv3405c	2	1	1	0.5
Rv3488	28	3	25	0.107
Rv3557c	3	3	0	1
Rv3574	41	15	26	0.366
Rv3597c	91	49	42	0.538
Rv3681c	22	17	5	0.773
Rv3736	52	3	49	0.058
Rv3765c	7	4	3	0.571
Rv3830c	14	7	7	0.5
Rv3849	13	2	11	0.154
