# Supplementary material for: The DNA-binding network of Mycobacterium tuberculosis
Source: Nat Commun. 2015 Jan 12;6:5829. doi: 10.1038/ncomms6829 (PMC4301838; doi:10.1038/ncomms6829)
Supplement: Supplementary Data 3 — Table of all binding events in -150 to + 70 nucleotide promoter window. [file ncomms6829-s4.xlsx]

## Sheet: Sheet1
Supplementary Table 3 – table of all binding events in -150 to + 70 nucleotide promoter window.
Regulator	gene	Peak Center (Ccenter)	Distance of peak from target	Strand of target	genome.position	type of start	Expression in TFOE	p.value of expression change	Operon	Differential expression in TFOE
Rv0022c	Rv0029	31964	-93	+	32057	Primary.TSS	1.1	5.37347e-11	18	IND
Rv0022c	Rv0030	33245	18	+	33227	Primary.TSS	2.58	1.26184e-32	19	IND			Heading	Descriptor
Rv0022c	Rv0070c	79205	-109	-	79314	Primary.TSS	0.98	0.000722688	47	IND			Regulator	Assayed TF
Rv0022c	Rv0309	377896	-35	+	377931	Primary.TSS	0.81	0.000679322	211	IND			gene	Gene with closest start to peak center
Rv0022c	Rv2077A	2334593	-1	-	2334594	CDS	5.27	6.95913e-48	1359	IND			Peak Center (Ccenter)	the peak's central location (unit = nucleotide position)
Rv0022c	Rv2078	2335055	15	+	2335040	Primary.TSS	4.58	1.45313e-31	1361	IND			Distance of peak from target	Using "peak center," the nucleotide distance from the peak to the nearest start site
Rv0022c	Rv2409c	2707391	58	-	2707333	CDS	0.68	0.000928097	1590	IND			Strand of target	gene orientation of target on chromosome
Rv0022c	Rv2631	2957373	33	+	2957340	Primary.TSS	1.43	2.03714e-08	1727	IND			genome.position	nucleotide coordinate of nearest start
Rv0022c	Rv2798c	3107674	10	-	3107664	Primary.TSS	1.81	4.14974e-20	1837	IND			type of start	string description for category of proximal start site; "primary, internal, antisense" as defined by Cortes et al 2013.
Rv0022c	Rv2799	3107674	-94	+	3107768	CDS	0.88	4.76185e-10	1838	IND			Expression in TFOE	log2 value describing differential expression of "gene" after induction of the corresponding "regulator". See Rustad et al, 2014.
Rv0022c	Rv2799	3107674	-109	+	3107783	Internal.TSS	0.88	4.76185e-10	1838	IND			p.value of expression change	p-value of this level of enrichment calculated by empirical Bayes (see reference: Rustad et al, 2014 in main text)
Rv0022c	Rv2824c	3132593	-121	-	3132714	CDS	0.82	0.00442692	1852	IND			Operon size	Operon ID Number
Rv0022c	Rv3450c	3872523	27	-	3872496	CDS	4.19	1.0322e-101	2254	IND			Differential expression in TFOE	>1.5-fold change up ("IND") or down ("REP") of target gene upon induction of the corresponding regulator (See reference: Rustad et al, 2014 in main text)
Rv0022c	Rv3451	3872523	-94	+	3872617	CDS	1.39	1.1636e-11	2255	IND
Rv0022c	Rv3468c	3886134	65	-	3886069	CDS	0.6	0.00350286	2266	IND
Rv0022c	Rv3492c	3910431	-87	-	3910518	CDS	0.59	0.00136248	2285	IND
Rv0022c	Rv0095c	105173	-42	-	105215	CDS	-0.01	0.994074	63	no
Rv0022c	Rv0122	148487	-4	+	148491	CDS	-0.33	0.442318	83	no
Rv0022c	Rv0167	196612	-123	+	196735	Primary.TSS	-0.56	0.0268591	122	no
Rv0022c	Rv0219	262266	12	+	262254	CDS	-0.45	0.0942454	152	no
Rv0022c	Rv0350	419762	-17	+	419779	Primary.TSS	-0.11	0.844547	241	no
Rv0022c	Rv0378	455490	-147	+	455637	CDS	-0.35	0.671448	256	no
Rv0022c	Rv0421c	507668	-93	-	507761	CDS	0.35	0.14891	285	no
Rv0022c	Rv0461	552258	53	+	552205	Antisense.TSS	-0.62	0.0138199	309	no
Rv0022c	Rv0461	552258	-63	+	552321	Internal.TSS	-0.62	0.0138199	309	no
Rv0022c	Rv0578c	676049	17	-	676032	Primary.TSS	-0.5	0.0696111	390	no
Rv0022c	Rv0579	676049	-6	+	676055	Primary.TSS	-0.14	0.519964	391	no
Rv0022c	Rv0738	829970	-92	+	830062	CDS	-0.29	0.465249	487	no
Rv0022c	Rv1286	1440046	-27	+	1440073	Antisense.TSS	0.89	0.0894659	873	no
Rv0022c	Rv1290c	1445325	-92	-	1445417	Primary.TSS	-0.32	0.34726	878	no
Rv0022c	Rv1308	1463256	28	+	1463228	CDS	0.22	0.266652	888	no
Rv0022c	Rv1329c	1498826	-63	-	1498889	Internal.TSS	0.05	0.884122	902	no
Rv0022c	Rv1512	1703996	-97	+	1704093	CDS	-0.14	0.413425	1007	no
Rv0022c	Rv1640c	1849792	-83	-	1849875	Internal.TSS	-0.18	0.441191	1078	no
Rv0022c	Rv1646	1855692	-15	+	1855707	Primary.TSS	-0.01	0.986476	1083	no
Rv0022c	Rv1795	2032011	-50	+	2032061	Primary.TSS	0.25	0.00295681	1176	no
Rv0022c	Rv1904	2150810	-18	+	2150828	Primary.TSS	0.06	0.816528	1249	no
Rv0022c	Rv2026c	2272751	4	-	2272747	CDS	-0.21	0.683055	1331	no
Rv0022c	Rv2109c	2369335	33	-	2369302	Internal.TSS	0.07	0.699436	1381	no
Rv0022c	Rv2109c	2369335	14	-	2369321	Antisense.TSS	0.07	0.699436	1381	no
Rv0022c	Rv2174	2435961	52	+	2435909	CDS	-0.26	0.102695	1422	no
Rv0022c	Rv2240c	2512537	50	-	2512487	CDS	0.02	0.968866	1470	no
Rv0022c	Rv2658c	2979705	17	-	2979688	CDS	1.13	0.0190778	1744	no
Rv0022c	Rv2934	3267439	17	+	3267422	Internal.TSS	0.31	0.439968	1915	no
Rv0022c	Rv2935	3267439	17	+	3267422	Primary.TSS	0.35	0.166198	1915	no
Rv0022c	Rv2943	3287973	5	+	3287968	Primary.TSS	-0.53	0.0100542	1919	no
Rv0022c	Rv3060c	3423084	-129	-	3423213	CDS	0.04	0.940653	2004	no
Rv0022c	Rv3104c	3472976	-86	-	3473062	Primary.TSS	-0.25	0.0411302	2029	no
Rv0022c	Rv3105c	3472976	-86	-	3473062	Internal.TSS	-0.38	0.0155131	2029	no
Rv0022c	Rv3140	3506809	19	+	3506790	CDS	0.05	0.938847	2052	no
Rv0022c	Rv3160c	3530345	11	-	3530334	Primary.TSS	-0.7	0.0408141	2060	no
Rv0022c	Rv3216	3593481	-39	+	3593520	CDS	0.15	0.574857	2102	no
Rv0022c	Rv3361c	3773589	22	-	3773567	CDS	-0.16	0.663146	2198	no
Rv0022c	Rv3511	3939542	-16	+	3939558	Primary.TSS	-0.52	0.215762	2292	no
Rv0022c	Rv3577	4019122	-140	+	4019262	CDS	-0.38	0.0828315	2331	no
Rv0022c	Rv3632	4071106	-130	+	4071236	CDS	0.36	0.249719	2362	no
Rv0022c	Rv1469	1656844	-80	+	1656924	Primary.TSS	-1.82	1.68646e-12	979	REP
Rv0023	Rv0002	1803	-132	+	1935	Primary.TSS	0.63	0.000700791	2	IND
Rv0023	Rv0057	60206	70	+	60136	Internal.TSS	1.04	1.21265e-07	37	IND
Rv0023	Rv0057	60206	-80	+	60286	Internal.TSS	1.04	1.21265e-07	37	IND
Rv0023	Rv0057	60206	-140	+	60346	Internal.TSS	1.04	1.21265e-07	37	IND
Rv0023	Rv0244c	295742	30	-	295712	Primary.TSS	1.37	0.0019303	170	IND
Rv0023	Rv0245	295742	55	+	295687	Primary.TSS	0.67	0.00242469	171	IND
Rv0023	Rv0268c	323272	-29	-	323301	Primary.TSS	0.84	0.000875846	184	IND
Rv0023	Rv0363c	442259	-66	-	442325	Primary.TSS	0.61	0.000120869	249	IND
Rv0023	Rv0691c	791733	67	-	791666	CDS	0.85	0.000384364	463	IND
Rv0023	Rv1052	1175533	-129	+	1175662	Primary.TSS	1.41	4.66541e-11	706	IND
Rv0023	Rv1056	1178130	9	+	1178121	Antisense.TSS	1.22	2.01941e-07	709	IND
Rv0023	Rv1130	1254560	5	+	1254555	CDS	1.86	0.000238684	764	IND
Rv0023	Rv1169c	1300226	7	-	1300219	Primary.TSS	2.95	4.18742e-09	792	IND
Rv0023	Rv1221	1364442	29	+	1364413	Primary.TSS	0.88	0.00101763	831	IND
Rv0023	Rv1805c	2047917	-117	-	2048034	CDS	1.62	1.17632e-10	1183	IND
Rv0023	Rv1875	2124314	-67	+	2124381	CDS	1.07	1.10551e-05	1228	IND
Rv0023	Rv1954c	2201227	-21	-	2201248	Antisense.TSS	1.35	1.55378e-06	1279	IND
Rv0023	Rv1963c	2207093	46	-	2207047	Primary.TSS	0.96	0.000990388	1286	IND
Rv0023	Rv1986	2229980	-8	+	2229988	Primary.TSS	2.89	7.9359e-22	1298	IND
Rv0023	Rv1994c	2237995	11	-	2237984	Primary.TSS	1.12	0.00015683	1306	IND
Rv0023	Rv1995	2237995	-146	+	2238141	CDS	1.35	2.48765e-24	1307	IND
Rv0023	Rv2034	2281267	-27	+	2281294	CDS	2.78	3.17351e-13	1335	IND
Rv0023	Rv2107	2366914	-33	+	2366947	Primary.TSS	1.85	0.000303623	1379	IND
Rv0023	Rv2254c	2528826	-149	-	2528975	CDS	2.4	1.45574e-16	1481	IND
Rv0023	Rv2640c	2965893	56	-	2965837	Primary.TSS	1.81	6.63225e-11	1735	IND
Rv0023	Rv2991	3347885	-97	+	3347982	Primary.TSS	0.75	0.00181184	1953	IND
Rv0023	Rv3252c	3632020	-2	-	3632022	Primary.TSS	1.22	8.70541e-06	2128	IND
Rv0023	Rv3269	3650192	4	+	3650188	Primary.TSS	1.32	0.00078588	2139	IND
Rv0023	Rv3290c	3671854	60	-	3671794	Primary.TSS	1.92	6.55393e-11	2150	IND
Rv0023	Rv3440c	3859937	-39	-	3859976	CDS	0.65	0.000391214	2249	IND
Rv0023	Rv3526	3962369	-41	+	3962410	Primary.TSS	2.23	6.99417e-20	2304	IND
Rv0023	Rv3743c	4195406	33	-	4195373	CDS	2.39	4.10849e-48	2444	IND
Rv0023	Rv3744	4195406	-34	+	4195440	Primary.TSS	1.54	1.59776e-11	2445	IND
Rv0023	Rv0186A	218601	-9	-	218610	Primary.TSS	NA	NA	NA	NA
Rv0023	Rv0456B	547529	48	-	547481	Internal.TSS	NA	NA	NA	NA
Rv0023	Rv1954A	2201227	-21	+	2201248	Primary.TSS	NA	NA	NA	NA
Rv0023	Rv0058	60206	-80	+	60286	Primary.TSS	-0.26	0.123638	37	no
Rv0023	Rv0097	106929	-25	+	106954	Internal.TSS	0.02	0.966411	64	no
Rv0023	Rv0145	171150	-64	+	171214	Primary.TSS	0.14	0.31854	104	no
Rv0023	Rv0147	173167	-64	+	173231	Primary.TSS	0.25	0.0727037	106	no
Rv0023	Rv0229c	274910	-76	-	274986	CDS	0.1	0.627225	159	no
Rv0023	Rv0229c	274910	6	-	274904	Internal.TSS	0.1	0.627225	159	no
Rv0023	Rv0258c	310652	-97	-	310749	Primary.TSS	0.8	0.0294351	179	no
Rv0023	Rv0323c	391311	60	-	391251	CDS	-0.1	0.750055	224	no
Rv0023	Rv0324	391311	-41	+	391352	CDS	-0.06	0.882301	225	no
Rv0023	Rv0328	394122	11	+	394111	Primary.TSS	0.06	0.829863	227	no
Rv0023	Rv0364	442259	-135	+	442394	Primary.TSS	-0.2	0.200324	250	no
Rv0023	Rv0413	499678	-68	+	499746	Internal.TSS	0.25	0.13752	279	no
Rv0023	Rv0413	499678	-35	+	499713	CDS	0.25	0.13752	279	no
Rv0023	Rv0426c	515880	-50	-	515930	Primary.TSS	0.43	0.00077106	288	no
Rv0023	Rv0469	559877	16	+	559861	Primary.TSS	0.36	0.105456	315	no
Rv0023	Rv0475	565755	-42	+	565797	CDS	0.46	0.00437794	321	no
Rv0023	Rv0685	784754	6	+	784748	Primary.TSS	-0.05	0.869091	459	no
Rv0023	Rv0692	791733	20	+	791713	Primary.TSS	0.49	0.0624558	464	no
Rv0023	Rv0723	815443	-64	+	815507	Internal.TSS	-0.17	0.4892	476	no
Rv0023	Rv0724	815443	-64	+	815507	Primary.TSS	-0.25	0.0328179	476	no
Rv0023	Rv0791c	885774	-66	-	885840	CDS	0.09	0.790477	522	no
Rv0023	Rv0916c	1021724	39	-	1021685	Primary.TSS	0.74	0.0125839	612	no
Rv0023	Rv1019	1138220	-29	+	1138249	Primary.TSS	0.21	0.198458	683	no
Rv0023	Rv1033c	1158782	44	-	1158738	Primary.TSS	0.05	0.903844	691	no
Rv0023	Rv1044	1167067	-25	+	1167092	Internal.TSS	0.21	0.633486	699	no
Rv0023	Rv1044	1167067	14	+	1167053	CDS	0.21	0.633486	699	no
Rv0023	Rv1075c	1200428	46	-	1200382	Primary.TSS	-0.45	0.124437	723	no
Rv0023	Rv1087A	1214291	59	+	1214232	Antisense.TSS	0.27	0.0659319	733	no
Rv0023	Rv1089A	1215085	-114	+	1215199	Primary.TSS	0.26	0.425531	735	no
Rv0023	Rv1091	1216405	-64	+	1216469	CDS	-0.1	0.741516	736	no
Rv0023	Rv1115	1240185	-2	+	1240187	CDS	-0.5	0.155936	753	no
Rv0023	Rv1116	1241018	15	+	1241003	CDS	-0.35	0.177343	754	no
Rv0023	Rv1129c	1254560	26	-	1254534	CDS	0.13	0.790868	763	no
Rv0023	Rv1158c	1284949	59	-	1284890	Primary.TSS	-0.57	0.0503775	784	no
Rv0023	Rv1170	1300226	-78	+	1300304	CDS	0.33	0.132611	793	no
Rv0023	Rv1204c	1348728	1	-	1348727	Primary.TSS	-0.28	0.214094	821	no
Rv0023	Rv1205	1348728	9	+	1348719	CDS	-0.35	0.0995841	822	no
Rv0023	Rv1205	1348728	1	+	1348727	Antisense.TSS	-0.35	0.0995841	822	no
Rv0023	Rv1325c	1490395	-15	-	1490410	Primary.TSS	-0.06	0.872052	899	no
Rv0023	Rv1392	1566807	13	+	1566794	Primary.TSS	-0.2	0.0899812	933	no
Rv0023	Rv1435c	1612997	-48	-	1613045	Primary.TSS	-0.04	0.897037	958	no
Rv0023	Rv1645c	1855119	8	-	1855111	Internal.TSS	0.32	0.197407	1082	no
Rv0023	Rv1702c	1928580	5	-	1928575	CDS	-0.68	0.0100294	1107	no
Rv0023	Rv1706c	1933932	54	-	1933878	CDS	0.33	0.0751129	1112	no
Rv0023	Rv1742	1968074	-99	+	1968173	CDS	0.35	0.0928832	1130	no
Rv0023	Rv1795	2032025	-36	+	2032061	Primary.TSS	0.41	7.28699e-08	1176	no
Rv0023	Rv1827	2072061	-131	+	2072192	Primary.TSS	0.3	0.0263752	1199	no
Rv0023	Rv1846c	2096667	45	-	2096622	Primary.TSS	0.3	0.12745	1211	no
Rv0023	Rv1847	2096667	-93	+	2096760	Primary.TSS	0.15	0.641828	1212	no
Rv0023	Rv1872c	2123180	28	-	2123152	Primary.TSS	-0.22	0.618138	1226	no
Rv0023	Rv1873	2123180	6	+	2123174	CDS	-0.19	0.309173	1227	no
Rv0023	Rv1886c	2135959	54	-	2135905	Primary.TSS	0.58	0.00796686	1234	no
Rv0023	Rv1901	2148415	17	+	2148398	Antisense.TSS	-0.27	0.0143551	1246	no
Rv0023	Rv1936	2187280	-44	+	2187324	Primary.TSS	0.63	0.0281444	1272	no
Rv0023	Rv1938	2190982	-45	+	2191027	CDS	-0.44	0.0829726	1272	no
Rv0023	Rv1953	2201227	-21	+	2201248	Internal.TSS	0.32	0.215302	1278	no
Rv0023	Rv1981c	2225380	58	-	2225322	Primary.TSS	0.48	0.118484	1293	no
Rv0023	Rv2016	2263377	-13	+	2263390	Primary.TSS	0.15	0.70846	1324	no
Rv0023	Rv2023A	2268582	-144	-	2268726	CDS	-0.49	0.419013	NA	no
Rv0023	Rv2081c	2338479	-127	-	2338606	Primary.TSS	0.01	0.986118	1362	no
Rv0023	Rv2108	2368383	-24	+	2368407	Internal.TSS	0.3	0.569949	1380	no
Rv0023	Rv2110c	2370627	-144	-	2370771	Primary.TSS	-0.5	0.000636584	1381	no
Rv0023	Rv2162c	2424935	31	-	2424904	Primary.TSS	-0.42	0.0305841	1415	no
Rv0023	Rv2243	2516720	-67	+	2516787	Primary.TSS	-0.41	0.26014	1473	no
Rv0023	Rv2293c	2565177	65	-	2565112	Primary.TSS	0.17	0.530206	1506	no
Rv0023	Rv2294	2565177	-150	+	2565327	CDS	0.38	0.286306	1507	no
Rv0023	Rv2412	2710007	-37	+	2710044	Primary.TSS	0.4	0.231095	1591	no
Rv0023	Rv2460c	2763206	31	-	2763175	CDS	-0.18	0.365212	1622	no
Rv0023	Rv2462c	2765539	-22	-	2765561	Primary.TSS	0.36	0.0080808	1623	no
Rv0023	Rv2633c	2959835	-16	-	2959851	Primary.TSS	1.01	0.0111759	1729	no
Rv0023	Rv2641	2965893	-46	+	2965939	CDS	0.64	0.0159686	1736	no
Rv0023	Rv2700	3015075	-128	+	3015203	Primary.TSS	0.57	0.0217407	1771	no
Rv0023	Rv2780	3086760	-39	+	3086799	Primary.TSS	0.6	0.0629124	1828	no
Rv0023	Rv2881c	3191670	49	-	3191621	CDS	-0.54	1.027e-06	1883	no
Rv0023	Rv3017c	3376878	26	-	3376852	CDS	0.06	0.867901	1973	no
Rv0023	Rv3065	3430362	1	+	3430361	Primary.TSS	0.75	0.0136544	2009	no
Rv0023	Rv3089	3456948	5	+	3456943	Internal.TSS	-0.41	0.358315	2021	no
Rv0023	Rv3096	3464490	-57	+	3464547	CDS	-0.25	0.23684	2025	no
Rv0023	Rv3124	3490084	-88	+	3490172	Internal.TSS	0.22	0.39331	2040	no
Rv0023	Rv3142c	3509536	-10	-	3509546	Primary.TSS	-0.48	0.0223072	2054	no
Rv0023	Rv3143	3509536	-118	+	3509654	CDS	-0.38	0.392573	2055	no
Rv0023	Rv3176c	3545401	33	-	3545368	Primary.TSS	-0.15	0.592039	2069	no
Rv0023	Rv3177	3545401	-13	+	3545414	Primary.TSS	-0.02	0.858856	2070	no
Rv0023	Rv3179	3547542	-76	+	3547618	CDS	0	0.989393	2072	no
Rv0023	Rv3219	3595530	-73	+	3595603	Primary.TSS	0.21	0.595109	2105	no
Rv0023	Rv3230c	3608306	17	-	3608289	Primary.TSS	0.51	0.390922	2115	no
Rv0023	Rv3236c	3613055	-61	-	3613116	CDS	0.04	0.883614	2118	no
Rv0023	Rv3238c	3614343	-55	-	3614398	Primary.TSS	0.09	0.710494	2119	no
Rv0023	Rv3277	3660036	14	+	3660022	Internal.TSS	-0.28	0.0888188	2143	no
Rv0023	Rv3323c	3709558	-147	-	3709705	Internal.TSS	-0.17	0.618759	2169	no
Rv0023	Rv3350c	3761850	-139	-	3761989	Antisense.TSS	-0.51	0.015791	2189	no
Rv0023	Rv3508	3930900	-48	+	3930948	Primary.TSS	-0.55	0.0596779	2290	no
Rv0023	Rv3525c	3962369	45	-	3962324	CDS	-0.14	0.596652	2303	no
Rv0023	Rv3532	3969100	-8	+	3969108	Primary.TSS	0.41	0.00256419	2307	no
Rv0023	Rv3573c	4016276	64	-	4016212	CDS	0.09	0.619383	2327	no
Rv0023	Rv3574	4016276	-12	+	4016288	Primary.TSS	0.17	0.61049	2328	no
Rv0023	Rv3597c	4041400	35	-	4041365	Primary.TSS	0.35	0.114939	2345	no
Rv0023	Rv3645	4082784	-23	+	4082807	CDS	0.23	0.184032	2373	no
Rv0023	Rv3645	4082784	-83	+	4082867	Internal.TSS	0.23	0.184032	2373	no
Rv0023	Rv3738c	4189820	-39	-	4189859	Antisense.TSS	-0.17	0.572974	2441	no
Rv0023	Rv3770c	4215761	-14	-	4215775	CDS	-0.09	0.739078	2468	no
Rv0023	Rv3862c	4338493	-28	-	4338521	CDS	-0.51	0.427657	2527	no
Rv0023	Rv3890c	4374055	42	-	4374013	CDS	0.59	0.060691	2542	no
Rv0023	Rv0006	8825	-58	+	8883	Internal.TSS	-1.07	1.81018e-19	3	REP
Rv0023	Rv0115	138637	32	+	138605	Antisense.TSS	-1.26	9.40837e-07	76	REP
Rv0023	Rv0167	196666	-69	+	196735	Primary.TSS	-0.96	1.33865e-05	122	REP
Rv0023	Rv0173	205266	42	+	205224	Internal.TSS	-1.91	1.01728e-16	122	REP
Rv0023	Rv0174	205266	42	+	205224	Primary.TSS	-1.12	3.30404e-10	122	REP
Rv0023	Rv0354c	424714	20	-	424694	CDS	-1.06	0.000842809	242	REP
Rv0023	Rv0379	455976	2	+	455974	Primary.TSS	-1.17	0.00016832	257	REP
Rv0023	Rv0404	483782	28	+	483754	Primary.TSS	-2.26	2.58167e-13	275	REP
Rv0023	Rv0412c	499678	15	-	499663	Primary.TSS	-1.01	1.20002e-06	278	REP
Rv0023	Rv0424c	510626	-26	-	510652	CDS	-1.18	8.20587e-09	286	REP
Rv0023	Rv0424c	510626	58	-	510568	Internal.TSS	-1.18	8.20587e-09	286	REP
Rv0023	Rv0456A	547529	48	-	547481	Primary.TSS	-1.41	1.20154e-06	305	REP
Rv0023	Rv0657c	753656	13	-	753643	Primary.TSS	-1.12	0.00141562	443	REP
Rv0023	Rv0668	763335	-35	+	763370	CDS	-0.89	1.79807e-06	449	REP
Rv0023	Rv0961	1074025	-55	+	1074080	Internal.TSS	-1.72	5.33217e-18	641	REP
Rv0023	Rv0961	1074025	-49	+	1074074	CDS	-1.72	5.33217e-18	641	REP
Rv0023	Rv1159	1284949	-43	+	1284992	CDS	-1.18	1.11843e-16	785	REP
Rv0023	Rv1159	1284949	-100	+	1285049	Internal.TSS	-1.18	1.11843e-16	785	REP
Rv0023	Rv1184c	1325662	-26	-	1325688	Primary.TSS	-1.08	2.65976e-05	805	REP
Rv0023	Rv1230c	1374239	-32	-	1374271	Primary.TSS	-1.83	3.34017e-19	837	REP
Rv0023	Rv1326c	1490395	-15	-	1490410	Internal.TSS	-0.62	0.000234941	900	REP
Rv0023	Rv1339	1505909	-8	+	1505917	CDS	-0.61	2.29163e-05	903	REP
Rv0023	Rv1339	1505909	-59	+	1505968	Internal.TSS	-0.61	2.29163e-05	903	REP
Rv0023	Rv1497	1687919	-22	+	1687941	Primary.TSS	-0.75	0.000228795	993	REP
Rv0023	Rv1503c	1694346	12	-	1694334	Internal.TSS	-1.4	0.000741646	999	REP
Rv0023	Rv1534	1735151	55	+	1735096	Internal.TSS	-0.95	8.59728e-07	1020	REP
Rv0023	Rv1534	1735151	-138	+	1735289	Antisense.TSS	-0.95	8.59728e-07	1020	REP
Rv0023	Rv1638A	1846880	-93	-	1846973	CDS	-2.18	2.6189e-17	1076	REP
Rv0023	Rv1918c	2170746	63	-	2170683	Primary.TSS	-1.83	4.0209e-17	1259	REP
Rv0023	Rv2000	2245261	52	+	2245209	CDS	-1.26	0.00161016	1312	REP
Rv0023	Rv2323c	2596245	36	-	2596209	Internal.TSS	-1.29	1.1996e-05	1529	REP
Rv0023	Rv2323c	2596245	-24	-	2596269	CDS	-1.29	1.1996e-05	1529	REP
Rv0023	Rv2452c	2752979	11	-	2752968	Internal.TSS	-1.1	0.00203342	1618	REP
Rv0023	Rv2452c	2752979	-15	-	2752994	CDS	-1.1	0.00203342	1618	REP
Rv0023	Rv2463	2765539	34	+	2765505	Primary.TSS	-0.71	3.06857e-09	1624	REP
Rv0023	Rv2474c	2776964	-5	-	2776969	CDS	-1.32	4.54424e-11	1632	REP
Rv0023	Rv2500c	2814794	-117	-	2814911	CDS	-0.71	5.5476e-05	1645	REP
Rv0023	Rv2500c	2814794	-111	-	2814905	Internal.TSS	-0.71	5.5476e-05	1645	REP
Rv0023	Rv2722	3034770	59	+	3034711	Antisense.TSS	-1	4.42993e-05	1791	REP
Rv0023	Rv2722	3034770	40	+	3034730	Internal.TSS	-1	4.42993e-05	1791	REP
Rv0023	Rv2723	3034770	40	+	3034730	Primary.TSS	-0.94	3.67111e-05	1791	REP
Rv0023	Rv2779c	3086760	48	-	3086712	Internal.TSS	-1.82	1.02593e-10	1827	REP
Rv0023	Rv2779c	3086760	6	-	3086754	CDS	-1.82	1.02593e-10	1827	REP
Rv0023	Rv2905	3214500	6	+	3214494	Primary.TSS	-0.62	1.15429e-06	1898	REP
Rv0023	Rv2936	3271810	46	+	3271764	Primary.TSS	-0.8	0.000104463	1915	REP
Rv0023	Rv2948c	3299423	-75	-	3299498	Internal.TSS	-1.15	2.08267e-05	1921	REP
Rv0023	Rv2948c	3299423	20	-	3299403	Antisense.TSS	-1.15	2.08267e-05	1921	REP
Rv0023	Rv2967c	3323008	-38	-	3323046	CDS	-1.35	3.82658e-25	1937	REP
Rv0023	Rv2990c	3347885	11	-	3347874	Primary.TSS	-1.44	0.000330266	1952	REP
Rv0023	Rv3150	3516560	36	+	3516524	Internal.TSS	-1.5	2.34211e-14	2057	REP
Rv0023	Rv3151	3516560	36	+	3516524	Primary.TSS	-1.5	2.30232e-16	2057	REP
Rv0023	Rv3216	3593423	-97	+	3593520	CDS	-0.77	2.35167e-05	2102	REP
Rv0023	Rv3499c	3919085	-143	-	3919228	Primary.TSS	-1.12	1.03309e-09	2285	REP
Rv0023	Rv3500c	3920109	47	-	3920062	CDS	-0.83	0.002055	2285	REP
Rv0023	Rv3500c	3919085	-143	-	3919228	Internal.TSS	-0.83	0.002055	2285	REP
Rv0023	Rv3631	4070519	5	+	4070514	CDS	-1.38	2.43171e-12	2362	REP
Rv0023	Rv3868	4343148	-145	+	4343293	Primary.TSS	-0.98	9.50929e-10	2530	REP
Rv0023	Rv3876	4352939	-71	+	4353010	CDS	-0.72	1.61359e-09	2534	REP
Rv0042c	Rv0112	136084	-58	+	136142	Primary.TSS	-0.15	0.893668	75	no
Rv0042c	Rv0830	921939	6	+	921933	Primary.TSS	-0.43	0.519251	552	no
Rv0042c	Rv3477	3893935	-18	+	3893953	Primary.TSS	0.01	0.990747	2272	no
Rv0042c	Rv3738c	4190275	43	-	4190232	CDS	-0.57	0.433942	2441	no
Rv0043c	Rv3759c	4205433	60	-	4205373	Primary.TSS	-0.55	0.00536884	2455	no
Rv0043c	Rv3760	4205433	-54	+	4205487	Primary.TSS	0.09	0.95309	2456	no
Rv0047c	Rv0047c	51791	7	-	51784	Primary.TSS	2.56	4.75238e-25	31	IND
Rv0047c	Rv0101	110069	-137	+	110206	Internal.TSS	1.14	0.00948805	64	IND
Rv0047c	Rv0101	110069	68	+	110001	CDS	1.14	0.00948805	64	IND
Rv0047c	Rv1964	2207509	-105	+	2207614	Primary.TSS	2.62	3.28467e-18	1287	IND
Rv0047c	Rv0456B	547507	26	-	547481	Internal.TSS	NA	NA	NA	NA
Rv0047c	Rv1982A	2226169	68	-	2226101	Primary.TSS	NA	NA	NA	NA
Rv0047c	Rv0003	3051	17	+	3034	Primary.TSS	0.34	0.142382	2	no
Rv0047c	Rv0006	7350	48	+	7302	CDS	0.09	0.729306	3	no
Rv0047c	Rv0057	59842	-54	+	59896	CDS	0.22	0.584191	37	no
Rv0047c	Rv0059	63844	-28	+	63872	Internal.TSS	0.28	0.535839	38	no
Rv0047c	Rv0060	63844	-28	+	63872	Primary.TSS	0.22	0.487799	38	no
Rv0047c	Rv0075	83995	-1	+	83996	CDS	0.11	0.796662	50	no
Rv0047c	Rv0082	89552	16	+	89536	Primary.TSS	0.31	0.680718	56	no
Rv0047c	Rv0097	106823	-131	+	106954	Internal.TSS	1.24	0.0319232	64	no
Rv0047c	Rv0143c	169379	36	-	169343	Internal.TSS	0.13	0.599638	102	no
Rv0047c	Rv0147	173172	-59	+	173231	Primary.TSS	0	0.994879	106	no
Rv0047c	Rv0148	174803	-30	+	174833	CDS	-0.09	0.729306	107	no
Rv0047c	Rv0151c	179265	-44	-	179309	CDS	0.13	0.829514	109	no
Rv0047c	Rv0152c	180825	-71	-	180896	CDS	0.14	0.793769	109	no
Rv0047c	Rv0161	190579	-28	+	190607	CDS	0.09	0.89648	116	no
Rv0047c	Rv0169	199533	28	+	199505	Antisense.TSS	-0.1	0.880196	122	no
Rv0047c	Rv0170	200171	-104	+	200275	Antisense.TSS	-0.09	0.899765	122	no
Rv0047c	Rv0176	208312	-12	+	208324	Internal.TSS	0.17	0.487934	122	no
Rv0047c	Rv0177	208312	-12	+	208324	Primary.TSS	0.16	0.513815	122	no
Rv0047c	Rv0198c	236694	13	-	236681	Primary.TSS	0.17	0.521225	137	no
Rv0047c	Rv0204c	243266	52	-	243214	Primary.TSS	-0.54	0.00023893	141	no
Rv0047c	Rv0205	243266	-118	+	243384	Primary.TSS	0.11	0.700019	142	no
Rv0047c	Rv0229c	274918	14	-	274904	Internal.TSS	-0.36	0.176883	159	no
Rv0047c	Rv0229c	274918	-68	-	274986	CDS	-0.36	0.176883	159	no
Rv0047c	Rv0239	289097	10	+	289087	Primary.TSS	-0.02	0.982419	167	no
Rv0047c	Rv0240	289097	-18	+	289115	Primary.TSS	0.09	0.918362	167	no
Rv0047c	Rv0244c	295744	32	-	295712	Primary.TSS	-0.44	0.618727	170	no
Rv0047c	Rv0245	295744	57	+	295687	Primary.TSS	-0.08	0.887365	171	no
Rv0047c	Rv0248c	301160	-141	-	301301	Primary.TSS	-0.02	0.960834	173	no
Rv0047c	Rv0264c	316342	-73	-	316415	CDS	0.55	0.372593	181	no
Rv0047c	Rv0268c	323254	-47	-	323301	Primary.TSS	0.34	0.482473	184	no
Rv0047c	Rv0282	341984	8	+	341976	Primary.TSS	0.36	0.114797	196	no
Rv0047c	Rv0300	363855	29	+	363826	Primary.TSS	0.05	0.935687	204	no
Rv0047c	Rv0306	375899	-15	+	375914	CDS	0.32	0.560246	208	no
Rv0047c	Rv0327c	393939	-106	-	394045	CDS	0.04	0.94916	226	no
Rv0047c	Rv0344c	414980	39	-	414941	CDS	0	0.998476	237	no
Rv0047c	Rv0345	414980	-64	+	415044	Primary.TSS	-0.16	0.678627	238	no
Rv0047c	Rv0456A	547507	26	-	547481	Primary.TSS	0.06	0.946564	305	no
Rv0047c	Rv0457c	549162	52	-	549110	Antisense.TSS	0.46	0.568989	307	no
Rv0047c	Rv0461	552237	32	+	552205	Antisense.TSS	-0.14	0.784911	309	no
Rv0047c	Rv0461	552237	-84	+	552321	Internal.TSS	-0.14	0.784911	309	no
Rv0047c	Rv0464c	555008	-109	-	555117	Primary.TSS	-0.09	0.790794	311	no
Rv0047c	Rv0470A	562197	-97	-	562294	CDS	0.17	0.82686	316	no
Rv0047c	Rv0470c	561769	-18	-	561787	Primary.TSS	-0.04	0.922433	317	no
Rv0047c	Rv0475	565779	-18	+	565797	CDS	-0.06	0.881229	321	no
Rv0047c	Rv0492c	583427	49	-	583378	CDS	0.04	0.957023	335	no
Rv0047c	Rv0499	589170	-13	+	589183	CDS	0.11	0.769934	338	no
Rv0047c	Rv0503c	594666	-114	-	594780	Primary.TSS	0.16	0.744032	342	no
Rv0047c	Rv0505c	596679	37	-	596642	Primary.TSS	-0.07	0.803631	343	no
Rv0047c	Rv0506	596679	24	+	596655	Primary.TSS	-0.2	0.644318	344	no
Rv0047c	Rv0523c	614690	-124	-	614814	Primary.TSS	0.15	0.809668	354	no
Rv0047c	Rv0524	614690	-145	+	614835	Primary.TSS	-0.03	0.93391	355	no
Rv0047c	Rv0572c	665824	7	-	665817	Primary.TSS	0.72	0.43733	386	no
Rv0047c	Rv0610c	706175	-68	-	706243	Primary.TSS	0.2	0.683031	409	no
Rv0047c	Rv0611c	706175	-68	-	706243	Internal.TSS	-0.01	0.989856	410	no
Rv0047c	Rv0645c	740101	-76	-	740177	Antisense.TSS	0.47	0.18897	436	no
Rv0047c	Rv0645c	740101	-86	-	740187	CDS	0.47	0.18897	436	no
Rv0047c	Rv0657c	753651	8	-	753643	Primary.TSS	-0.01	0.995976	443	no
Rv0047c	Rv0682	781446	70	+	781376	Primary.TSS	0.02	0.97201	457	no
Rv0047c	Rv0685	784771	23	+	784748	Primary.TSS	0.05	0.936977	459	no
Rv0047c	Rv0686	786158	38	+	786120	Primary.TSS	0.23	0.386929	460	no
Rv0047c	Rv0770	863294	38	+	863256	CDS	0.41	0.495207	509	no
Rv0047c	Rv0781	874203	-30	+	874233	CDS	0.43	0.362056	516	no
Rv0047c	Rv0801	894609	-22	+	894631	Primary.TSS	-0.04	0.941769	528	no
Rv0047c	Rv0824c	918778	-3	-	918781	Primary.TSS	-0.11	0.896637	546	no
Rv0047c	Rv0834c	930541	56	-	930485	CDS	-0.22	0.685891	555	no
Rv0047c	Rv0835	930541	-3	+	930544	Primary.TSS	0.16	0.733592	556	no
Rv0047c	Rv0947c	1057411	-119	-	1057530	CDS	0.25	0.752267	632	no
Rv0047c	Rv0961	1073971	-103	+	1074074	CDS	0.55	0.0563658	641	no
Rv0047c	Rv0961	1073971	-109	+	1074080	Internal.TSS	0.55	0.0563658	641	no
Rv0047c	Rv0986	1101809	6	+	1101803	CDS	0.74	0.390037	658	no
Rv0047c	Rv1044	1167013	-40	+	1167053	CDS	0.76	0.171329	699	no
Rv0047c	Rv1044	1167013	-79	+	1167092	Internal.TSS	0.76	0.171329	699	no
Rv0047c	Rv1077	1201731	14	+	1201717	Primary.TSS	-0.21	0.376444	725	no
Rv0047c	Rv1081c	1206444	-10	-	1206454	Primary.TSS	-0.06	0.938431	728	no
Rv0047c	Rv1082	1206444	-36	+	1206480	Primary.TSS	0.22	0.308128	729	no
Rv0047c	Rv1106c	1233952	8	-	1233944	Internal.TSS	0.02	0.961202	748	no
Rv0047c	Rv1106c	1233952	-4	-	1233956	CDS	0.02	0.961202	748	no
Rv0047c	Rv1113	1239390	8	+	1239382	Primary.TSS	0.06	0.952813	752	no
Rv0047c	Rv1162	1292418	-37	+	1292455	Internal.TSS	-0.01	0.974136	788	no
Rv0047c	Rv1163	1292418	-37	+	1292455	Primary.TSS	-0.04	0.941105	789	no
Rv0047c	Rv1164	1293748	64	+	1293684	Internal.TSS	0.13	0.654939	789	no
Rv0047c	Rv1164	1293748	-55	+	1293803	Internal.TSS	0.13	0.654939	789	no
Rv0047c	Rv1165	1293748	-55	+	1293803	Primary.TSS	0.17	0.592057	789	no
Rv0047c	Rv1176c	1308683	-109	-	1308792	Primary.TSS	0.4	0.512059	798	no
Rv0047c	Rv1180	1313584	-34	+	1313618	Primary.TSS	-0.24	0.456617	801	no
Rv0047c	Rv1184c	1325675	-13	-	1325688	Primary.TSS	-0.13	0.834474	805	no
Rv0047c	Rv1204c	1348716	-11	-	1348727	Primary.TSS	-0.21	0.609376	821	no
Rv0047c	Rv1205	1348716	-11	+	1348727	Antisense.TSS	0.09	0.86588	822	no
Rv0047c	Rv1205	1348716	-3	+	1348719	CDS	0.09	0.86588	822	no
Rv0047c	Rv1222	1365298	-11	+	1365309	Primary.TSS	-0.11	0.694828	832	no
Rv0047c	Rv1243c	1386704	27	-	1386677	CDS	0.22	0.744032	844	no
Rv0047c	Rv1244	1386704	-106	+	1386810	Primary.TSS	-0.17	0.505535	845	no
Rv0047c	Rv1248c	1393356	-61	-	1393417	Primary.TSS	0.03	0.945956	848	no
Rv0047c	Rv1277	1426084	-150	+	1426234	Internal.TSS	0.52	0.132935	870	no
Rv0047c	Rv1277	1426084	-80	+	1426164	CDS	0.52	0.132935	870	no
Rv0047c	Rv1314c	1470196	-56	-	1470252	Primary.TSS	0.56	0.10134	890	no
Rv0047c	Rv1315	1470196	-125	+	1470321	Primary.TSS	0.33	0.0905786	891	no
Rv0047c	Rv1336	1504100	61	+	1504039	Internal.TSS	-0.06	0.882076	903	no
Rv0047c	Rv1339	1505927	-41	+	1505968	Internal.TSS	0.03	0.941609	903	no
Rv0047c	Rv1339	1505927	10	+	1505917	CDS	0.03	0.941609	903	no
Rv0047c	Rv1391	1565323	-118	+	1565441	CDS	-0.06	0.847749	932	no
Rv0047c	Rv1441c	1619727	43	-	1619684	CDS	-0.21	0.725645	962	no
Rv0047c	Rv1442	1619727	-64	+	1619791	CDS	-0.07	0.76901	963	no
Rv0047c	Rv1475c	1665968	-78	-	1666046	CDS	0.25	0.41286	982	no
Rv0047c	Rv1478	1668402	-17	+	1668419	CDS	-0.03	0.952016	984	no
Rv0047c	Rv1496	1686756	-128	+	1686884	CDS	0.17	0.671258	992	no
Rv0047c	Rv1507c	1697675	-131	-	1697806	Primary.TSS	0.47	0.519797	1002	no
Rv0047c	Rv1509	1700131	-81	+	1700212	CDS	0.69	0.110694	1005	no
Rv0047c	Rv1520	1711540	-27	+	1711567	Internal.TSS	0.74	0.0753038	1010	no
Rv0047c	Rv1521	1713752	22	+	1713730	Antisense.TSS	0.3	0.141847	1011	no
Rv0047c	Rv1532c	1733585	35	-	1733550	Primary.TSS	0.29	0.626872	1019	no
Rv0047c	Rv1533	1733585	-24	+	1733609	Primary.TSS	-0.13	0.687699	1020	no
Rv0047c	Rv1560	1764764	-6	+	1764770	Internal.TSS	-0.01	0.991765	1035	no
Rv0047c	Rv1560	1764764	9	+	1764755	CDS	-0.01	0.991765	1035	no
Rv0047c	Rv1561	1764764	-6	+	1764770	Primary.TSS	0.06	0.929679	1035	no
Rv0047c	Rv1636	1842404	16	+	1842388	Primary.TSS	-0.19	0.694828	1073	no
Rv0047c	Rv1666c	1893534	-28	-	1893562	CDS	0.02	0.9818	1092	no
Rv0047c	Rv1704c	1931445	-74	-	1931519	Primary.TSS	0.23	0.590855	1109	no
Rv0047c	Rv1729c	1954987	-24	-	1955011	Antisense.TSS	0.49	0.132935	1120	no
Rv0047c	Rv1795	2032019	-42	+	2032061	Primary.TSS	0.01	0.983984	1176	no
Rv0047c	Rv1799	2039129	-30	+	2039159	CDS	0.05	0.963759	1177	no
Rv0047c	Rv1810	2052939	6	+	2052933	CDS	0.03	0.969908	1187	no
Rv0047c	Rv1810	2052939	-28	+	2052967	Internal.TSS	0.03	0.969908	1187	no
Rv0047c	Rv1811	2052939	-28	+	2052967	Primary.TSS	0.19	0.577049	1188	no
Rv0047c	Rv1817	2059652	57	+	2059595	CDS	-0.01	0.995532	1194	no
Rv0047c	Rv1830	2074761	-45	+	2074806	Primary.TSS	0.02	0.950901	1201	no
Rv0047c	Rv1833c	2079683	-123	-	2079806	Primary.TSS	0.64	0.0172309	1204	no
Rv0047c	Rv1834	2079683	-147	+	2079830	CDS	0.18	0.720244	1205	no
Rv0047c	Rv1835c	2082509	4	-	2082505	Internal.TSS	-0.03	0.966219	1206	no
Rv0047c	Rv1835c	2082509	-78	-	2082587	CDS	-0.03	0.966219	1206	no
Rv0047c	Rv1836c	2084543	-93	-	2084636	CDS	-0.08	0.590855	1206	no
Rv0047c	Rv1838c	2087563	-89	-	2087652	CDS	-0.12	0.807245	1208	no
Rv0047c	Rv1842c	2092117	-105	-	2092222	Primary.TSS	0.11	0.693025	1210	no
Rv0047c	Rv1861	2109122	-43	+	2109165	CDS	-0.02	0.9818	1218	no
Rv0047c	Rv1878	2128189	-21	+	2128210	Antisense.TSS	0.36	0.391832	1231	no
Rv0047c	Rv1883c	2134168	15	-	2134153	Primary.TSS	-0.4	0.228052	1234	no
Rv0047c	Rv1884c	2134168	5	-	2134163	Antisense.TSS	-0.09	0.884673	1234	no
Rv0047c	Rv1884c	2134168	15	-	2134153	Internal.TSS	-0.09	0.884673	1234	no
Rv0047c	Rv1884c	2134168	-93	-	2134261	CDS	-0.09	0.884673	1234	no
Rv0047c	Rv1884c	2134168	-41	-	2134209	Antisense.TSS	-0.09	0.884673	1234	no
Rv0047c	Rv1952	2200690	-23	+	2200713	Primary.TSS	-0.32	0.439935	1278	no
Rv0047c	Rv1963c	2207077	30	-	2207047	Primary.TSS	0.03	0.971816	1286	no
Rv0047c	Rv1983	2226169	-42	+	2226211	Primary.TSS	0.16	0.63929	1295	no
Rv0047c	Rv1985c	2229131	54	-	2229077	Internal.TSS	0.49	0.23915	1297	no
Rv0047c	Rv1989c	2233271	-28	-	2233299	CDS	0.24	0.637683	1301	no
Rv0047c	Rv2016	2263383	-7	+	2263390	Primary.TSS	0.82	0.0826966	1324	no
Rv0047c	Rv2077c	2334011	11	-	2334000	Internal.TSS	0.03	0.948306	1360	no
Rv0047c	Rv2098c	2358257	51	-	2358206	CDS	0.42	0.556377	1373	no
Rv0047c	Rv2099c	2358257	51	-	2358206	CDS	0.04	0.967188	1373	no
Rv0047c	Rv2100	2358257	-132	+	2358389	CDS	0.39	0.164629	1374	no
Rv0047c	Rv2108	2367747	36	+	2367711	CDS	0.34	0.710347	1380	no
Rv0047c	Rv2136c	2397154	-56	-	2397210	Primary.TSS	0.03	0.952206	1399	no
Rv0047c	Rv2137c	2397154	-56	-	2397210	Internal.TSS	-0.41	0.396337	1400	no
Rv0047c	Rv2137c	2397154	-91	-	2397245	Antisense.TSS	-0.41	0.396337	1400	no
Rv0047c	Rv2138	2397154	-91	+	2397245	Primary.TSS	0.29	0.369646	1401	no
Rv0047c	Rv2163c	2425726	26	-	2425700	Internal.TSS	-0.06	0.894716	1416	no
Rv0047c	Rv2163c	2425726	7	-	2425719	Antisense.TSS	-0.06	0.894716	1416	no
Rv0047c	Rv2163c	2425726	-92	-	2425818	Internal.TSS	-0.06	0.894716	1416	no
Rv0047c	Rv2196	2460957	4	+	2460953	Antisense.TSS	-0.2	0.492822	1440	no
Rv0047c	Rv2196	2460957	-125	+	2461082	Internal.TSS	-0.2	0.492822	1440	no
Rv0047c	Rv2199c	2463655	-138	-	2463793	Primary.TSS	-0.02	0.970706	1442	no
Rv0047c	Rv2242	2516413	5	+	2516408	Antisense.TSS	-0.24	0.520159	1472	no
Rv0047c	Rv2243	2516721	-66	+	2516787	Primary.TSS	0.03	0.975287	1473	no
Rv0047c	Rv2256c	2529949	-4	-	2529953	Primary.TSS	-0.15	0.663	1482	no
Rv0047c	Rv2307A	2579476	57	-	2579419	CDS	0.66	0.314249	1517	no
Rv0047c	Rv2323c	2596254	45	-	2596209	Internal.TSS	0.56	0.268711	1529	no
Rv0047c	Rv2323c	2596254	-15	-	2596269	CDS	0.56	0.268711	1529	no
Rv0047c	Rv2336	2610773	-10	+	2610783	Primary.TSS	0	0.999703	1540	no
Rv0047c	Rv2347c	2626557	5	-	2626552	Primary.TSS	-0.06	0.957023	1550	no
Rv0047c	Rv2409c	2706614	-125	-	2706739	Antisense.TSS	0.07	0.882093	1590	no
Rv0047c	Rv2416c	2715371	37	-	2715334	Primary.TSS	0.26	0.718304	1593	no
Rv0047c	Rv2428	2726119	-33	+	2726152	Primary.TSS	-0.35	0.859185	1601	no
Rv0047c	Rv2452c	2752990	22	-	2752968	Internal.TSS	0.25	0.752879	1618	no
Rv0047c	Rv2452c	2752990	-4	-	2752994	CDS	0.25	0.752879	1618	no
Rv0047c	Rv2456c	2758096	-96	-	2758192	CDS	0.16	0.714446	1619	no
Rv0047c	Rv2472	2775235	-48	+	2775283	Internal.TSS	0.06	0.917292	1631	no
Rv0047c	Rv2472	2775235	-37	+	2775272	CDS	0.06	0.917292	1631	no
Rv0047c	Rv2473	2775235	-48	+	2775283	Primary.TSS	0.1	0.78859	1631	no
Rv0047c	Rv2491	2806539	-126	+	2806665	CDS	0.02	0.967188	1642	no
Rv0047c	Rv2525c	2850627	51	-	2850576	Primary.TSS	-0.51	0.0742759	1663	no
Rv0047c	Rv2549c	2870359	19	-	2870340	Primary.TSS	-0.53	0.202552	1675	no
Rv0047c	Rv2550c	2870359	19	-	2870340	Internal.TSS	-0.12	0.882076	1675	no
Rv0047c	Rv2550c	2870359	-5	-	2870364	CDS	-0.12	0.882076	1675	no
Rv0047c	Rv2562	2881937	-146	+	2882083	Internal.TSS	0.12	0.838606	1683	no
Rv0047c	Rv2563	2881937	-146	+	2882083	Primary.TSS	0.5	0.384839	1684	no
Rv0047c	Rv2584c	2910947	23	-	2910924	Primary.TSS	-0.11	0.633289	1697	no
Rv0047c	Rv2598	2927016	30	+	2926986	CDS	0.14	0.812709	1705	no
Rv0047c	Rv2675c	2991891	-45	-	2991936	CDS	-0.03	0.925365	1755	no
Rv0047c	Rv2684	3000164	-2	+	3000166	Primary.TSS	0.25	0.248732	1759	no
Rv0047c	Rv2692	3009937	-87	+	3010024	CDS	0.1	0.769289	1764	no
Rv0047c	Rv2712c	3025336	8	-	3025328	CDS	0.19	0.649821	1781	no
Rv0047c	Rv2713	3025336	-96	+	3025432	Primary.TSS	0.14	0.719369	1782	no
Rv0047c	Rv2722	3034778	67	+	3034711	Antisense.TSS	0.03	0.966558	1791	no
Rv0047c	Rv2722	3034778	48	+	3034730	Internal.TSS	0.03	0.966558	1791	no
Rv0047c	Rv2723	3034778	48	+	3034730	Primary.TSS	0.37	0.366476	1791	no
Rv0047c	Rv2729c	3042549	31	-	3042518	Primary.TSS	-0.38	0.400338	1794	no
Rv0047c	Rv2730	3042549	7	+	3042542	CDS	0.15	0.723014	1795	no
Rv0047c	Rv2742c	3056355	7	-	3056348	CDS	0.02	0.973004	1804	no
Rv0047c	Rv2746c	3059254	23	-	3059231	CDS	-0.06	0.905501	1807	no
Rv0047c	Rv2747	3059254	-8	+	3059262	Primary.TSS	-0.18	0.689537	1808	no
Rv0047c	Rv2758c	3070842	-7	-	3070849	CDS	-0.16	0.83856	1814	no
Rv0047c	Rv2777c	3085915	-115	-	3086030	Primary.TSS	0.18	0.609138	1826	no
Rv0047c	Rv2786c	3095372	69	-	3095303	Primary.TSS	0.16	0.46457	1832	no
Rv0047c	Rv2787	3095372	69	+	3095303	Antisense.TSS	0.36	0.527116	1833	no
Rv0047c	Rv2809	3115287	2	+	3115285	Primary.TSS	0.39	0.238318	1846	no
Rv0047c	Rv2889c	3199127	20	-	3199107	CDS	0.27	0.234989	1888	no
Rv0047c	Rv2890c	3199127	-5	-	3199132	Antisense.TSS	0.24	0.475959	1888	no
Rv0047c	Rv2952	3304411	-17	+	3304428	Primary.TSS	-0.26	0.509046	1923	no
Rv0047c	Rv2958c	3311671	-105	-	3311776	Internal.TSS	0.73	0.263291	1928	no
Rv0047c	Rv2962c	3315165	43	-	3315122	CDS	0.22	0.815025	1932	no
Rv0047c	Rv2963	3315165	-66	+	3315231	Primary.TSS	0.05	0.950534	1933	no
Rv0047c	Rv2971	3325961	-14	+	3325975	Primary.TSS	0	0.999555	1940	no
Rv0047c	Rv2999	3357554	-48	+	3357602	CDS	0.33	0.689356	1960	no
Rv0047c	Rv3007c	3366421	-29	-	3366450	CDS	-0.17	0.6345	1966	no
Rv0047c	Rv3012c	3371798	68	-	3371730	Primary.TSS	0.55	0.435536	1969	no
Rv0047c	Rv3013	3371798	-17	+	3371815	CDS	-0.19	0.767739	1970	no
Rv0047c	Rv3028c	3388044	13	-	3388031	CDS	-0.07	0.817141	1982	no
Rv0047c	Rv3053c	3415019	-149	-	3415168	Primary.TSS	-0.12	0.848119	1998	no
Rv0047c	Rv3057c	3418962	-4	-	3418966	Primary.TSS	0.27	0.464309	2001	no
Rv0047c	Rv3064c	3429974	-2	-	3429976	Antisense.TSS	-0.07	0.916421	2008	no
Rv0047c	Rv3110	3478818	39	+	3478779	CDS	-0.07	0.927163	2034	no
Rv0047c	Rv3124	3490152	-20	+	3490172	Internal.TSS	0.48	0.182279	2040	no
Rv0047c	Rv3136	3502473	-98	+	3502571	Internal.TSS	0.22	0.723055	2050	no
Rv0047c	Rv3142c	3509549	3	-	3509546	Primary.TSS	-0.06	0.905501	2054	no
Rv0047c	Rv3143	3509549	-105	+	3509654	CDS	-0.01	0.996642	2055	no
Rv0047c	Rv3180c	3549955	4	-	3549951	Primary.TSS	-0.19	0.771098	2073	no
Rv0047c	Rv3181c	3549955	4	-	3549951	Internal.TSS	0.12	0.840913	2073	no
Rv0047c	Rv3198A	3571350	15	+	3571335	Primary.TSS	0.12	0.880861	2087	no
Rv0047c	Rv3206c	3583766	56	-	3583710	CDS	0.12	0.633876	2093	no
Rv0047c	Rv3206c	3583737	27	-	3583710	CDS	0.12	0.633876	2093	no
Rv0047c	Rv3221c	3597822	-9	-	3597831	Primary.TSS	0.14	0.768755	2108	no
Rv0047c	Rv3232c	3609877	-92	-	3609969	Primary.TSS	0.19	0.57131	2116	no
Rv0047c	Rv3233c	3609877	-92	-	3609969	Internal.TSS	0.36	0.274274	2116	no
Rv0047c	Rv3237c	3613547	-58	-	3613605	Primary.TSS	-0.03	0.950534	2118	no
Rv0047c	Rv3238c	3614363	-35	-	3614398	Primary.TSS	0.01	0.984143	2119	no
Rv0047c	Rv3239c	3617644	41	-	3617603	CDS	0.03	0.941842	2120	no
Rv0047c	Rv3249c	3630550	40	-	3630510	Primary.TSS	-0.08	0.903841	2128	no
Rv0047c	Rv3250c	3630550	-16	-	3630566	CDS	0.25	0.702059	2128	no
Rv0047c	Rv3250c	3630550	40	-	3630510	Internal.TSS	0.25	0.702059	2128	no
Rv0047c	Rv3269	3650179	-9	+	3650188	Primary.TSS	-0.17	0.86588	2139	no
Rv0047c	Rv3273	3656084	18	+	3656066	Antisense.TSS	-0.04	0.884534	2141	no
Rv0047c	Rv3343c	3736898	-37	-	3736935	CDS	0.5	0.298899	2183	no
Rv0047c	Rv3407	3826309	57	+	3826252	CDS	-0.35	0.432803	2229	no
Rv0047c	Rv3407	3826309	36	+	3826273	Internal.TSS	-0.35	0.432803	2229	no
Rv0047c	Rv3408	3826309	36	+	3826273	Primary.TSS	0.11	0.781959	2229	no
Rv0047c	Rv3409c	3828728	-32	-	3828760	Primary.TSS	-0.45	0.467703	2230	no
Rv0047c	Rv3414c	3833627	24	-	3833603	Internal.TSS	-0.09	0.840848	2233	no
Rv0047c	Rv3414c	3833627	-49	-	3833676	CDS	-0.09	0.840848	2233	no
Rv0047c	Rv3416	3834697	-94	+	3834791	Primary.TSS	0.6	0.0303773	2234	no
Rv0047c	Rv3422c	3840231	34	-	3840197	CDS	0.37	0.274274	2237	no
Rv0047c	Rv3425	3842234	-5	+	3842239	CDS	1.59	0.0419362	2239	no
Rv0047c	Rv3426	3843024	-12	+	3843036	CDS	1.4	0.0109525	2240	no
Rv0047c	Rv3429	3847182	17	+	3847165	CDS	0.65	0.229849	2243	no
Rv0047c	Rv3429	3847182	2	+	3847180	Antisense.TSS	0.65	0.229849	2243	no
Rv0047c	Rv3429	3847182	-106	+	3847288	Internal.TSS	0.65	0.229849	2243	no
Rv0047c	Rv3435c	3854743	-80	-	3854823	Primary.TSS	0.03	0.945916	2246	no
Rv0047c	Rv3441c	3861406	36	-	3861370	Primary.TSS	-0.07	0.791575	2250	no
Rv0047c	Rv3477	3893930	-23	+	3893953	Primary.TSS	-0.32	0.554628	2272	no
Rv0047c	Rv3478	3894265	-99	+	3894364	Primary.TSS	-0.26	0.698876	2272	no
Rv0047c	Rv3492c	3910466	-52	-	3910518	CDS	0.05	0.910598	2285	no
Rv0047c	Rv3500c	3920112	50	-	3920062	CDS	-0.07	0.924664	2285	no
Rv0047c	Rv3508	3930857	-91	+	3930948	Primary.TSS	-0.19	0.764065	2290	no
Rv0047c	Rv3510c	3939219	-41	-	3939260	Primary.TSS	0.38	0.27993	2291	no
Rv0047c	Rv3525c	3962367	43	-	3962324	CDS	0.21	0.650523	2303	no
Rv0047c	Rv3526	3962367	-43	+	3962410	Primary.TSS	0.45	0.283859	2304	no
Rv0047c	Rv3528c	3965125	-125	-	3965250	Primary.TSS	0.17	0.881475	2305	no
Rv0047c	Rv3534c	3973567	-25	-	3973592	CDS	0.14	0.809969	2309	no
Rv0047c	Rv3588c	4030531	37	-	4030494	Primary.TSS	-0.16	0.537826	2337	no
Rv0047c	Rv3594	4035713	-144	+	4035857	CDS	0.19	0.727491	2342	no
Rv0047c	Rv3606c	4048640	60	-	4048580	Antisense.TSS	0.2	0.529906	2348	no
Rv0047c	Rv3606c	4048640	-107	-	4048747	CDS	0.2	0.529906	2348	no
Rv0047c	Rv3611	4052773	-94	+	4052867	Primary.TSS	-0.1	0.916234	2349	no
Rv0047c	Rv3624c	4063296	-20	-	4063316	Antisense.TSS	0.1	0.766175	2358	no
Rv0047c	Rv3656c	4095537	7	-	4095530	CDS	-0.14	0.837712	2381	no
Rv0047c	Rv3656c	4095537	19	-	4095518	Internal.TSS	-0.14	0.837712	2381	no
Rv0047c	Rv3660c	4099490	10	-	4099480	Primary.TSS	0.38	0.744736	2382	no
Rv0047c	Rv3668c	4110505	-15	-	4110520	Primary.TSS	-0.03	0.967188	2387	no
Rv0047c	Rv3706c	4149918	7	-	4149911	CDS	-0.32	0.519302	2415	no
Rv0047c	Rv3706c	4149918	16	-	4149902	Internal.TSS	-0.32	0.519302	2415	no
Rv0047c	Rv3738c	4189866	7	-	4189859	Antisense.TSS	0.38	0.406257	2441	no
Rv0047c	Rv3740c	4192060	-10	-	4192070	Antisense.TSS	0.44	0.140439	2443	no
Rv0047c	Rv3740c	4192060	-119	-	4192179	CDS	0.44	0.140439	2443	no
Rv0047c	Rv3746c	4196644	59	-	4196585	Primary.TSS	0.32	0.535839	2447	no
Rv0047c	Rv3747	4196644	-80	+	4196724	Primary.TSS	0.07	0.931212	2448	no
Rv0047c	Rv3762c	4207698	25	-	4207673	Antisense.TSS	0.46	0.333395	2458	no
Rv0047c	Rv3766	4212192	65	+	4212127	Primary.TSS	0.27	0.688144	2462	no
Rv0047c	Rv3770c	4215756	-19	-	4215775	CDS	0.15	0.744032	2468	no
Rv0047c	Rv3782	4228227	-120	+	4228347	CDS	0.08	0.739183	2476	no
Rv0047c	Rv3810	4273622	-36	+	4273658	Primary.TSS	-0.44	0.13256	2492	no
Rv0047c	Rv3811	4274704	-52	+	4274756	Primary.TSS	0.1	0.779845	2493	no
Rv0047c	Rv3824c	4292877	-21	-	4292898	Internal.TSS	0.04	0.961368	2501	no
Rv0047c	Rv3828c	4303460	63	-	4303397	CDS	0.52	0.0392427	2504	no
Rv0047c	Rv3832c	4306858	47	-	4306811	CDS	0.2	0.715789	2507	no
Rv0047c	Rv3833	4306858	-9	+	4306867	CDS	0.58	0.248547	2508	no
Rv0047c	Rv3873	4351036	-39	+	4351075	CDS	0.01	0.988963	2532	no
Rv0047c	Rv3881c	4361938	13	-	4361925	CDS	0	0.991765	2537	no
Rv0047c	Rv3908	4393191	1	+	4393190	Primary.TSS	-0.05	0.875838	2551	no
Rv0047c	Rv3911	4400114	19	+	4400095	Primary.TSS	-0.12	0.772489	2551	no
Rv0047c	Rv3916c	4405239	0	-	4405239	Primary.TSS	0.11	0.814765	2554	no
Rv0047c	Rv3922c	4410323	-92	-	4410415	CDS	0.24	0.570893	2557	no
Rv0047c	Rv0046c	51275	-99	-	51374	Primary.TSS	-1.17	0.00013167	30	REP
Rv0047c	Rv0722	814999	6	+	814993	CDS	-2.28	1.35129e-28	476	REP
Rv0047c	Rv3655c	4095537	19	-	4095518	Primary.TSS	-1.28	1.80116e-07	2381	REP
Rv0054	Rv1870c	2121791	-61	-	2121852	Primary.TSS	0.32	0.985283	1225	no
Rv0054	Rv3462c	3880767	-44	-	3880811	Primary.TSS	0.16	0.987861	2262	no
Rv0054	Rv3463	3880767	-140	+	3880907	CDS	-0.01	0.999165	2263	no
Rv0054	Rv3582c	4024934	-132	-	4025066	Primary.TSS	0	0.999214	2333	no
Rv0067c	Rv0067c	75241	43	-	75198	CDS	4.05	3.2681e-51	45	IND
Rv0067c	Rv2107	2366954	7	+	2366947	Primary.TSS	-0.65	0.876941	1379	no
Rv0067c	Rv0068	75241	-14	+	75255	Primary.TSS	-1.3	0.000485517	46	REP
Rv0078	Rv0078	86505	-23	+	86528	CDS	3.52	1.20595e-23	53	IND
Rv0078	Rv0077c	86505	39	-	86466	CDS	-1.44	0.000293462	52	REP
Rv0081	Rv0032	33914	-26	+	33940	Primary.TSS	0.82	0.000316512	20	IND
Rv0081	Rv0076c	85249	59	-	85190	Antisense.TSS	0.84	1.85042e-07	51	IND
Rv0081	Rv0113	137256	-63	+	137319	CDS	1.02	1.65791e-08	76	IND
Rv0081	Rv0115	138625	20	+	138605	Antisense.TSS	1.14	3.26013e-10	76	IND
Rv0081	Rv0188	219492	6	+	219486	CDS	0.88	9.27372e-09	129	IND
Rv0081	Rv0196	231622	-25	+	231647	CDS	0.81	0.00893832	136	IND
Rv0081	Rv0208c	248101	-14	-	248115	Internal.TSS	1.24	1.11429e-31	144	IND
Rv0081	Rv0293c	358119	45	-	358074	Primary.TSS	0.7	1.43018e-10	199	IND
Rv0081	Rv0331	396163	-5	+	396168	Primary.TSS	1.03	1.27713e-07	229	IND
Rv0081	Rv0341	409354	45	+	409309	Primary.TSS	2.33	6.23551e-25	236	IND
Rv0081	Rv0467	557491	55	+	557436	Primary.TSS	1.89	5.09686e-16	313	IND
Rv0081	Rv0474	564913	-74	+	564987	Primary.TSS	0.86	1.93005e-08	320	IND
Rv0081	Rv0493c	584708	18	-	584690	CDS	1.61	1.44181e-14	335	IND
Rv0081	Rv0503c	594683	-97	-	594780	Primary.TSS	0.71	5.12832e-06	342	IND
Rv0081	Rv0576	669785	-52	+	669837	Primary.TSS	0.61	3.78422e-07	389	IND
Rv0081	Rv0579	676053	-2	+	676055	Primary.TSS	0.9	1.7378e-17	391	IND
Rv0081	Rv0608	703249	5	+	703244	CDS	0.81	1.681e-05	408	IND
Rv0081	Rv0654	749973	6	+	749967	Primary.TSS	2.49	1.35952e-32	441	IND
Rv0081	Rv0695	794655	-84	+	794739	Internal.TSS	0.84	6.24958e-06	465	IND
Rv0081	Rv0695	794655	-60	+	794715	CDS	0.84	6.24958e-06	465	IND
Rv0081	Rv0730	822892	26	+	822866	CDS	0.83	1.62575e-10	481	IND
Rv0081	Rv0730	822892	-16	+	822908	Internal.TSS	0.83	1.62575e-10	481	IND
Rv0081	Rv0744c	834963	17	-	834946	Primary.TSS	1.38	8.11286e-19	492	IND
Rv0081	Rv0837c	934064	33	-	934031	CDS	1.83	1.71314e-42	558	IND
Rv0081	Rv0967	1077864	-90	+	1077954	Primary.TSS	1.43	4.64186e-10	646	IND
Rv0081	Rv1013	1131449	-34	+	1131483	Primary.TSS	1.79	1.86267e-14	679	IND
Rv0081	Rv1048c	1172075	-78	-	1172153	CDS	1.33	2.35447e-14	702	IND
Rv0081	Rv1113	1239394	12	+	1239382	Primary.TSS	0.89	0.000867137	752	IND
Rv0081	Rv1129c	1254568	34	-	1254534	CDS	3.78	8.43869e-45	763	IND
Rv0081	Rv1190	1332902	-78	+	1332980	CDS	0.81	2.76541e-07	809	IND
Rv0081	Rv1192	1334900	-38	+	1334938	Internal.TSS	0.59	2.85174e-07	811	IND
Rv0081	Rv1192	1334900	-27	+	1334927	CDS	0.59	2.85174e-07	811	IND
Rv0081	Rv1221	1364451	38	+	1364413	Primary.TSS	0.59	0.00239898	831	IND
Rv0081	Rv1256c	1404613	10	-	1404603	CDS	0.75	1.24076e-07	854	IND
Rv0081	Rv1265	1413351	-20	+	1413371	Internal.TSS	1.4	8.82125e-20	860	IND
Rv0081	Rv1302	1458271	-42	+	1458313	Internal.TSS	0.65	2.09446e-08	885	IND
Rv0081	Rv1302	1458271	-24	+	1458295	CDS	0.65	2.09446e-08	885	IND
Rv0081	Rv1317c	1479133	15	-	1479118	Primary.TSS	0.69	0.000437537	892	IND
Rv0081	Rv1320c	1484263	43	-	1484220	Primary.TSS	0.82	7.53007e-13	894	IND
Rv0081	Rv1343c	1508779	-144	-	1508923	Primary.TSS	1.02	1.13508e-09	904	IND
Rv0081	Rv1406	1582028	-138	+	1582166	Primary.TSS	0.68	2.14311e-05	944	IND
Rv0081	Rv1425	1599590	-68	+	1599658	Primary.TSS	1.09	5.28197e-18	952	IND
Rv0081	Rv1463	1650696	-20	+	1650716	CDS	0.9	4.52717e-07	976	IND
Rv0081	Rv1533	1733582	-27	+	1733609	Primary.TSS	0.59	2.28931e-08	1020	IND
Rv0081	Rv1674c	1899942	26	-	1899916	CDS	0.79	2.10487e-09	1095	IND
Rv0081	Rv1687c	1912899	-21	-	1912920	CDS	2.74	1.95166e-24	1102	IND
Rv0081	Rv1688	1912899	-80	+	1912979	CDS	1.46	7.6537e-15	1103	IND
Rv0081	Rv1690	1915459	-25	+	1915484	Primary.TSS	0.79	0.000284899	1104	IND
Rv0081	Rv1811	2052904	-63	+	2052967	Primary.TSS	0.65	3.26431e-08	1188	IND
Rv0081	Rv1814	2056541	62	+	2056479	Primary.TSS	0.63	3.36835e-05	1191	IND
Rv0081	Rv1875	2124376	-5	+	2124381	CDS	0.75	1.90704e-05	1228	IND
Rv0081	Rv1920	2171775	27	+	2171748	Antisense.TSS	0.98	2.07388e-07	1261	IND
Rv0081	Rv1936	2187274	-50	+	2187324	Primary.TSS	2.32	2.29882e-32	1272	IND
Rv0081	Rv1963c	2207090	43	-	2207047	Primary.TSS	0.67	0.00147624	1286	IND
Rv0081	Rv1964	2207520	-94	+	2207614	Primary.TSS	4	5.13935e-69	1287	IND
Rv0081	Rv1975	2218412	-4	+	2218416	Internal.TSS	1.22	2.15038e-35	1287	IND
Rv0081	Rv1985c	2229111	34	-	2229077	Internal.TSS	0.92	2.20908e-07	1297	IND
Rv0081	Rv1985c	2229963	61	-	2229902	CDS	0.92	2.20908e-07	1297	IND
Rv0081	Rv1990c	2233660	23	-	2233637	CDS	1.78	1.9007e-15	1303	IND
Rv0081	Rv1994c	2238018	34	-	2237984	Primary.TSS	1.08	2.49445e-07	1306	IND
Rv0081	Rv2034	2281274	-20	+	2281294	CDS	1.48	6.50567e-08	1335	IND
Rv0081	Rv2100	2359727	-86	+	2359813	Antisense.TSS	0.72	1.57989e-08	1374	IND
Rv0081	Rv2107	2366889	-58	+	2366947	Primary.TSS	2.39	2.06601e-11	1379	IND
Rv0081	Rv2108	2367664	-47	+	2367711	CDS	1.99	3.28742e-11	1380	IND
Rv0081	Rv2132	2393382	-29	+	2393411	Primary.TSS	1.47	3.6061e-11	1397	IND
Rv0081	Rv2302	2573824	11	+	2573813	CDS	1.13	3.57401e-08	1514	IND
Rv0081	Rv2307A	2579374	-45	-	2579419	CDS	1.71	8.96318e-11	1517	IND
Rv0081	Rv2307c	2578766	70	-	2578696	CDS	0.79	5.82272e-13	1520	IND
Rv0081	Rv2323c	2596257	-12	-	2596269	CDS	0.77	0.000360084	1529	IND
Rv0081	Rv2323c	2596257	48	-	2596209	Internal.TSS	0.77	0.000360084	1529	IND
Rv0081	Rv2358	2641200	-46	+	2641246	CDS	1.28	4.80584e-10	1560	IND
Rv0081	Rv2452c	2752959	-9	-	2752968	Internal.TSS	0.79	0.00220195	1618	IND
Rv0081	Rv2452c	2752959	-35	-	2752994	CDS	0.79	0.00220195	1618	IND
Rv0081	Rv2505c	2821654	4	-	2821650	Primary.TSS	1.16	2.22303e-15	1646	IND
Rv0081	Rv2516c	2833785	30	-	2833755	Primary.TSS	1.31	6.41695e-15	1656	IND
Rv0081	Rv2517c	2833785	30	-	2833755	Internal.TSS	1.28	4.41514e-08	1656	IND
Rv0081	Rv2517c	2833785	24	-	2833761	CDS	1.28	4.41514e-08	1656	IND
Rv0081	Rv2526	2851084	-7	+	2851091	CDS	1.26	7.4724e-07	1664	IND
Rv0081	Rv2549c	2870343	3	-	2870340	Primary.TSS	0.79	1.17278e-05	1675	IND
Rv0081	Rv2550c	2870343	-21	-	2870364	CDS	1.47	4.70783e-11	1675	IND
Rv0081	Rv2550c	2870343	3	-	2870340	Internal.TSS	1.47	4.70783e-11	1675	IND
Rv0081	Rv2590	2917791	-1	+	2917792	Primary.TSS	0.72	0.00148133	1701	IND
Rv0081	Rv2633c	2959826	-25	-	2959851	Primary.TSS	1.5	2.58555e-08	1729	IND
Rv0081	Rv2712c	3025384	56	-	3025328	CDS	1.17	4.36173e-17	1781	IND
Rv0081	Rv2713	3025384	-48	+	3025432	Primary.TSS	1.01	8.01832e-16	1782	IND
Rv0081	Rv2724c	3037245	-75	-	3037320	Primary.TSS	0.83	1.50155e-08	1792	IND
Rv0081	Rv2827c	3135537	39	-	3135498	Primary.TSS	1.1	2.25799e-10	1854	IND
Rv0081	Rv3017c	3376897	45	-	3376852	CDS	0.77	0.00021051	1973	IND
Rv0081	Rv3055	3416002	-79	+	3416081	Primary.TSS	0.72	0.000121822	2000	IND
Rv0081	Rv3065	3430397	36	+	3430361	Primary.TSS	1.64	1.51982e-15	2009	IND
Rv0081	Rv3076	3438998	-74	+	3439072	CDS	0.82	0.000750997	2016	IND
Rv0081	Rv3112	3479601	-99	+	3479700	CDS	2.87	7.64881e-39	2034	IND
Rv0081	Rv3124	3489517	11	+	3489506	CDS	0.91	1.08282e-08	2040	IND
Rv0081	Rv3140	3506793	3	+	3506790	CDS	1.09	5.34747e-07	2052	IND
Rv0081	Rv3142c	3509526	-20	-	3509546	Primary.TSS	0.65	4.66753e-06	2054	IND
Rv0081	Rv3180c	3549970	19	-	3549951	Primary.TSS	1.36	5.08696e-12	2073	IND
Rv0081	Rv3181c	3549970	19	-	3549951	Internal.TSS	1.68	3.07869e-21	2073	IND
Rv0081	Rv3250c	3630563	53	-	3630510	Internal.TSS	0.76	0.000591766	2128	IND
Rv0081	Rv3250c	3630563	-3	-	3630566	CDS	0.76	0.000591766	2128	IND
Rv0081	Rv3250c	3630577	11	-	3630566	CDS	0.76	0.000591766	2128	IND
Rv0081	Rv3250c	3630577	67	-	3630510	Internal.TSS	0.76	0.000591766	2128	IND
Rv0081	Rv3252c	3632053	31	-	3632022	Primary.TSS	1.12	8.88903e-09	2128	IND
Rv0081	Rv3290c	3671846	52	-	3671794	Primary.TSS	1.06	5.37095e-07	2150	IND
Rv0081	Rv3348	3753713	-52	+	3753765	CDS	0.6	0.000312359	2187	IND
Rv0081	Rv3371	3784820	-112	+	3784932	CDS	0.89	6.85687e-06	2204	IND
Rv0081	Rv3502c	3922049	9	-	3922040	CDS	1	1.83648e-07	2286	IND
Rv0081	Rv3527	3963460	-145	+	3963605	CDS	0.98	3.81955e-07	2304	IND
Rv0081	Rv3545c	3985501	56	-	3985445	CDS	1.43	1.39187e-11	2312	IND
Rv0081	Rv3546	3985501	-56	+	3985557	Primary.TSS	0.73	0.000638134	2313	IND
Rv0081	Rv3547	3986883	39	+	3986844	Primary.TSS	0.76	0.000241455	2314	IND
Rv0081	Rv3571	4012293	24	+	4012269	Primary.TSS	0.87	1.51614e-07	2326	IND
Rv0081	Rv3675	4115994	-8	+	4116002	CDS	1.67	6.28889e-19	2391	IND
Rv0081	Rv3675	4115994	-23	+	4116017	Internal.TSS	1.67	6.28889e-19	2391	IND
Rv0081	Rv3734c	4185859	-31	-	4185890	Primary.TSS	1.18	5.72156e-09	2438	IND
Rv0081	Rv3743c	4195401	28	-	4195373	CDS	2.75	2.1114e-99	2444	IND
Rv0081	Rv3830c	4305727	42	-	4305685	CDS	1.18	3.97923e-10	2505	IND
Rv0081	Rv3831	4305727	-30	+	4305757	Primary.TSS	1.75	1.16419e-17	2506	IND
Rv0081	Rv3844	4318723	-52	+	4318775	CDS	0.63	5.74401e-05	2515	IND
Rv0081	Rv3848	4322169	-6	+	4322175	Primary.TSS	1	0.000104908	2518	IND
Rv0081	Rv3862c	4338507	-14	-	4338521	CDS	2.17	1.89163e-08	2527	IND
Rv0081	Rv0456B	547515	34	-	547481	Internal.TSS	NA	NA	NA	NA
Rv0081	Rv3697A	4140508	45	-	4140463	Primary.TSS	NA	NA	NA	NA
Rv0081	Rv0033	36654	47	+	36607	CDS	0.76	0.0318428	20	no
Rv0081	Rv0043c	48083	-17	-	48100	CDS	0.1	0.578812	28	no
Rv0081	Rv0045c	50013	3	-	50010	Primary.TSS	0.52	0.000921846	29	no
Rv0081	Rv0047c	51815	31	-	51784	Primary.TSS	0.58	0.00108518	31	no
Rv0081	Rv0057	60192	56	+	60136	Internal.TSS	0.55	0.000112543	37	no
Rv0081	Rv0057	60192	-94	+	60286	Internal.TSS	0.55	0.000112543	37	no
Rv0081	Rv0058	60192	-94	+	60286	Primary.TSS	0.58	1.30638e-07	37	no
Rv0081	Rv0075	84013	17	+	83996	CDS	-0.23	0.104976	50	no
Rv0081	Rv0097	106886	-68	+	106954	Internal.TSS	0.11	0.78858	64	no
Rv0081	Rv0099	108168	12	+	108156	CDS	0.26	0.421623	64	no
Rv0081	Rv0099	108168	-129	+	108297	Internal.TSS	0.26	0.421623	64	no
Rv0081	Rv0145	171200	-14	+	171214	Primary.TSS	0.3	0.00103423	104	no
Rv0081	Rv0165c	194963	32	-	194931	Primary.TSS	0.18	0.700787	120	no
Rv0081	Rv0166	194963	46	+	194917	Primary.TSS	0.4	0.184206	121	no
Rv0081	Rv0167	196648	-87	+	196735	Primary.TSS	-0.57	0.000400664	122	no
Rv0081	Rv0167	196659	-76	+	196735	Primary.TSS	-0.57	0.000400664	122	no
Rv0081	Rv0178	208636	-123	+	208759	Primary.TSS	-0.32	6.61369e-06	122	no
Rv0081	Rv0179c	210851	34	-	210817	Primary.TSS	0.01	0.961148	123	no
Rv0081	Rv0214	256044	-20	+	256064	CDS	-0.32	0.245818	148	no
Rv0081	Rv0218	261484	63	+	261421	Antisense.TSS	0.08	0.685088	152	no
Rv0081	Rv0219	262263	9	+	262254	CDS	0.1	0.635979	152	no
Rv0081	Rv0229c	274896	-8	-	274904	Internal.TSS	0.13	0.359724	159	no
Rv0081	Rv0229c	274896	57	-	274839	Internal.TSS	0.13	0.359724	159	no
Rv0081	Rv0229c	274896	-90	-	274986	CDS	0.13	0.359724	159	no
Rv0081	Rv0239	289101	14	+	289087	Primary.TSS	0.18	0.326665	167	no
Rv0081	Rv0240	289101	-14	+	289115	Primary.TSS	0.01	0.975799	167	no
Rv0081	Rv0268c	323276	-25	-	323301	Primary.TSS	-0.41	0.0334311	184	no
Rv0081	Rv0287	351507	-18	+	351525	CDS	-0.09	0.636388	197	no
Rv0081	Rv0294	358119	-52	+	358171	CDS	0.01	0.939821	200	no
Rv0081	Rv0305c	375813	67	-	375746	Primary.TSS	-0.16	0.479245	207	no
Rv0081	Rv0306	375813	-101	+	375914	CDS	0.19	0.430867	208	no
Rv0081	Rv0318c	387130	57	-	387073	Internal.TSS	0.29	0.106617	220	no
Rv0081	Rv0318c	387130	31	-	387099	CDS	0.29	0.106617	220	no
Rv0081	Rv0318c	387130	47	-	387083	Antisense.TSS	0.29	0.106617	220	no
Rv0081	Rv0348	418876	34	+	418842	Internal.TSS	0.5	0.035518	240	no
Rv0081	Rv0348	418876	-13	+	418889	Antisense.TSS	0.5	0.035518	240	no
Rv0081	Rv0348	418246	-47	+	418293	CDS	0.5	0.035518	240	no
Rv0081	Rv0349	418876	34	+	418842	Primary.TSS	0.44	0.0701558	240	no
Rv0081	Rv0350	419800	21	+	419779	Primary.TSS	-0.35	0.185371	241	no
Rv0081	Rv0354c	424708	14	-	424694	CDS	-0.5	0.0381122	242	no
Rv0081	Rv0363c	442210	-115	-	442325	Primary.TSS	-0.16	0.203983	249	no
Rv0081	Rv0388c	468263	18	-	468245	Primary.TSS	-0.37	0.0221832	265	no
Rv0081	Rv0389	468263	-32	+	468295	Primary.TSS	0.28	0.0720676	266	no
Rv0081	Rv0403c	483680	24	-	483656	CDS	-0.1	0.695255	274	no
Rv0081	Rv0404	483680	-74	+	483754	Primary.TSS	-0.4	0.109665	275	no
Rv0081	Rv0412c	499682	19	-	499663	Primary.TSS	0.05	0.822942	278	no
Rv0081	Rv0424c	510666	14	-	510652	CDS	-0.19	0.26005	286	no
Rv0081	Rv0426c	515858	-72	-	515930	Primary.TSS	0.35	0.000126178	288	no
Rv0081	Rv0456A	547515	34	-	547481	Primary.TSS	-0.32	0.172136	305	no
Rv0081	Rv0475	565806	9	+	565797	CDS	0.54	1.07134e-06	321	no
Rv0081	Rv0476	566524	40	+	566484	Primary.TSS	0.35	0.00385103	322	no
Rv0081	Rv0479c	568996	29	-	568967	Primary.TSS	0.07	0.623806	323	no
Rv0081	Rv0480c	568996	29	-	568967	Internal.TSS	0.03	0.893641	323	no
Rv0081	Rv0494	584708	13	+	584695	CDS	0.5	0.0155666	336	no
Rv0081	Rv0500A	590990	-51	+	591041	Primary.TSS	-0.06	0.757543	339	no
Rv0081	Rv0505c	596631	-11	-	596642	Primary.TSS	0.19	0.058359	343	no
Rv0081	Rv0520	612167	-88	+	612255	CDS	0.22	0.430291	352	no
Rv0081	Rv0545c	637475	-66	-	637541	Primary.TSS	-0.57	5.04826e-09	367	no
Rv0081	Rv0568	659418	-31	+	659449	Primary.TSS	-0.06	0.589296	383	no
Rv0081	Rv0653c	749973	44	-	749929	CDS	0.27	0.283457	440	no
Rv0081	Rv0657c	753646	3	-	753643	Primary.TSS	-0.36	0.198538	443	no
Rv0081	Rv0668	763338	-32	+	763370	CDS	-0.41	0.00281362	449	no
Rv0081	Rv0672	771456	-28	+	771484	Primary.TSS	0.5	0.00174075	452	no
Rv0081	Rv0676c	778512	-88	-	778600	Primary.TSS	0.25	0.18488	453	no
Rv0081	Rv0685	784799	51	+	784748	Primary.TSS	-0.27	0.161987	459	no
Rv0081	Rv0688	787954	14	+	787940	CDS	0.44	4.84887e-05	461	no
Rv0081	Rv0688	787954	2	+	787952	Internal.TSS	0.44	4.84887e-05	461	no
Rv0081	Rv0688	787926	-14	+	787940	CDS	0.44	4.84887e-05	461	no
Rv0081	Rv0688	787926	-26	+	787952	Internal.TSS	0.44	4.84887e-05	461	no
Rv0081	Rv0710	805613	-143	+	805756	CDS	0.14	0.520706	471	no
Rv0081	Rv0723	815077	-113	+	815190	CDS	-0.14	0.424542	476	no
Rv0081	Rv0741	832420	-5	+	832425	Primary.TSS	-0.23	0.233033	490	no
Rv0081	Rv0756c	851592	-147	-	851739	Primary.TSS	0.2	0.0671495	502	no
Rv0081	Rv0757	851592	-15	+	851607	Primary.TSS	0.14	0.344343	503	no
Rv0081	Rv0790c	884854	54	-	884800	CDS	0.48	0.0159952	522	no
Rv0081	Rv0793	886674	-45	+	886719	CDS	0.16	0.196683	523	no
Rv0081	Rv0820	912751	25	+	912726	CDS	-0.08	0.520697	542	no
Rv0081	Rv0821c	914212	13	-	914199	Primary.TSS	0.42	3.6082e-06	543	no
Rv0081	Rv0830	921934	1	+	921933	Primary.TSS	0.32	0.0451494	552	no
Rv0081	Rv0910	1014728	-138	+	1014866	CDS	-0.11	0.452781	608	no
Rv0081	Rv0916c	1021694	9	-	1021685	Primary.TSS	0.3	0.20214	612	no
Rv0081	Rv0932c	1041170	5	-	1041165	Primary.TSS	-0.43	5.29751e-05	621	no
Rv0081	Rv0933	1041170	-94	+	1041264	Primary.TSS	0.32	0.00122513	622	no
Rv0081	Rv0934	1042106	-9	+	1042115	CDS	0.31	0.0509693	622	no
Rv0081	Rv0951	1061965	69	+	1061896	Primary.TSS	-0.01	0.973521	635	no
Rv0081	Rv0963c	1076133	36	-	1076097	CDS	0.15	0.417138	643	no
Rv0081	Rv0966c	1077864	29	-	1077835	CDS	0.11	0.511655	645	no
Rv0081	Rv0989c	1107410	28	-	1107382	CDS	0.46	0.0266641	659	no
Rv0081	Rv0998	1114788	40	+	1114748	CDS	-0.48	0.00151927	667	no
Rv0081	Rv1039c	1162487	15	-	1162472	CDS	-0.07	0.698808	695	no
Rv0081	Rv1047	1169399	-24	+	1169423	CDS	-0.07	0.851599	701	no
Rv0081	Rv1047	1169399	-30	+	1169429	Antisense.TSS	-0.07	0.851599	701	no
Rv0081	Rv1089A	1215119	-80	+	1215199	Primary.TSS	0.15	0.567871	735	no
Rv0081	Rv1116	1240951	-52	+	1241003	CDS	0.38	0.0322105	754	no
Rv0081	Rv1117	1241573	-30	+	1241603	Primary.TSS	0.4	0.0395381	756	no
Rv0081	Rv1130	1254568	13	+	1254555	CDS	-0.2	0.6619	764	no
Rv0081	Rv1141c	1269033	24	-	1269009	Primary.TSS	0.14	0.374199	772	no
Rv0081	Rv1159	1284942	-50	+	1284992	CDS	0.1	0.428409	785	no
Rv0081	Rv1159	1284942	-107	+	1285049	Internal.TSS	0.1	0.428409	785	no
Rv0081	Rv1161	1287096	-28	+	1287124	Primary.TSS	-0.52	4.3354e-10	788	no
Rv0081	Rv1180	1313592	-26	+	1313618	Primary.TSS	-0.52	2.27781e-05	801	no
Rv0081	Rv1198	1340983	0	+	1340983	Primary.TSS	0.21	0.459378	816	no
Rv0081	Rv1204c	1348727	0	-	1348727	Primary.TSS	-0.39	0.0101535	821	no
Rv0081	Rv1205	1348727	8	+	1348719	CDS	0.1	0.572343	822	no
Rv0081	Rv1205	1348727	0	+	1348727	Antisense.TSS	0.1	0.572343	822	no
Rv0081	Rv1206	1349302	-30	+	1349332	CDS	0.03	0.874844	823	no
Rv0081	Rv1246c	1388896	-82	-	1388978	CDS	0.52	0.00129148	847	no
Rv0081	Rv1248c	1393390	-27	-	1393417	Primary.TSS	0.29	0.00338743	848	no
Rv0081	Rv1268c	1418400	44	-	1418356	CDS	0.24	0.133852	863	no
Rv0081	Rv1290A	1444957	-101	+	1445058	CDS	-0.28	0.16724	877	no
Rv0081	Rv1298	1454947	-147	+	1455094	Primary.TSS	0.16	0.57343	883	no
Rv0081	Rv1305	1460938	-107	+	1461045	Primary.TSS	-0.23	0.393469	887	no
Rv0081	Rv1308	1463275	47	+	1463228	CDS	-0.14	0.251963	888	no
Rv0081	Rv1313c	1469931	32	-	1469899	Primary.TSS	0.12	0.39782	889	no
Rv0081	Rv1321	1484263	19	+	1484244	Primary.TSS	0.48	1.09456e-06	895	no
Rv0081	Rv1332	1500794	-132	+	1500926	CDS	0.18	0.127218	903	no
Rv0081	Rv1339	1505918	-50	+	1505968	Internal.TSS	0.24	0.0250857	903	no
Rv0081	Rv1339	1505918	1	+	1505917	CDS	0.24	0.0250857	903	no
Rv0081	Rv1360	1531229	-99	+	1531328	Primary.TSS	-0.28	0.0458735	914	no
Rv0081	Rv1361c	1533715	53	-	1533662	Primary.TSS	-0.04	0.899122	915	no
Rv0081	Rv1366	1538852	-93	+	1538945	Internal.TSS	-0.09	0.725625	919	no
Rv0081	Rv1374c	1547088	-41	-	1547129	Antisense.TSS	-0.66	0.0179465	925	no
Rv0081	Rv1386	1561404	-60	+	1561464	CDS	0.47	0.00659179	929	no
Rv0081	Rv1403c	1580501	30	-	1580471	Primary.TSS	-0.04	0.78637	941	no
Rv0081	Rv1404	1580501	-31	+	1580532	Primary.TSS	0.4	0.000426252	942	no
Rv0081	Rv1405c	1582028	-55	-	1582083	Primary.TSS	0.49	0.0518909	943	no
Rv0081	Rv1442	1619733	-58	+	1619791	CDS	0.5	4.20021e-11	963	no
Rv0081	Rv1471	1659406	36	+	1659370	CDS	0.57	0.0398673	980	no
Rv0081	Rv1482c	1673205	-94	-	1673299	CDS	0.1	0.419005	986	no
Rv0081	Rv1491c	1681961	-7	-	1681968	Primary.TSS	-0.43	0.000386929	991	no
Rv0081	Rv1507c	1697681	-125	-	1697806	Primary.TSS	0.71	0.0109971	1002	no
Rv0081	Rv1509	1700245	33	+	1700212	CDS	-0.24	0.328851	1005	no
Rv0081	Rv1524	1718702	-24	+	1718726	CDS	-0.25	0.108295	1013	no
Rv0081	Rv1532c	1733582	32	-	1733550	Primary.TSS	0.28	0.236845	1019	no
Rv0081	Rv1535	1735469	-38	+	1735507	Primary.TSS	-0.05	0.874983	1021	no
Rv0081	Rv1566c	1774657	-65	-	1774722	Primary.TSS	-0.34	0.00917006	1037	no
Rv0081	Rv1588c	1789880	44	-	1789836	Primary.TSS	0.07	0.694157	1047	no
Rv0081	Rv1590	1791319	-15	+	1791334	CDS	-0.37	0.0673978	1048	no
Rv0081	Rv1590	1791338	4	+	1791334	CDS	-0.37	0.0673978	1048	no
Rv0081	Rv1645c	1855085	-26	-	1855111	Internal.TSS	0.18	0.348366	1082	no
Rv0081	Rv1652	1865564	-27	+	1865591	Internal.TSS	0.4	0.11771	1087	no
Rv0081	Rv1652	1865564	-12	+	1865576	CDS	0.4	0.11771	1087	no
Rv0081	Rv1665	1891143	-49	+	1891192	Primary.TSS	0.06	0.753287	1091	no
Rv0081	Rv1780	2014713	16	+	2014697	Primary.TSS	-0.44	0.00056563	1164	no
Rv0081	Rv1785c	2024210	-46	-	2024256	Internal.TSS	0.44	0.0103307	1168	no
Rv0081	Rv1791	2029808	37	+	2029771	Primary.TSS	0.37	0.0458531	1173	no
Rv0081	Rv1792	2030341	-6	+	2030347	CDS	0.18	0.573528	1173	no
Rv0081	Rv1793	2030669	-7	+	2030676	Primary.TSS	0.04	0.899122	1174	no
Rv0081	Rv1802	2044183	20	+	2044163	Internal.TSS	-0.15	0.364853	1180	no
Rv0081	Rv1804c	2047383	-22	-	2047405	Primary.TSS	0.08	0.799195	1182	no
Rv0081	Rv1805c	2047957	-77	-	2048034	CDS	0.3	0.13563	1183	no
Rv0081	Rv1810	2052904	-29	+	2052933	CDS	0.39	0.0159492	1187	no
Rv0081	Rv1810	2052904	-63	+	2052967	Internal.TSS	0.39	0.0159492	1187	no
Rv0081	Rv1829	2073817	-24	+	2073841	Primary.TSS	-0.01	0.939821	1200	no
Rv0081	Rv1863c	2111331	-33	-	2111364	Primary.TSS	-0.03	0.814847	1220	no
Rv0081	Rv1864c	2111331	-33	-	2111364	Internal.TSS	0.14	0.555219	1220	no
Rv0081	Rv1878	2128215	5	+	2128210	Antisense.TSS	0.28	0.131357	1231	no
Rv0081	Rv1880c	2131906	49	-	2131857	CDS	-0.07	0.604643	1232	no
Rv0081	Rv1902c	2150205	-69	-	2150274	CDS	0.28	0.0117875	1247	no
Rv0081	Rv1926c	2179478	-13	-	2179491	Primary.TSS	0.5	0.0854126	1266	no
Rv0081	Rv1986	2229963	-25	+	2229988	Primary.TSS	0	0.998959	1298	no
Rv0081	Rv1995	2238018	-123	+	2238141	CDS	0.35	0.000240964	1307	no
Rv0081	Rv2009	2258029	-16	+	2258045	Internal.TSS	0.37	0.0835178	1319	no
Rv0081	Rv2009	2258029	-1	+	2258030	CDS	0.37	0.0835178	1319	no
Rv0081	Rv2010	2258029	-16	+	2258045	Primary.TSS	0.29	0.154285	1319	no
Rv0081	Rv2012	2259383	57	+	2259326	CDS	0.57	0.0628241	1321	no
Rv0081	Rv2023A	2268645	-81	-	2268726	CDS	0.6	0.144647	NA	no
Rv0081	Rv2044c	2289596	-3	-	2289599	CDS	-0.03	0.911879	1337	no
Rv0081	Rv2055c	2314258	-95	-	2314353	CDS	-0.36	0.13228	1346	no
Rv0081	Rv2058c	2315124	63	-	2315061	CDS	0.42	0.258154	1346	no
Rv0081	Rv2058c	2315109	48	-	2315061	CDS	0.42	0.258154	1346	no
Rv0081	Rv2059	2315109	-46	+	2315155	Primary.TSS	-0.16	0.335609	1347	no
Rv0081	Rv2059	2315124	-31	+	2315155	Primary.TSS	-0.16	0.335609	1347	no
Rv0081	Rv2094c	2353178	-139	-	2353317	Primary.TSS	0.19	0.243643	1371	no
Rv0081	Rv2115c	2376368	39	-	2376329	Primary.TSS	0.04	0.715156	1384	no
Rv0081	Rv2116	2376368	-51	+	2376419	Primary.TSS	0.11	0.640135	1385	no
Rv0081	Rv2131c	2393382	65	-	2393317	Primary.TSS	-0.27	0.000131723	1396	no
Rv0081	Rv2137c	2397318	3	-	2397315	CDS	-0.02	0.950525	1400	no
Rv0081	Rv2146c	2405911	-107	-	2406018	Primary.TSS	-0.12	0.375405	1409	no
Rv0081	Rv2161c	2423153	-17	-	2423170	Primary.TSS	0.09	0.633093	1414	no
Rv0081	Rv2173	2434684	-92	+	2434776	Primary.TSS	0.24	0.0687965	1422	no
Rv0081	Rv2193	2456920	44	+	2456876	Primary.TSS	-0.3	0.0314982	1439	no
Rv0081	Rv2202c	2468017	-45	-	2468062	Primary.TSS	0.08	0.44519	1444	no
Rv0081	Rv2203	2468017	-123	+	2468140	Primary.TSS	-0.08	0.781644	1445	no
Rv0081	Rv2222c	2493741	-4	-	2493745	Primary.TSS	-0.23	0.00422931	1460	no
Rv0081	Rv2242	2516409	1	+	2516408	Antisense.TSS	-0.57	1.87402e-05	1472	no
Rv0081	Rv2243	2516758	-29	+	2516787	Primary.TSS	0.16	0.591285	1473	no
Rv0081	Rv2256c	2529941	-12	-	2529953	Primary.TSS	-0.55	3.25931e-06	1482	no
Rv0081	Rv2269c	2544662	41	-	2544621	CDS	0	0.990171	1490	no
Rv0081	Rv2269c	2544655	34	-	2544621	CDS	0	0.990171	1490	no
Rv0081	Rv2282c	2555895	19	-	2555876	CDS	0.04	0.894337	1500	no
Rv0081	Rv2283	2555895	-46	+	2555941	CDS	-0.11	0.542512	1501	no
Rv0081	Rv2288	2561382	54	+	2561328	CDS	-0.07	0.79167	1503	no
Rv0081	Rv2288	2561382	-94	+	2561476	Internal.TSS	-0.07	0.79167	1503	no
Rv0081	Rv2289	2561382	-94	+	2561476	Primary.TSS	-0.26	0.192259	1503	no
Rv0081	Rv2292c	2564297	44	-	2564253	CDS	0.07	0.810418	1506	no
Rv0081	Rv2307B	2579816	-119	-	2579935	CDS	0.45	0.0272468	1518	no
Rv0081	Rv2307D	2580322	-6	-	2580328	Primary.TSS	0.18	0.569781	1519	no
Rv0081	Rv2312	2584608	-27	+	2584635	Antisense.TSS	0.42	0.0507786	1526	no
Rv0081	Rv2343c	2622319	-133	-	2622452	Primary.TSS	0.03	0.783496	1547	no
Rv0081	Rv2346c	2626188	-7	-	2626195	Primary.TSS	0.12	0.678312	1549	no
Rv0081	Rv2347c	2626541	-11	-	2626552	Primary.TSS	0.05	0.892503	1550	no
Rv0081	Rv2348c	2627007	-39	-	2627046	Primary.TSS	0.29	0.145943	1551	no
Rv0081	Rv2368c	2650036	0	-	2650036	Primary.TSS	-0.13	0.490353	1564	no
Rv0081	Rv2369c	2650036	0	-	2650036	Internal.TSS	0.17	0.497027	1564	no
Rv0081	Rv2377c	2656429	-1	-	2656430	CDS	0.36	0.263437	1570	no
Rv0081	Rv2387	2680297	-37	+	2680334	Primary.TSS	0.16	0.258154	1575	no
Rv0081	Rv2391	2684388	-99	+	2684487	Primary.TSS	0.22	0.129051	1578	no
Rv0081	Rv2412	2709999	-45	+	2710044	Primary.TSS	-0.26	0.283294	1591	no
Rv0081	Rv2430c	2727948	31	-	2727917	Antisense.TSS	0.15	0.454555	1602	no
Rv0081	Rv2430c	2727283	-122	-	2727405	Antisense.TSS	0.15	0.454555	1602	no
Rv0081	Rv2430c	2727948	28	-	2727920	CDS	0.15	0.454555	1602	no
Rv0081	Rv2431c	2728398	-95	-	2728493	Primary.TSS	0.32	0.103733	1603	no
Rv0081	Rv2432c	2728398	-117	-	2728515	Antisense.TSS	0.18	0.461989	1604	no
Rv0081	Rv2432c	2728398	-95	-	2728493	Internal.TSS	0.18	0.461989	1604	no
Rv0081	Rv2462c	2765526	-35	-	2765561	Primary.TSS	-0.2	0.0534136	1623	no
Rv0081	Rv2506	2821654	-15	+	2821669	Primary.TSS	0.46	0.0114501	1647	no
Rv0081	Rv2525c	2850613	37	-	2850576	Primary.TSS	-0.47	0.00107196	1663	no
Rv0081	Rv2530A	2854800	-107	-	2854907	Primary.TSS	0.03	0.884961	1667	no
Rv0081	Rv2535c	2860332	-87	-	2860419	Primary.TSS	0.12	0.0772975	1668	no
Rv0081	Rv2536	2860332	-117	+	2860449	Primary.TSS	0.35	9.00602e-05	1669	no
Rv0081	Rv2555c	2876475	-10	-	2876485	CDS	-0.03	0.803851	1676	no
Rv0081	Rv2560	2880019	-1	+	2880020	Primary.TSS	-0.31	0.341769	1681	no
Rv0081	Rv2562	2882034	-49	+	2882083	Internal.TSS	0.28	0.159237	1683	no
Rv0081	Rv2563	2882034	-49	+	2882083	Primary.TSS	-0.12	0.688125	1684	no
Rv0081	Rv2588c	2916182	-92	-	2916274	Primary.TSS	-0.09	0.531757	1699	no
Rv0081	Rv2589	2916182	-143	+	2916325	Primary.TSS	0.42	1.13096e-08	1700	no
Rv0081	Rv2595	2925456	-36	+	2925492	Primary.TSS	0.6	0.0127074	1704	no
Rv0081	Rv2617c	2946222	2	-	2946220	Internal.TSS	-0.11	0.482056	1717	no
Rv0081	Rv2617c	2946222	-65	-	2946287	CDS	-0.11	0.482056	1717	no
Rv0081	Rv2638	2964316	-89	+	2964405	CDS	0.47	0.0525504	1733	no
Rv0081	Rv2643	2966530	-3	+	2966533	Primary.TSS	0.49	0.0197643	1737	no
Rv0081	Rv2645	2969619	-50	+	2969669	Primary.TSS	0.12	0.656864	1739	no
Rv0081	Rv2665	2982559	-6	+	2982565	Primary.TSS	-0.33	0.161823	1748	no
Rv0081	Rv2666	2983051	-26	+	2983077	Antisense.TSS	-0.14	0.669993	1749	no
Rv0081	Rv2666	2983051	-20	+	2983071	CDS	-0.14	0.669993	1749	no
Rv0081	Rv2720	3031757	-31	+	3031788	Primary.TSS	0.12	0.319088	1789	no
Rv0081	Rv2722	3034770	40	+	3034730	Internal.TSS	-0.23	0.259528	1791	no
Rv0081	Rv2722	3034770	59	+	3034711	Antisense.TSS	-0.23	0.259528	1791	no
Rv0081	Rv2723	3034770	40	+	3034730	Primary.TSS	-0.06	0.770284	1791	no
Rv0081	Rv2729c	3042558	40	-	3042518	Primary.TSS	-0.26	0.211741	1794	no
Rv0081	Rv2730	3042558	16	+	3042542	CDS	0.2	0.194384	1795	no
Rv0081	Rv2737A	3051539	-80	+	3051619	CDS	0.17	0.31291	1799	no
Rv0081	Rv2742c	3056269	-79	-	3056348	CDS	0.19	0.199455	1804	no
Rv0081	Rv2744c	3058058	-56	-	3058114	Primary.TSS	0.16	0.108765	1805	no
Rv0081	Rv2779c	3086769	57	-	3086712	Internal.TSS	0.4	0.0740106	1827	no
Rv0081	Rv2779c	3086769	15	-	3086754	CDS	0.4	0.0740106	1827	no
Rv0081	Rv2780	3086769	-30	+	3086799	Primary.TSS	0.17	0.521097	1828	no
Rv0081	Rv2790c	3100190	21	-	3100169	CDS	-0.32	0.0162918	1835	no
Rv0081	Rv2807	3114810	28	+	3114782	Internal.TSS	0.03	0.674467	1844	no
Rv0081	Rv2808	3114810	28	+	3114782	Primary.TSS	-0.43	0.198306	1845	no
Rv0081	Rv2878c	3189403	6	-	3189397	CDS	0.32	0.139474	1882	no
Rv0081	Rv2890c	3199880	-102	-	3199982	CDS	0.01	0.952393	1888	no
Rv0081	Rv2939	3275016	67	+	3274949	CDS	0.45	0.0177927	1916	no
Rv0081	Rv2947c	3297806	-34	-	3297840	CDS	0.37	0.0562369	1921	no
Rv0081	Rv2948c	3299416	13	-	3299403	Antisense.TSS	0.39	0.0633768	1921	no
Rv0081	Rv2948c	3299416	-82	-	3299498	Internal.TSS	0.39	0.0633768	1921	no
Rv0081	Rv2971	3325982	7	+	3325975	Primary.TSS	-0.03	0.868858	1940	no
Rv0081	Rv2990c	3347863	-11	-	3347874	Primary.TSS	-0.23	0.50556	1952	no
Rv0081	Rv2991	3347863	-119	+	3347982	Primary.TSS	0.32	0.0818045	1953	no
Rv0081	Rv3007c	3366420	-30	-	3366450	CDS	0.31	0.0171915	1966	no
Rv0081	Rv3008	3366695	51	+	3366644	CDS	-0.14	0.394079	1967	no
Rv0081	Rv3018A	3378471	56	-	3378415	CDS	0.67	0.0570691	1974	no
Rv0081	Rv3019c	3378998	-3	-	3379001	CDS	0.33	0.536205	1976	no
Rv0081	Rv3020c	3379329	0	-	3379329	CDS	0.26	0.422384	1976	no
Rv0081	Rv3023c	3382642	26	-	3382616	Antisense.TSS	-0.13	0.709042	1979	no
Rv0081	Rv3023c	3382642	20	-	3382622	CDS	-0.13	0.709042	1979	no
Rv0081	Rv3048c	3409441	23	-	3409418	Primary.TSS	-0.29	0.13035	1994	no
Rv0081	Rv3054c	3416002	13	-	3415989	CDS	0.13	0.527792	1999	no
Rv0081	Rv3115	3481431	-20	+	3481451	CDS	0.01	0.972702	2036	no
Rv0081	Rv3115	3481431	-26	+	3481457	Antisense.TSS	0.01	0.972702	2036	no
Rv0081	Rv3136	3501777	-17	+	3501794	CDS	0.45	0.0350804	2050	no
Rv0081	Rv3143	3509526	-128	+	3509654	CDS	-0.31	0.329846	2055	no
Rv0081	Rv3164c	3533481	4	-	3533477	Internal.TSS	0.36	0.0697839	2061	no
Rv0081	Rv3164c	3533930	25	-	3533905	CDS	0.36	0.0697839	2061	no
Rv0081	Rv3179	3547602	-16	+	3547618	CDS	0.5	0.000930871	2072	no
Rv0081	Rv3191c	3557330	-3	-	3557333	Internal.TSS	0.31	0.00656866	2079	no
Rv0081	Rv3239c	3617456	-147	-	3617603	CDS	0.32	0.00171933	2120	no
Rv0081	Rv3244c	3624904	-6	-	3624910	CDS	-0.35	7.30932e-07	2124	no
Rv0081	Rv3248c	3629631	-84	-	3629715	Primary.TSS	0.34	8.84552e-05	2127	no
Rv0081	Rv3249c	3630563	53	-	3630510	Primary.TSS	0.47	0.0115598	2128	no
Rv0081	Rv3249c	3630577	67	-	3630510	Primary.TSS	0.47	0.0115598	2128	no
Rv0081	Rv3269	3650180	-8	+	3650188	Primary.TSS	0.46	0.137322	2139	no
Rv0081	Rv3277	3660004	-18	+	3660022	Internal.TSS	0.03	0.85804	2143	no
Rv0081	Rv3323c	3709591	-114	-	3709705	Internal.TSS	0.33	0.138229	2169	no
Rv0081	Rv3323c	3709591	-123	-	3709714	CDS	0.33	0.138229	2169	no
Rv0081	Rv3335c	3722462	-138	-	3722600	CDS	-0.4	0.00995418	2179	no
Rv0081	Rv3370c	3784820	44	-	3784776	CDS	-0.29	0.0542259	2203	no
Rv0081	Rv3376	3790122	-3	+	3790125	Primary.TSS	-0.54	2.73832e-05	2207	no
Rv0081	Rv3382c	3797960	45	-	3797915	Primary.TSS	0.37	0.281423	2211	no
Rv0081	Rv3383c	3797960	45	-	3797915	Internal.TSS	0.37	0.338084	2211	no
Rv0081	Rv3398c	3816142	36	-	3816106	CDS	-0.02	0.920365	2223	no
Rv0081	Rv3399	3816142	13	+	3816129	CDS	-0.57	0.00723413	2224	no
Rv0081	Rv3407	3826256	4	+	3826252	CDS	-0.16	0.434187	2229	no
Rv0081	Rv3407	3826256	-17	+	3826273	Internal.TSS	-0.16	0.434187	2229	no
Rv0081	Rv3408	3826256	-17	+	3826273	Primary.TSS	-0.22	0.115826	2229	no
Rv0081	Rv3415c	3834550	29	-	3834521	CDS	0.08	0.5475	2233	no
Rv0081	Rv3425	3842208	-31	+	3842239	CDS	-0.08	0.890738	2239	no
Rv0081	Rv3429	3847585	-48	+	3847633	Antisense.TSS	0.44	0.0847495	2243	no
Rv0081	Rv3441c	3861438	68	-	3861370	Primary.TSS	-0.07	0.453822	2250	no
Rv0081	Rv3477	3893922	-31	+	3893953	Primary.TSS	-0.15	0.530825	2272	no
Rv0081	Rv3492c	3910454	-64	-	3910518	CDS	-0.24	0.0662348	2285	no
Rv0081	Rv3499c	3919111	-117	-	3919228	Primary.TSS	0.11	0.49302	2285	no
Rv0081	Rv3500c	3920114	52	-	3920062	CDS	0.21	0.340947	2285	no
Rv0081	Rv3500c	3919111	-117	-	3919228	Internal.TSS	0.21	0.340947	2285	no
Rv0081	Rv3513c	3945730	-18	-	3945748	CDS	0.21	0.365434	2293	no
Rv0081	Rv3528c	3965192	-58	-	3965250	Primary.TSS	0.5	0.147005	2305	no
Rv0081	Rv3554	3992658	-27	+	3992685	CDS	0.3	0.259177	2317	no
Rv0081	Rv3570c	4012293	-6	-	4012299	Primary.TSS	0.24	0.0678133	2325	no
Rv0081	Rv3574	4016283	-5	+	4016288	Primary.TSS	0.41	0.0538045	2328	no
Rv0081	Rv3583c	4025469	-96	-	4025565	Primary.TSS	0	0.995595	2333	no
Rv0081	Rv3620c	4060616	25	-	4060591	CDS	0.13	0.678312	2355	no
Rv0081	Rv3632	4071236	0	+	4071236	CDS	-0.02	0.942047	2362	no
Rv0081	Rv3660c	4099534	54	-	4099480	Primary.TSS	0.4	0.371976	2382	no
Rv0081	Rv3661	4099534	-113	+	4099647	Primary.TSS	0.37	6.14578e-06	2383	no
Rv0081	Rv3674c	4115994	49	-	4115945	Primary.TSS	0.3	0.00175558	2390	no
Rv0081	Rv3676	4115994	-23	+	4116017	Primary.TSS	0.29	0.015869	2392	no
Rv0081	Rv3681c	4121671	-27	-	4121698	Primary.TSS	0.51	3.49889e-07	2397	no
Rv0081	Rv3706c	4149917	15	-	4149902	Internal.TSS	0.26	0.19827	2415	no
Rv0081	Rv3706c	4149917	6	-	4149911	CDS	0.26	0.19827	2415	no
Rv0081	Rv3738c	4189853	-6	-	4189859	Antisense.TSS	-0.31	0.111128	2441	no
Rv0081	Rv3744	4195401	-39	+	4195440	Primary.TSS	-0.08	0.720415	2445	no
Rv0081	Rv3750c	4198645	-7	-	4198652	Primary.TSS	0.28	0.0231425	2451	no
Rv0081	Rv3760	4205448	-39	+	4205487	Primary.TSS	-0.16	0.590165	2456	no
Rv0081	Rv3770c	4215752	-23	-	4215775	CDS	0.31	0.0603916	2468	no
Rv0081	Rv3798	4252922	-76	+	4252998	Antisense.TSS	0.09	0.545765	2485	no
Rv0081	Rv3798	4252922	-71	+	4252993	CDS	0.09	0.545765	2485	no
Rv0081	Rv3804c	4266677	-73	-	4266750	Primary.TSS	-0.05	0.868116	2489	no
Rv0081	Rv3812	4276445	-126	+	4276571	CDS	-0.11	0.490205	2494	no
Rv0081	Rv3849	4323432	-67	+	4323499	CDS	0.47	0.000320385	2519	no
Rv0081	Rv3859c	4336310	42	-	4336268	Primary.TSS	-0.12	0.153324	2525	no
Rv0081	Rv3875	4352485	-85	+	4352570	Primary.TSS	0.16	0.63893	2533	no
Rv0081	Rv3876	4354475	1	+	4354474	Antisense.TSS	0	0.983778	2534	no
Rv0081	Rv3881c	4361962	37	-	4361925	CDS	-0.05	0.663091	2537	no
Rv0081	Rv3883c	4364798	-36	-	4364834	Primary.TSS	-0.34	3.83592e-05	2538	no
Rv0081	Rv3887c	4371585	-99	-	4371684	CDS	-0.15	0.125585	2540	no
Rv0081	Rv3888c	4372746	40	-	4372706	Primary.TSS	0.24	0.169635	2540	no
Rv0081	Rv3889c	4372746	-90	-	4372836	Antisense.TSS	0.23	0.280476	2541	no
Rv0081	Rv3900c	4386364	56	-	4386308	CDS	-0.01	0.972268	2547	no
Rv0081	Rv3908	4393222	32	+	4393190	Primary.TSS	-0.31	0.000129	2551	no
Rv0081	Rv3919c	4408249	47	-	4408202	CDS	0.12	0.667139	2555	no
Rv0081	Rv3921c	4410040	-121	-	4410161	Primary.TSS	0.17	0.361704	2557	no
Rv0081	Rv3922c	4410040	-121	-	4410161	Internal.TSS	0.29	0.0766282	2557	no
Rv0081	Rv0082	89535	-1	+	89536	Primary.TSS	-2.54	9.17109e-24	56	REP
Rv0081	Rv0319	387130	47	+	387083	Primary.TSS	-0.8	2.79457e-05	221	REP
Rv0081	Rv0320	387840	-48	+	387888	CDS	-2.04	2.93599e-16	222	REP
Rv0081	Rv0323c	391303	52	-	391251	CDS	-1.39	4.69693e-16	224	REP
Rv0081	Rv0323c	391285	34	-	391251	CDS	-1.39	4.69693e-16	224	REP
Rv0081	Rv0324	391285	-67	+	391352	CDS	-0.74	0.000307649	225	REP
Rv0081	Rv0324	391303	-49	+	391352	CDS	-0.74	0.000307649	225	REP
Rv0081	Rv0351	422446	42	+	422404	Internal.TSS	-0.74	0.000816579	241	REP
Rv0081	Rv0352	422446	42	+	422404	Primary.TSS	-0.86	3.41497e-08	241	REP
Rv0081	Rv0397	475763	-53	+	475816	CDS	-0.6	0.00203212	271	REP
Rv0081	Rv0405	485760	29	+	485731	CDS	-0.84	9.71648e-08	275	REP
Rv0081	Rv0413	499682	-64	+	499746	Internal.TSS	-0.84	1.66742e-15	279	REP
Rv0081	Rv0413	499682	-31	+	499713	CDS	-0.84	1.66742e-15	279	REP
Rv0081	Rv0506	596631	-24	+	596655	Primary.TSS	-0.86	1.90991e-09	344	REP
Rv0081	Rv0578c	676053	21	-	676032	Primary.TSS	-1.35	9.48837e-17	390	REP
Rv0081	Rv0747	838381	6	+	838375	Primary.TSS	-1.11	5.86989e-06	494	REP
Rv0081	Rv1033c	1158781	43	-	1158738	Primary.TSS	-1.77	1.877e-16	691	REP
Rv0081	Rv1075c	1200436	54	-	1200382	Primary.TSS	-1.22	7.65929e-11	723	REP
Rv0081	Rv1158c	1284942	52	-	1284890	Primary.TSS	-1.73	1.73588e-19	784	REP
Rv0081	Rv1230c	1374255	-16	-	1374271	Primary.TSS	-0.61	3.36835e-05	837	REP
Rv0081	Rv1424c	1599590	5	-	1599585	Internal.TSS	-0.64	3.76103e-07	951	REP
Rv0081	Rv1424c	1599590	-64	-	1599654	CDS	-0.64	3.76103e-07	951	REP
Rv0081	Rv1435c	1612964	-81	-	1613045	Primary.TSS	-0.98	5.90588e-12	958	REP
Rv0081	Rv1441c	1619733	49	-	1619684	CDS	-1.3	1.18268e-11	962	REP
Rv0081	Rv1646	1855690	-17	+	1855707	Primary.TSS	-2.14	9.87485e-64	1083	REP
Rv0081	Rv1672c	1898293	61	-	1898232	Primary.TSS	-1.06	3.43907e-11	1094	REP
Rv0081	Rv2148c	2407466	-150	-	2407616	CDS	-0.98	3.73559e-11	1410	REP
Rv0081	Rv2150c	2409608	-17	-	2409625	Primary.TSS	-1.47	1.07715e-31	1410	REP
Rv0081	Rv2162c	2424934	30	-	2424904	Primary.TSS	-1.23	1.49566e-21	1415	REP
Rv0081	Rv2172c	2434684	29	-	2434655	Primary.TSS	-0.59	3.86059e-07	1421	REP
Rv0081	Rv2196	2460912	-41	+	2460953	Antisense.TSS	-0.62	8.8508e-09	1440	REP
Rv0081	Rv2463	2765526	21	+	2765505	Primary.TSS	-0.82	1.49566e-21	1624	REP
Rv0081	Rv2594c	2925456	42	-	2925414	Primary.TSS	-0.61	4.60802e-06	1703	REP
Rv0081	Rv2809	3115187	-98	+	3115285	Primary.TSS	-0.63	9.59368e-06	1846	REP
Rv0081	Rv3005c	3364547	14	-	3364533	Primary.TSS	-0.72	2.16397e-11	1964	REP
Rv0081	Rv3075c	3438998	-13	-	3439011	Primary.TSS	-1.06	3.75589e-20	2015	REP
Rv0081	Rv3096	3464445	-102	+	3464547	CDS	-0.61	3.76765e-06	2025	REP
Rv0081	Rv3096	3464467	-80	+	3464547	CDS	-0.61	3.76765e-06	2025	REP
Rv0081	Rv3144c	3511420	-7	-	3511427	Primary.TSS	-1.42	1.29021e-38	2056	REP
Rv0081	Rv3146	3511942	-135	+	3512077	CDS	-1.05	2.97026e-15	2057	REP
Rv0081	Rv3150	3516574	50	+	3516524	Internal.TSS	-1.12	1.55574e-15	2057	REP
Rv0081	Rv3151	3516574	50	+	3516524	Primary.TSS	-1.07	1.42856e-16	2057	REP
Rv0081	Rv3219	3595543	-60	+	3595603	Primary.TSS	-0.61	0.00946718	2105	REP
Rv0081	Rv3260c	3640276	67	-	3640209	Primary.TSS	-1.23	2.72231e-10	2134	REP
Rv0081	Rv3413c	3833046	1	-	3833045	CDS	-0.75	1.18273e-08	2233	REP
Rv0081	Rv3514	3945730	-64	+	3945794	CDS	-1.4	1.82173e-11	2294	REP
Rv0081	Rv3613c	4054047	5	-	4054042	CDS	-0.65	0.0026428	2350	REP
Rv0081	Rv3728	4174838	-35	+	4174873	CDS	-0.93	1.43929e-05	2433	REP
Rv0081	Rv3811	4274726	-30	+	4274756	Primary.TSS	-1.15	2.43312e-24	2493	REP
Rv0117	Rv0167	196615	-120	+	196735	Primary.TSS	0.28	0.972539	122	no
Rv0117	Rv1795	2031997	-64	+	2032061	Primary.TSS	0.11	0.927661	1176	no
Rv0135c	Rv0135c	163308	59	-	163249	CDS	2.3	1.13414e-23	95	IND
Rv0135c	Rv0061c	65474	-64	-	65538	Primary.TSS	NA	NA	NA	NA
Rv0135c	Rv0015c	18908	-124	-	19032	Primary.TSS	-0.06	0.884138	10	no
Rv0135c	Rv0016c	18908	-124	-	19032	Internal.TSS	-0.13	0.762306	10	no
Rv0135c	Rv0018c	23364	-6	-	23370	Primary.TSS	-0.01	0.973696	10	no
Rv0135c	Rv0062	65474	-78	+	65552	CDS	0.47	0.548625	40	no
Rv0135c	Rv0095c	105197	-18	-	105215	CDS	-0.13	0.887069	63	no
Rv0135c	Rv0096	105197	-127	+	105324	CDS	-0.28	0.7161	64	no
Rv0135c	Rv0097	106937	-17	+	106954	Internal.TSS	-0.26	0.828934	64	no
Rv0135c	Rv0170	200223	-52	+	200275	Antisense.TSS	0.2	0.776736	122	no
Rv0135c	Rv0223c	266434	-104	-	266538	Antisense.TSS	0.13	0.815286	154	no
Rv0135c	Rv0238	288443	47	+	288396	Primary.TSS	-0.43	0.54078	166	no
Rv0135c	Rv0310c	379175	27	-	379148	CDS	0.22	0.765604	212	no
Rv0135c	Rv0311	379175	3	+	379172	Primary.TSS	-0.1	0.922608	213	no
Rv0135c	Rv0316	384891	19	+	384872	Antisense.TSS	0.11	0.878197	218	no
Rv0135c	Rv0405	485634	-97	+	485731	CDS	-0.15	0.817496	275	no
Rv0135c	Rv0448c	537128	-41	-	537169	CDS	-0.28	0.588011	299	no
Rv0135c	Rv0450c	541966	17	-	541949	Primary.TSS	-0.2	0.686507	300	no
Rv0135c	Rv0451c	541966	-130	-	542096	Primary.TSS	-0.3	0.677961	300	no
Rv0135c	Rv0492A	583559	-145	-	583704	CDS	-0.25	0.772594	334	no
Rv0135c	Rv0505c	596622	-20	-	596642	Primary.TSS	0.28	0.348933	343	no
Rv0135c	Rv0506	596622	-33	+	596655	Primary.TSS	-0.01	0.987383	344	no
Rv0135c	Rv0598c	697518	-49	-	697567	CDS	-0.03	0.955641	400	no
Rv0135c	Rv0659c	754926	-67	-	754993	CDS	-0.06	0.888618	445	no
Rv0135c	Rv0667	759578	-14	+	759592	Primary.TSS	0.01	0.990218	448	no
Rv0135c	Rv0668	767159	48	+	767111	Internal.TSS	-0.05	0.935957	449	no
Rv0135c	Rv0682	781323	-53	+	781376	Primary.TSS	-0.09	0.883515	457	no
Rv0135c	Rv0750	841917	-112	+	842029	Primary.TSS	-0.04	0.948935	497	no
Rv0135c	Rv0828c	921480	-133	-	921613	CDS	-0.34	0.633535	550	no
Rv0135c	Rv0829	921480	-95	+	921575	CDS	0.23	0.834996	551	no
Rv0135c	Rv0885	982692	-32	+	982724	Primary.TSS	0.84	0.119407	592	no
Rv0135c	Rv0910	1014880	14	+	1014866	CDS	0.41	0.278662	608	no
Rv0135c	Rv0942	1052270	-90	+	1052360	CDS	0.52	0.170696	628	no
Rv0135c	Rv0988	1105140	24	+	1105116	CDS	0.41	0.60564	658	no
Rv0135c	Rv1017c	1136540	25	-	1136515	Primary.TSS	-0.31	0.462456	681	no
Rv0135c	Rv1058	1180670	-14	+	1180684	CDS	0.89	0.169665	711	no
Rv0135c	Rv1077	1201770	53	+	1201717	Primary.TSS	0.19	0.608888	725	no
Rv0135c	Rv1111c	1238180	-12	-	1238192	Primary.TSS	-0.27	0.448768	750	no
Rv0135c	Rv1112	1238180	-75	+	1238255	CDS	0.51	0.492849	751	no
Rv0135c	Rv1116	1240900	-103	+	1241003	CDS	-0.01	0.992029	754	no
Rv0135c	Rv1170	1300820	-138	+	1300958	Antisense.TSS	0.1	0.8623	793	no
Rv0135c	Rv1221	1364410	-3	+	1364413	Primary.TSS	-0.35	0.648934	831	no
Rv0135c	Rv1226c	1370180	-115	-	1370295	CDS	-0.04	0.959028	835	no
Rv0135c	Rv1305	1461000	-45	+	1461045	Primary.TSS	0.17	0.854334	887	no
Rv0135c	Rv1308	1463150	-78	+	1463228	CDS	0.09	0.83746	888	no
Rv0135c	Rv1348	1512740	-10	+	1512750	Primary.TSS	-0.43	0.564892	907	no
Rv0135c	Rv1517	1709600	61	+	1709539	Internal.TSS	-0.12	0.882583	1009	no
Rv0135c	Rv1518	1709600	61	+	1709539	Primary.TSS	-0.21	0.677952	1009	no
Rv0135c	Rv1556	1760980	-29	+	1761009	Internal.TSS	0.04	0.97077	1034	no
Rv0135c	Rv1556	1760980	-17	+	1760997	CDS	0.04	0.97077	1034	no
Rv0135c	Rv1557	1761660	-9	+	1761669	Primary.TSS	-0.43	0.263647	1035	no
Rv0135c	Rv1592c	1793960	68	-	1793892	Primary.TSS	0.38	0.758859	1049	no
Rv0135c	Rv1615	1814730	-35	+	1814765	Primary.TSS	0.23	0.554827	1060	no
Rv0135c	Rv1671	1896840	-27	+	1896867	Internal.TSS	-0.14	0.868673	1093	no
Rv0135c	Rv1706A	1934660	11	-	1934649	CDS	-0.11	0.717274	1111	no
Rv0135c	Rv1707	1934660	-139	+	1934799	Primary.TSS	0.2	0.760808	1113	no
Rv0135c	Rv1791	2029800	29	+	2029771	Primary.TSS	-0.29	0.680242	1173	no
Rv0135c	Rv1804c	2047390	-15	-	2047405	Primary.TSS	-0.61	0.448768	1182	no
Rv0135c	Rv1859	2106740	-9	+	2106749	Internal.TSS	-0.37	0.317985	1216	no
Rv0135c	Rv1859	2106740	50	+	2106690	Antisense.TSS	-0.37	0.317985	1216	no
Rv0135c	Rv1870c	2121770	-82	-	2121852	Primary.TSS	-0.21	0.832534	1225	no
Rv0135c	Rv1920	2171570	-92	+	2171662	Internal.TSS	0.42	0.56965	1261	no
Rv0135c	Rv1920	2171570	-53	+	2171623	CDS	0.42	0.56965	1261	no
Rv0135c	Rv2067c	2325800	-81	-	2325881	Primary.TSS	-0.06	0.884507	1352	no
Rv0135c	Rv2185c	2447590	-10	-	2447600	Primary.TSS	-0.51	0.492349	1431	no
Rv0135c	Rv2194	2457390	-53	+	2457443	Primary.TSS	0.15	0.687294	1440	no
Rv0135c	Rv2201	2466090	-10	+	2466100	Internal.TSS	0.28	0.715217	1443	no
Rv0135c	Rv2205c	2469390	-15	-	2469405	Antisense.TSS	-0.45	0.0752775	1447	no
Rv0135c	Rv2217	2485260	-13	+	2485273	Internal.TSS	0.35	0.277087	1456	no
Rv0135c	Rv2218	2485260	-13	+	2485273	Primary.TSS	-0.09	0.758234	1456	no
Rv0135c	Rv2240c	2512160	-4	-	2512164	Antisense.TSS	0.24	0.67059	1470	no
Rv0135c	Rv2307D	2580370	42	-	2580328	Primary.TSS	0	0.997726	1519	no
Rv0135c	Rv2380c	2664730	-72	-	2664802	Internal.TSS	-0.33	0.717274	1570	no
Rv0135c	Rv2441c	2739930	-102	-	2740032	CDS	0.16	0.804998	1610	no
Rv0135c	Rv2477c	2784050	-29	-	2784079	Primary.TSS	-0.54	0.0258305	1633	no
Rv0135c	Rv2507	2822420	-7	+	2822427	Primary.TSS	-0.12	0.791133	1648	no
Rv0135c	Rv2524c	2849360	-138	-	2849498	Primary.TSS	0.27	0.693421	1662	no
Rv0135c	Rv2597	2926340	41	+	2926299	Primary.TSS	0.2	0.643946	1705	no
Rv0135c	Rv2645	2969660	-9	+	2969669	Primary.TSS	-0.69	0.286813	1739	no
Rv0135c	Rv2699c	3014970	5	-	3014965	CDS	-0.05	0.97077	1770	no
Rv0135c	Rv2708c	3021780	-16	-	3021796	CDS	0.16	0.807045	1777	no
Rv0135c	Rv2708c	3021780	-7	-	3021787	Internal.TSS	0.16	0.807045	1777	no
Rv0135c	Rv2709	3021780	-77	+	3021857	Internal.TSS	0.54	0.0474212	1778	no
Rv0135c	Rv2709	3021780	-59	+	3021839	CDS	0.54	0.0474212	1778	no
Rv0135c	Rv2783c	3092840	-45	-	3092885	Primary.TSS	0.08	0.814608	1830	no
Rv0135c	Rv2870c	3182960	-51	-	3183011	Primary.TSS	-0.14	0.69741	1876	no
Rv0135c	Rv2921c	3234200	61	-	3234139	CDS	-0.01	0.982244	1908	no
Rv0135c	Rv2922c	3234200	-136	-	3234336	Antisense.TSS	0.12	0.827941	1910	no
Rv0135c	Rv2927c	3241970	-25	-	3241995	Primary.TSS	0.14	0.812714	1913	no
Rv0135c	Rv2936	3271700	-64	+	3271764	Primary.TSS	0.05	0.940242	1915	no
Rv0135c	Rv2948c	3299470	67	-	3299403	Antisense.TSS	-0.05	0.947455	1921	no
Rv0135c	Rv2948c	3299470	-28	-	3299498	Internal.TSS	-0.05	0.947455	1921	no
Rv0135c	Rv3040c	3401050	-8	-	3401058	CDS	0.38	0.360182	1989	no
Rv0135c	Rv3049c	3411030	-139	-	3411169	Primary.TSS	-0.29	0.643946	1995	no
Rv0135c	Rv3052c	3414960	26	-	3414934	Primary.TSS	-0.05	0.914855	1998	no
Rv0135c	Rv3101c	3470720	41	-	3470679	CDS	0.06	0.914413	2028	no
Rv0135c	Rv3197A	3569100	68	-	3569032	Primary.TSS	-0.85	0.159527	2086	no
Rv0135c	Rv3219	3595660	57	+	3595603	Primary.TSS	0.22	0.81111	2105	no
Rv0135c	Rv3267	3647920	32	+	3647888	Primary.TSS	0.03	0.957587	2138	no
Rv0135c	Rv3336c	3723700	66	-	3723634	Primary.TSS	0.13	0.760808	2179	no
Rv0135c	Rv3337	3723700	44	+	3723656	CDS	-0.18	0.826288	2180	no
Rv0135c	Rv3337	3723700	-28	+	3723728	Internal.TSS	-0.18	0.826288	2180	no
Rv0135c	Rv3338	3723700	-28	+	3723728	Primary.TSS	-0.15	0.84186	2180	no
Rv0135c	Rv3363c	3774430	-74	-	3774504	CDS	-0.12	0.81111	2198	no
Rv0135c	Rv3391	3805620	-1	+	3805621	Primary.TSS	-0.35	0.608888	2217	no
Rv0135c	Rv3414c	3833710	34	-	3833676	CDS	-0.01	0.99058	2233	no
Rv0135c	Rv3429	3847560	-73	+	3847633	Antisense.TSS	0.1	0.913564	2243	no
Rv0135c	Rv3442c	3861810	-140	-	3861950	CDS	0.08	0.888344	2251	no
Rv0135c	Rv3463	3881420	-81	+	3881501	Internal.TSS	-0.09	0.940242	2263	no
Rv0135c	Rv3489	3908010	-61	+	3908071	Primary.TSS	0.01	0.995745	2283	no
Rv0135c	Rv3502c	3922020	-20	-	3922040	CDS	0	0.997825	2286	no
Rv0135c	Rv3518c	3955410	-111	-	3955521	CDS	-0.29	0.523505	2298	no
Rv0135c	Rv3519	3955410	-138	+	3955548	Primary.TSS	0.39	0.104142	2299	no
Rv0135c	Rv3603c	4046170	-9	-	4046179	Primary.TSS	-0.49	0.171511	2346	no
Rv0135c	Rv3615c	4055180	-132	-	4055312	Primary.TSS	0.51	0.56484	2352	no
Rv0135c	Rv3646c	4087400	20	-	4087380	Primary.TSS	-0.1	0.816016	2374	no
Rv0135c	Rv3646c	4087360	-20	-	4087380	Primary.TSS	-0.1	0.816016	2374	no
Rv0135c	Rv3660c	4099500	20	-	4099480	Primary.TSS	-1.12	0.383625	2382	no
Rv0135c	Rv3661	4099500	-147	+	4099647	Primary.TSS	-0.03	0.938023	2383	no
Rv0135c	Rv3684	4126090	-22	+	4126112	Antisense.TSS	-0.05	0.84666	2400	no
Rv0135c	Rv3729	4177980	-119	+	4178099	Primary.TSS	-0.22	0.739955	2434	no
Rv0135c	Rv3770A	4215970	-93	-	4216063	CDS	-0.18	0.842432	2466	no
Rv0135c	Rv3784	4230190	-66	+	4230256	CDS	-0.49	0.652851	2477	no
Rv0135c	Rv3795	4246380	-134	+	4246514	CDS	0.03	0.946319	2482	no
Rv0135c	Rv3843c	4316630	34	-	4316596	Primary.TSS	-0.35	0.19952	2514	no
Rv0135c	Rv3857c	4329890	-65	-	4329955	Primary.TSS	-0.14	0.845098	2524	no
Rv0135c	Rv3863	4338610	-104	+	4338714	Primary.TSS	-0.05	0.936702	2528	no
Rv0135c	Rv3889c	4373690	60	-	4373630	CDS	-0.37	0.599212	2541	no
Rv0135c	Rv3896c	4382860	9	-	4382851	CDS	-0.22	0.735659	2545	no
Rv0135c	Rv3919c	4408120	54	-	4408066	Internal.TSS	-0.16	0.854466	2555	no
Rv0135c	Rv3919c	4408120	-82	-	4408202	CDS	-0.16	0.854466	2555	no
Rv0135c	Rv0136	163308	-58	+	163366	CDS	-1.49	0.000171088	96	REP
Rv0135c	Rv0520	612187	-68	+	612255	CDS	-2.24	5.40036e-11	352	REP
Rv0135c	Rv0749A	841917	0	-	841917	Primary.TSS	-2.33	6.55446e-06	496	REP
Rv0135c	Rv1815	2057460	5	+	2057455	Primary.TSS	-1.9	4.81702e-26	1192	REP
Rv0135c	Rv1919c	2171570	1	-	2171569	Primary.TSS	-1.65	4.81702e-26	1260	REP
Rv0135c	Rv2204c	2469390	7	-	2469383	Primary.TSS	-1.12	5.1409e-11	1446	REP
Rv0135c	Rv2339	2614510	-46	+	2614556	Primary.TSS	-1.15	1.34751e-06	1543	REP
Rv0135c	Rv2884	3193360	-33	+	3193393	CDS	-2.64	2.63089e-15	1885	REP
Rv0135c	Rv3312A	3701040	24	-	3701016	Primary.TSS	-1.92	2.42553e-18	2163	REP
Rv0135c	Rv3400	3817230	10	+	3817220	Primary.TSS	-1.26	4.81702e-26	2225	REP
Rv0158	Rv0167	196618	-117	+	196735	Primary.TSS	0.4	0.687426	122	no
Rv0158	Rv0405	485634	-97	+	485731	CDS	0.06	0.952124	275	no
Rv0158	Rv1503c	1694461	-83	-	1694544	CDS	-0.81	0.608524	999	no
Rv0158	Rv1795	2031996	-65	+	2032061	Primary.TSS	0.02	0.957695	1176	no
Rv0158	Rv2034	2281327	33	+	2281294	CDS	-0.18	0.912567	1335	no
Rv0158	Rv2307B	2579816	-119	-	2579935	CDS	-0.46	0.701875	1518	no
Rv0195	Rv0076c	85593	21	-	85572	CDS	1.03	0.000119458	51	IND
Rv0195	Rv0076c	85593	30	-	85563	Internal.TSS	1.03	0.000119458	51	IND
Rv0195	Rv0194	226738	-140	+	226878	CDS	4.99	1.2538e-118	134	IND
Rv0195	Rv2700	3015159	-44	+	3015203	Primary.TSS	1.58	3.05083e-10	1771	IND
Rv0195	Rv1352	1518728	0	+	1518728	Primary.TSS	-0.61	0.0263049	909	no
Rv0195	Rv3863	4338644	-70	+	4338714	Primary.TSS	-0.53	0.0777197	2528	no
Rv0195	Rv0191	222235	-54	+	222289	CDS	-0.8	0.00789052	132	REP
Rv0212c	Rv0485	573721	-116	+	573837	Primary.TSS	0.43	0.0782481	328	no
Rv0212c	Rv2245	2517821	-114	+	2517935	Primary.TSS	0.12	0.923791	1474	no
Rv0212c	Rv3616c	4056376	-67	-	4056443	Primary.TSS	0.41	0.51669	2353	no
Rv0232	Rv1572c	1779270	-28	-	1779298	CDS	0.81	0.0930744	1040	no
Rv0232	Rv1573	1779270	-44	+	1779314	CDS	-0.06	0.949829	1041	no
Rv0238	Rv3138	3505314	35	+	3505279	Antisense.TSS	-0.65	0.112464	2051	no
Rv0238	Rv0242c	292100	-14	-	292114	Primary.TSS	-1.15	8.01329e-06	168	REP
Rv0238	Rv0243	292100	-34	+	292134	Primary.TSS	-1.07	2.2925e-06	169	REP
Rv0238	Rv3029c	3388958	13	-	3388945	Primary.TSS	-0.74	4.81624e-08	1982	REP
Rv0238	Rv3030	3388958	-139	+	3389097	Primary.TSS	-0.9	7.79997e-05	1983	REP
Rv0238	Rv3139	3505314	-16	+	3505330	Primary.TSS	-2.04	1.52326e-10	2052	REP
Rv0273c	Rv0029	31989	-68	+	32057	Primary.TSS	0.9	2.81838e-06	18	IND
Rv0273c	Rv0273c	330366	16	-	330350	Primary.TSS	3.26	1.34179e-31	188	IND
Rv0273c	Rv0107c	130557	16	-	130541	CDS	-0.35	0.388847	70	no
Rv0273c	Rv0113	137273	-46	+	137319	CDS	-0.36	0.574859	76	no
Rv0273c	Rv0212c	254734	68	-	254666	Primary.TSS	0.55	0.25479	147	no
Rv0273c	Rv0213c	254734	68	-	254666	Internal.TSS	0.38	0.504153	147	no
Rv0273c	Rv0578c	676041	9	-	676032	Primary.TSS	-0.81	0.0169661	390	no
Rv0273c	Rv0579	676041	-14	+	676055	Primary.TSS	-0.11	0.811984	391	no
Rv0273c	Rv0955	1066092	14	+	1066078	CDS	0.01	0.973731	637	no
Rv0273c	Rv0958	1069825	-55	+	1069880	Primary.TSS	-0.04	0.93969	639	no
Rv0273c	Rv1037c	1160820	-8	-	1160828	CDS	-0.17	0.858921	694	no
Rv0273c	Rv1265	1413335	-36	+	1413371	Internal.TSS	-0.27	0.640619	860	no
Rv0273c	Rv1546	1747233	38	+	1747195	Primary.TSS	-0.08	0.85694	1029	no
Rv0273c	Rv1781c	2017537	61	-	2017476	CDS	0.06	0.894063	1165	no
Rv0273c	Rv1782	2017537	-112	+	2017649	Primary.TSS	0.03	0.923197	1166	no
Rv0273c	Rv1905c	2152417	22	-	2152395	CDS	-0.24	0.667496	1250	no
Rv0273c	Rv2243	2516694	-93	+	2516787	Primary.TSS	0.38	0.667496	1473	no
Rv0273c	Rv2366c	2648304	-61	-	2648365	Primary.TSS	0	0.999537	1564	no
Rv0273c	Rv2518c	2835436	57	-	2835379	Primary.TSS	-0.15	0.909596	1657	no
Rv0273c	Rv2519	2835436	50	+	2835386	Primary.TSS	0.2	0.621308	1658	no
Rv0273c	Rv2950c	3302626	51	-	3302575	Primary.TSS	0.05	0.952937	1921	no
Rv0273c	Rv3102c	3471289	-96	-	3471385	Primary.TSS	0.18	0.848567	2028	no
Rv0273c	Rv3403c	3823819	-44	-	3823863	CDS	0.26	0.574859	2227	no
Rv0273c	Rv3416	3834670	-121	+	3834791	Primary.TSS	-0.05	0.947884	2234	no
Rv0273c	Rv3426	3842911	-125	+	3843036	CDS	-0.31	0.819662	2240	no
Rv0273c	Rv3504	3922477	6	+	3922471	CDS	-0.16	0.849698	2287	no
Rv0273c	Rv3619c	4060260	-8	-	4060268	CDS	-0.28	0.752208	2355	no
Rv0273c	Rv3740c	4191920	60	-	4191860	Internal.TSS	-0.31	0.503452	2443	no
Rv0273c	Rv3740c	4191920	-150	-	4192070	Antisense.TSS	-0.31	0.503452	2443	no
Rv0273c	Rv3760	4205395	-92	+	4205487	Primary.TSS	-0.44	0.602596	2456	no
Rv0273c	Rv3919c	4408226	24	-	4408202	CDS	-0.02	0.992046	2555	no
Rv0273c	Rv0274	330366	-8	+	330374	Primary.TSS	-2.48	1.00698e-23	189	REP
Rv0273c	Rv3759c	4205395	22	-	4205373	Primary.TSS	-1.84	3.16515e-33	2455	REP
Rv0275c	Rv0275c	331722	29	-	331693	Primary.TSS	2.33	4.12212e-31	190	IND
Rv0275c	Rv0825c	919581	-54	-	919635	Primary.TSS	-0.16	0.902849	547	no
Rv0275c	Rv0826	919581	6	+	919575	Primary.TSS	-0.27	0.823571	548	no
Rv0275c	Rv2162c	2424936	32	-	2424904	Primary.TSS	-0.58	0.118503	1415	no
Rv0275c	Rv0276	331722	17	+	331705	Primary.TSS	-3.17	5.83754e-39	191	REP
Rv0275c	Rv0520	612188	-67	+	612255	CDS	-1.8	2.95158e-06	352	REP
Rv0302	Rv0302	364516	-7	+	364523	Primary.TSS	1.78	1.39874e-08	205	IND
Rv0302	Rv1991A	2234871	-20	-	2234891	Primary.TSS	NA	NA	NA	NA
Rv0302	Rv0040c	43437	27	-	43410	Primary.TSS	-0.08	0.987371	25	no
Rv0302	Rv0041	43437	-125	+	43562	Primary.TSS	0.1	0.985568	26	no
Rv0302	Rv0119	144023	-26	+	144049	CDS	0.22	0.982971	80	no
Rv0302	Rv0170	200146	-129	+	200275	Antisense.TSS	-0.06	0.991856	122	no
Rv0302	Rv0203	241514	0	+	241514	CDS	0.07	0.990324	140	no
Rv0302	Rv0208c	248880	-8	-	248888	Internal.TSS	-0.02	0.99224	144	no
Rv0302	Rv0208c	248880	-26	-	248906	CDS	-0.02	0.99224	144	no
Rv0302	Rv0209	248880	-140	+	249020	Primary.TSS	-0.13	0.983518	145	no
Rv0302	Rv0213c	255987	37	-	255950	CDS	0.09	0.987371	147	no
Rv0302	Rv0214	255987	-77	+	256064	CDS	-0.19	0.985568	148	no
Rv0302	Rv0261c	314165	-3	-	314168	CDS	-0.06	0.987371	180	no
Rv0302	Rv0373c	451845	42	-	451803	CDS	-0.05	0.990037	253	no
Rv0302	Rv0433	520219	-105	+	520324	CDS	0.21	0.852789	290	no
Rv0302	Rv0446c	535371	-109	-	535480	Primary.TSS	0.06	0.987371	299	no
Rv0302	Rv0447c	535371	-109	-	535480	Internal.TSS	-0.04	0.991336	299	no
Rv0302	Rv0555	646161	-137	+	646298	Primary.TSS	0.15	0.895306	374	no
Rv0302	Rv0600c	698314	-96	-	698410	CDS	0.29	0.706137	401	no
Rv0302	Rv0625c	717823	-73	-	717896	Primary.TSS	-0.08	0.987371	420	no
Rv0302	Rv0695	795000	-36	+	795036	Antisense.TSS	0.25	0.962042	465	no
Rv0302	Rv0712	808782	36	+	808746	Primary.TSS	0.42	0.677774	473	no
Rv0302	Rv0716	812100	41	+	812059	CDS	-0.05	0.989752	475	no
Rv0302	Rv0722	814996	3	+	814993	CDS	-0.01	0.992769	476	no
Rv0302	Rv0756c	851598	-141	-	851739	Primary.TSS	-0.16	0.952708	502	no
Rv0302	Rv0757	851598	-9	+	851607	Primary.TSS	-0.47	0.298119	503	no
Rv0302	Rv0789c	883878	-46	-	883924	Internal.TSS	-0.14	0.985568	522	no
Rv0302	Rv1032c	1158023	68	-	1157955	CDS	0.43	0.780218	691	no
Rv0302	Rv1176c	1308719	-73	-	1308792	Primary.TSS	0.19	0.985568	798	no
Rv0302	Rv1205	1349186	63	+	1349123	Antisense.TSS	0.21	0.952708	822	no
Rv0302	Rv1206	1349186	-146	+	1349332	CDS	0.09	0.987371	823	no
Rv0302	Rv1314c	1470202	-50	-	1470252	Primary.TSS	0.06	0.991336	890	no
Rv0302	Rv1315	1470202	-119	+	1470321	Primary.TSS	0.07	0.985568	891	no
Rv0302	Rv1327c	1494437	-43	-	1494480	Primary.TSS	0.42	0.263326	900	no
Rv0302	Rv1328	1494437	-117	+	1494554	Primary.TSS	0.22	0.905115	901	no
Rv0302	Rv1336	1504311	-19	+	1504330	Internal.TSS	0.14	0.962042	903	no
Rv0302	Rv1337	1504311	-19	+	1504330	Primary.TSS	0.08	0.985568	903	no
Rv0302	Rv1357c	1526208	-8	-	1526216	CDS	-0.03	0.99224	911	no
Rv0302	Rv1363c	1535430	38	-	1535392	CDS	0.12	0.985568	916	no
Rv0302	Rv1409	1585245	51	+	1585194	CDS	0.12	0.952708	944	no
Rv0302	Rv1421	1595862	-117	+	1595979	CDS	0.12	0.952708	950	no
Rv0302	Rv1683	1910348	60	+	1910288	Internal.TSS	0.18	0.962042	1100	no
Rv0302	Rv1684	1910348	60	+	1910288	Primary.TSS	0.3	0.952708	1100	no
Rv0302	Rv1762c	1995816	-48	-	1995864	Primary.TSS	0.09	0.991336	1148	no
Rv0302	Rv1832	2075655	46	+	2075609	Primary.TSS	0.17	0.972569	1203	no
Rv0302	Rv1850	2097979	18	+	2097961	CDS	0.37	0.828791	1213	no
Rv0302	Rv1908c	2156150	39	-	2156111	CDS	-0.03	0.992748	1251	no
Rv0302	Rv1921c	2173137	49	-	2173088	Internal.TSS	0.23	0.428765	1262	no
Rv0302	Rv1985c	2229138	61	-	2229077	Internal.TSS	-0.03	0.992748	1297	no
Rv0302	Rv1989c	2233309	10	-	2233299	CDS	0.06	0.991707	1301	no
Rv0302	Rv2005c	2251860	-42	-	2251902	Primary.TSS	-0.11	0.988185	1315	no
Rv0302	Rv2006	2251860	-142	+	2252002	CDS	0.26	0.983518	1316	no
Rv0302	Rv2101	2360084	-80	+	2360164	Primary.TSS	0.2	0.93444	1375	no
Rv0302	Rv2107	2366896	-51	+	2366947	Primary.TSS	-0.32	0.983518	1379	no
Rv0302	Rv2132	2393469	58	+	2393411	Primary.TSS	-0.23	0.983518	1397	no
Rv0302	Rv2148c	2407606	-10	-	2407616	CDS	-0.11	0.985568	1410	no
Rv0302	Rv2216	2483603	-23	+	2483626	CDS	0.2	0.929792	1455	no
Rv0302	Rv2225	2497550	-128	+	2497678	Primary.TSS	0.06	0.989752	1463	no
Rv0302	Rv2246	2519443	47	+	2519396	CDS	0	0.998376	1474	no
Rv0302	Rv2296	2567806	-36	+	2567842	Antisense.TSS	0.07	0.985113	1509	no
Rv0302	Rv2296	2567806	-60	+	2567866	Internal.TSS	0.07	0.985113	1509	no
Rv0302	Rv2391	2684386	-101	+	2684487	Primary.TSS	-0.09	0.987371	1578	no
Rv0302	Rv2410c	2708272	-38	-	2708310	CDS	0.11	0.985568	1590	no
Rv0302	Rv2421c	2718808	-25	-	2718833	Primary.TSS	0.12	0.985568	1595	no
Rv0302	Rv2524c	2849536	38	-	2849498	Primary.TSS	-0.37	0.854651	1662	no
Rv0302	Rv2569c	2894403	0	-	2894403	Primary.TSS	0.12	0.987371	1686	no
Rv0302	Rv2570	2894403	-109	+	2894512	CDS	-0.39	0.865244	1687	no
Rv0302	Rv2690c	3009240	31	-	3009209	CDS	-0.68	0.356224	1763	no
Rv0302	Rv2728c	3041448	-13	-	3041461	Primary.TSS	-0.66	0.346319	1793	no
Rv0302	Rv2742c	3056377	29	-	3056348	CDS	0.07	0.987371	1804	no
Rv0302	Rv2876	3187726	55	+	3187671	Internal.TSS	0.29	0.91871	1881	no
Rv0302	Rv2876	3187726	63	+	3187663	CDS	0.29	0.91871	1881	no
Rv0302	Rv2890c	3199899	-83	-	3199982	CDS	-0.06	0.9889	1888	no
Rv0302	Rv2909c	3217650	-124	-	3217774	Primary.TSS	-0.08	0.987371	1899	no
Rv0302	Rv2951c	3304295	9	-	3304286	Primary.TSS	-0.36	0.603407	1922	no
Rv0302	Rv2952	3304295	-133	+	3304428	Primary.TSS	-0.08	0.987371	1923	no
Rv0302	Rv3047c	3408300	-6	-	3408306	CDS	0.12	0.987371	1993	no
Rv0302	Rv3051c	3414344	-62	-	3414406	Primary.TSS	-0.19	0.951554	1997	no
Rv0302	Rv3099c	3469159	-105	-	3469264	Primary.TSS	-0.06	0.985568	2028	no
Rv0302	Rv3101c	3470683	4	-	3470679	CDS	-0.06	0.991336	2028	no
Rv0302	Rv3172c	3541295	-69	-	3541364	Primary.TSS	0.27	0.962042	2066	no
Rv0302	Rv3179	3547490	-128	+	3547618	CDS	0	0.997972	2072	no
Rv0302	Rv3239c	3617440	56	-	3617384	Internal.TSS	0.05	0.9889	2120	no
Rv0302	Rv3290c	3671687	-107	-	3671794	Primary.TSS	0.29	0.962042	2150	no
Rv0302	Rv3301c	3687673	43	-	3687630	Primary.TSS	-0.17	0.952708	2156	no
Rv0302	Rv3350c	3758376	27	-	3758349	Internal.TSS	-0.06	0.990324	2189	no
Rv0302	Rv3411c	3831526	-29	-	3831555	Primary.TSS	-0.05	0.987371	2231	no
Rv0302	Rv3479	3895876	56	+	3895820	CDS	-0.04	0.99224	2273	no
Rv0302	Rv3593	4034204	-28	+	4034232	Primary.TSS	0.09	0.972986	2341	no
Rv0302	Rv3637	4076477	-7	+	4076484	CDS	0.04	0.987371	2367	no
Rv0302	Rv3643	4081159	-1	+	4081160	CDS	0.06	0.987371	2371	no
Rv0302	Rv3725	4170642	-78	+	4170720	Antisense.TSS	-0.06	0.987371	2430	no
Rv0302	Rv3725	4170642	-97	+	4170739	Internal.TSS	-0.06	0.987371	2430	no
Rv0302	Rv3750c	4198628	-24	-	4198652	Primary.TSS	0.09	0.985568	2451	no
Rv0302	Rv3763	4209011	-36	+	4209047	CDS	-0.62	0.72182	2459	no
Rv0302	Rv3843c	4316560	-36	-	4316596	Primary.TSS	-0.1	0.983518	2514	no
Rv0302	Rv3866	4342622	47	+	4342575	Internal.TSS	0.03	0.99224	2530	no
Rv0302	Rv3867	4342622	47	+	4342575	Primary.TSS	-0.03	0.99224	2530	no
Rv0302	Rv3870	4346611	18	+	4346593	Antisense.TSS	0.01	0.997972	2530	no
Rv0302	Rv3873	4351482	2	+	4351480	Antisense.TSS	-0.15	0.983518	2532	no
Rv0302	Rv0093c	103569	-94	-	103663	CDS	-0.98	4.4988e-10	61	REP
Rv0302	Rv0093c	103569	44	-	103525	Internal.TSS	-0.98	4.4988e-10	61	REP
Rv0302	Rv0807	901600	-35	+	901635	Primary.TSS	-1.03	1.40812e-05	533	REP
Rv0302	Rv1511	1702991	-29	+	1703020	Primary.TSS	-2.26	1.19663e-43	1007	REP
Rv0302	Rv2691	3009240	-16	+	3009256	Primary.TSS	-0.86	3.44721e-05	1764	REP
Rv0302	Rv3794	4243263	30	+	4243233	Primary.TSS	-0.91	9.7176e-06	2482	REP
Rv0324	Rv0003	3061	27	+	3034	Primary.TSS	0.79	7.2477e-14	2	IND
Rv0324	Rv0034	36762	-105	+	36867	CDS	1.41	1.19228e-06	20	IND
Rv0324	Rv0058	60215	-71	+	60286	Primary.TSS	0.66	2.43866e-09	37	IND
Rv0324	Rv0097	106942	-12	+	106954	Internal.TSS	1.73	8.48213e-09	64	IND
Rv0324	Rv0324	391353	1	+	391352	CDS	4.7	5.47235e-93	225	IND
Rv0324	Rv1184c	1325630	-58	-	1325688	Primary.TSS	0.9	1.27519e-06	805	IND
Rv0324	Rv1356c	1524675	61	-	1524614	Antisense.TSS	3.98	2.2207e-174	910	IND
Rv0324	Rv1356c	1524675	-145	-	1524820	CDS	3.98	2.2207e-174	910	IND
Rv0324	Rv1587c	1788510	4	-	1788506	Antisense.TSS	0.71	4.50435e-07	1047	IND
Rv0324	Rv1889c	2139079	62	-	2139017	CDS	0.78	3.31703e-05	1238	IND
Rv0324	Rv1910c	2157324	13	-	2157311	Primary.TSS	1.24	6.90404e-14	1252	IND
Rv0324	Rv1936	2187271	-53	+	2187324	Primary.TSS	0.99	5.13066e-07	1272	IND
Rv0324	Rv1975	2218389	-27	+	2218416	Internal.TSS	0.71	1.55858e-13	1287	IND
Rv0324	Rv1995	2237996	-145	+	2238141	CDS	0.81	4.21147e-18	1307	IND
Rv0324	Rv2412	2710017	-27	+	2710044	Primary.TSS	0.83	0.000145097	1591	IND
Rv0324	Rv2434c	2730590	30	-	2730560	CDS	0.72	3.15682e-05	1604	IND
Rv0324	Rv2452c	2752956	-38	-	2752994	CDS	0.78	0.00390502	1618	IND
Rv0324	Rv2452c	2752956	-12	-	2752968	Internal.TSS	0.78	0.00390502	1618	IND
Rv0324	Rv2516c	2833802	47	-	2833755	Primary.TSS	0.63	0.000489195	1656	IND
Rv0324	Rv2517c	2833802	41	-	2833761	CDS	0.75	0.002986	1656	IND
Rv0324	Rv2517c	2833802	47	-	2833755	Internal.TSS	0.75	0.002986	1656	IND
Rv0324	Rv2957	3310099	-11	+	3310110	Antisense.TSS	0.86	7.63761e-05	1927	IND
Rv0324	Rv3112	3479654	-46	+	3479700	CDS	2.25	1.51334e-25	2034	IND
Rv0324	Rv3406	3825297	-33	+	3825330	CDS	1.48	4.33389e-11	2229	IND
Rv0324	Rv3574	4016280	-8	+	4016288	Primary.TSS	0.92	2.66511e-06	2328	IND
Rv0324	Rv3636	4075574	-113	+	4075687	Primary.TSS	1.17	2.08133e-13	2366	IND
Rv0324	Rv3902c	4388222	-54	-	4388276	Primary.TSS	1.47	1.53277e-08	2549	IND
Rv0324	Rv0456B	547511	30	-	547481	Internal.TSS	NA	NA	NA	NA
Rv0324	Rv1982A	2226126	25	-	2226101	Primary.TSS	NA	NA	NA	NA
Rv0324	Rv0021c	26840	-41	-	26881	CDS	-0.34	0.0210134	13	no
Rv0324	Rv0057	60215	-71	+	60286	Internal.TSS	0.14	0.453665	37	no
Rv0324	Rv0057	60215	-131	+	60346	Internal.TSS	0.14	0.453665	37	no
Rv0324	Rv0170	199943	48	+	199895	CDS	0.08	0.785491	122	no
Rv0324	Rv0178	208746	-13	+	208759	Primary.TSS	-0.15	0.0641765	122	no
Rv0324	Rv0188	219491	5	+	219486	CDS	0.36	0.0401787	129	no
Rv0324	Rv0213c	255982	32	-	255950	CDS	-0.18	0.410603	147	no
Rv0324	Rv0246	296680	-129	+	296809	CDS	-0.21	0.165482	172	no
Rv0324	Rv0318c	387117	34	-	387083	Antisense.TSS	-0.55	0.0013644	220	no
Rv0324	Rv0318c	387117	18	-	387099	CDS	-0.55	0.0013644	220	no
Rv0324	Rv0318c	387117	44	-	387073	Internal.TSS	-0.55	0.0013644	220	no
Rv0324	Rv0348	418234	-59	+	418293	CDS	-0.03	0.930292	240	no
Rv0324	Rv0397	475756	-60	+	475816	CDS	0.17	0.519739	271	no
Rv0324	Rv0420c	506863	-108	-	506971	CDS	-0.08	0.72255	284	no
Rv0324	Rv0457c	549676	69	-	549607	CDS	-0.13	0.767588	307	no
Rv0324	Rv0475	565777	-20	+	565797	CDS	0.23	0.079581	321	no
Rv0324	Rv0505c	596654	12	-	596642	Primary.TSS	-0.2	0.0570432	343	no
Rv0324	Rv0506	596654	-1	+	596655	Primary.TSS	-0.42	0.0075861	344	no
Rv0324	Rv0579	676033	-22	+	676055	Primary.TSS	0.44	8.16064e-05	391	no
Rv0324	Rv0668	763379	9	+	763370	CDS	-0.29	0.0631178	449	no
Rv0324	Rv0672	771459	-25	+	771484	Primary.TSS	0	0.988844	452	no
Rv0324	Rv0705	803375	-36	+	803411	CDS	-0.07	0.833531	471	no
Rv0324	Rv0724A	817846	-20	-	817866	CDS	0.51	0.0648505	NA	no
Rv0324	Rv0741	832425	0	+	832425	Primary.TSS	-0.38	0.0435217	490	no
Rv0324	Rv0747	838381	6	+	838375	Primary.TSS	0.11	0.789658	494	no
Rv0324	Rv0755c	850540	34	-	850506	Primary.TSS	0	0.996734	501	no
Rv0324	Rv0761c	855791	-101	-	855892	Primary.TSS	-0.3	0.159598	506	no
Rv0324	Rv0790c	884844	44	-	884800	CDS	-0.04	0.8941	522	no
Rv0324	Rv0805	898841	50	+	898791	Primary.TSS	-0.53	1.2903e-05	531	no
Rv0324	Rv0859	955075	64	+	955011	Primary.TSS	-0.41	0.00315351	575	no
Rv0324	Rv0950c	1061725	-4	-	1061729	Primary.TSS	-0.27	0.151121	634	no
Rv0324	Rv0968	1078397	6	+	1078391	CDS	-0.22	0.312368	647	no
Rv0324	Rv0968	1078397	-148	+	1078545	Internal.TSS	-0.22	0.312368	647	no
Rv0324	Rv0969	1078397	-148	+	1078545	Primary.TSS	-0.16	0.344058	648	no
Rv0324	Rv1006	1123528	-61	+	1123589	Primary.TSS	0.48	1.92939e-05	674	no
Rv0324	Rv1052	1175569	-93	+	1175662	Primary.TSS	0.32	0.072805	706	no
Rv0324	Rv1060	1183576	68	+	1183508	CDS	0.17	0.365439	713	no
Rv0324	Rv1116	1240945	-58	+	1241003	CDS	-0.44	0.0172412	754	no
Rv0324	Rv1141c	1269036	27	-	1269009	Primary.TSS	-0.32	0.0280088	772	no
Rv0324	Rv1228	1370852	-68	+	1370920	CDS	-0.3	0.0469398	836	no
Rv0324	Rv1268c	1418417	61	-	1418356	CDS	0.3	0.070682	863	no
Rv0324	Rv1360	1531222	-106	+	1531328	Primary.TSS	0.51	0.000196906	914	no
Rv0324	Rv1388	1563477	27	+	1563450	Primary.TSS	-0.1	0.579279	930	no
Rv0324	Rv1503c	1694337	3	-	1694334	Internal.TSS	0.04	0.939331	999	no
Rv0324	Rv1572c	1779262	-36	-	1779298	CDS	-0.36	0.308185	1040	no
Rv0324	Rv1573	1779262	-52	+	1779314	CDS	-0.18	0.662784	1041	no
Rv0324	Rv1586c	1788510	23	-	1788487	Internal.TSS	0.26	0.298661	1047	no
Rv0324	Rv1586c	1788510	5	-	1788505	CDS	0.26	0.298661	1047	no
Rv0324	Rv1642	1852528	-110	+	1852638	Primary.TSS	-0.22	0.175243	1080	no
Rv0324	Rv1665	1891131	-61	+	1891192	Primary.TSS	-0.28	0.0844511	1091	no
Rv0324	Rv1682	1906309	-10	+	1906319	Primary.TSS	0.75	0.031407	1099	no
Rv0324	Rv1727	1953211	-59	+	1953270	CDS	-0.18	0.0383952	1119	no
Rv0324	Rv1787	2025176	-125	+	2025301	CDS	-0.2	0.202429	1170	no
Rv0324	Rv1790	2028374	-51	+	2028425	CDS	-0.26	0.0836051	1172	no
Rv0324	Rv1799	2039111	-48	+	2039159	CDS	0.3	0.342524	1177	no
Rv0324	Rv1819c	2064686	-42	-	2064728	CDS	-0.43	0.128551	1196	no
Rv0324	Rv1820	2064686	-113	+	2064799	Primary.TSS	-0.33	0.00105264	1197	no
Rv0324	Rv1908c	2156156	45	-	2156111	CDS	0.35	0.14898	1251	no
Rv0324	Rv1931c	2183523	9	-	2183514	Primary.TSS	0.58	0.000629727	1269	no
Rv0324	Rv1963c	2207072	25	-	2207047	Primary.TSS	-0.56	0.012656	1286	no
Rv0324	Rv1977	2219436	-123	+	2219559	Primary.TSS	-0.22	0.213281	1289	no
Rv0324	Rv1983	2226126	-85	+	2226211	Primary.TSS	-0.11	0.507259	1295	no
Rv0324	Rv2254c	2528892	-83	-	2528975	CDS	-0.48	0.0455502	1481	no
Rv0324	Rv2336	2610716	-67	+	2610783	Primary.TSS	-0.37	0.227791	1540	no
Rv0324	Rv2347c	2626567	15	-	2626552	Primary.TSS	0.01	0.977946	1550	no
Rv0324	Rv2374c	2655013	-113	-	2655126	Primary.TSS	0.07	0.576125	1567	no
Rv0324	Rv2391	2684414	-73	+	2684487	Primary.TSS	-0.28	0.0677587	1578	no
Rv0324	Rv2428	2726173	21	+	2726152	Primary.TSS	0.03	0.976263	1601	no
Rv0324	Rv2455c	2756634	-113	-	2756747	Primary.TSS	0.18	0.33247	1618	no
Rv0324	Rv2487c	2797358	-27	-	2797385	CDS	0.14	0.645193	1639	no
Rv0324	Rv2490c	2806218	-18	-	2806236	CDS	0.22	0.533184	1641	no
Rv0324	Rv2625c	2951296	-63	-	2951359	Internal.TSS	-0.34	0.412797	1722	no
Rv0324	Rv2682c	2999986	18	-	2999968	Primary.TSS	-0.11	0.217394	1758	no
Rv0324	Rv2683	2999986	-70	+	3000056	Primary.TSS	-0.41	0.0122725	1759	no
Rv0324	Rv2730	3042569	27	+	3042542	CDS	-0.05	0.813076	1795	no
Rv0324	Rv2768c	3078086	8	-	3078078	CDS	0.24	0.260737	1819	no
Rv0324	Rv2769c	3079048	63	-	3078985	CDS	0.07	0.769328	1820	no
Rv0324	Rv2779c	3086785	31	-	3086754	CDS	0.01	0.976366	1827	no
Rv0324	Rv2780	3086785	-14	+	3086799	Primary.TSS	-0.58	0.0155638	1828	no
Rv0324	Rv2800	3108286	-130	+	3108416	CDS	0.4	0.00420366	1838	no
Rv0324	Rv2809	3115156	-129	+	3115285	Primary.TSS	-0.45	0.00363995	1846	no
Rv0324	Rv2816c	3123605	-85	-	3123690	Internal.TSS	-0.25	0.573555	1851	no
Rv0324	Rv2822c	3129376	29	-	3129347	CDS	-0.65	0.0694803	1852	no
Rv0324	Rv2909c	3217649	-125	-	3217774	Primary.TSS	-0.13	0.52581	1899	no
Rv0324	Rv2924c	3239852	-78	-	3239930	Primary.TSS	-0.07	0.748114	1911	no
Rv0324	Rv2925c	3239852	-78	-	3239930	Internal.TSS	-0.08	0.427828	1912	no
Rv0324	Rv2929	3242834	-136	+	3242970	CDS	0.33	0.354959	1914	no
Rv0324	Rv3008	3366693	49	+	3366644	CDS	-0.52	0.000427211	1967	no
Rv0324	Rv3064c	3429832	-144	-	3429976	Antisense.TSS	0.06	0.856934	2008	no
Rv0324	Rv3087	3452853	-72	+	3452925	CDS	0.24	0.604197	2021	no
Rv0324	Rv3124	3489531	25	+	3489506	CDS	0.21	0.310172	2040	no
Rv0324	Rv3179	3547568	-50	+	3547618	CDS	-0.57	0.000208511	2072	no
Rv0324	Rv3188	3554157	-111	+	3554268	Primary.TSS	0.05	0.919365	2077	no
Rv0324	Rv3216	3593481	-39	+	3593520	CDS	-0.36	0.0112751	2102	no
Rv0324	Rv3238c	3614319	-79	-	3614398	Primary.TSS	-0.48	0.000856115	2119	no
Rv0324	Rv3248c	3629614	-101	-	3629715	Primary.TSS	-0.05	0.72728	2127	no
Rv0324	Rv3348	3753726	-39	+	3753765	CDS	0.3	0.13057	2187	no
Rv0324	Rv3389c	3804791	-18	-	3804809	Primary.TSS	-0.16	0.298091	2215	no
Rv0324	Rv3390	3804791	-74	+	3804865	Primary.TSS	0.42	0.0244541	2216	no
Rv0324	Rv3405c	3825297	29	-	3825268	CDS	0.16	0.572837	2228	no
Rv0324	Rv3407	3826265	-8	+	3826273	Internal.TSS	-0.23	0.301817	2229	no
Rv0324	Rv3407	3826265	13	+	3826252	CDS	-0.23	0.301817	2229	no
Rv0324	Rv3408	3826265	-8	+	3826273	Primary.TSS	-0.31	0.0236327	2229	no
Rv0324	Rv3494c	3913326	-43	-	3913369	CDS	0.31	0.0538873	2285	no
Rv0324	Rv3527	3963504	-101	+	3963605	CDS	-0.07	0.820285	2304	no
Rv0324	Rv3545c	3985491	46	-	3985445	CDS	0.57	0.0161542	2312	no
Rv0324	Rv3546	3985491	-66	+	3985557	Primary.TSS	-0.34	0.180127	2313	no
Rv0324	Rv3573c	4016280	68	-	4016212	CDS	-0.33	0.00219778	2327	no
Rv0324	Rv3578	4020141	-1	+	4020142	CDS	-0.39	0.00914388	2331	no
Rv0324	Rv3598c	4042219	-111	-	4042330	Antisense.TSS	-0.06	0.8446	2346	no
Rv0324	Rv3616c	4056345	-98	-	4056443	Primary.TSS	-0.27	0.242408	2353	no
Rv0324	Rv3616c	4056420	-23	-	4056443	Primary.TSS	-0.27	0.242408	2353	no
Rv0324	Rv3620c	4060631	40	-	4060591	CDS	0.14	0.705905	2355	no
Rv0324	Rv3639c	4077820	-129	-	4077949	Antisense.TSS	0.02	0.839407	2368	no
Rv0324	Rv3738c	4189854	-5	-	4189859	Antisense.TSS	-0.5	0.00919195	2441	no
Rv0324	Rv3746c	4196604	19	-	4196585	Primary.TSS	-0.15	0.586588	2447	no
Rv0324	Rv3747	4196604	-120	+	4196724	Primary.TSS	-0.15	0.625657	2448	no
Rv0324	Rv3785	4231183	-137	+	4231320	CDS	0.18	0.377193	2478	no
Rv0324	Rv3799c	4255443	42	-	4255401	Internal.TSS	0.09	0.528474	2486	no
Rv0324	Rv3804c	4266692	-58	-	4266750	Primary.TSS	-0.11	0.713137	2489	no
Rv0324	Rv3814c	4279992	-23	-	4280015	CDS	-0.17	0.296986	2495	no
Rv0324	Rv3844	4318736	-39	+	4318775	CDS	0.4	0.0233598	2515	no
Rv0324	Rv3854c	4327331	-142	-	4327473	Primary.TSS	0.57	0.0206185	2522	no
Rv0324	Rv3881c	4361960	35	-	4361925	CDS	-0.13	0.285401	2537	no
Rv0324	Rv3882c	4363370	-50	-	4363420	CDS	0.43	2.60727e-06	2538	no
Rv0324	Rv3887c	4371599	-85	-	4371684	CDS	-0.41	8.98071e-06	2540	no
Rv0324	Rv3888c	4372717	11	-	4372706	Primary.TSS	-0.57	0.000395535	2540	no
Rv0324	Rv3889c	4372717	-119	-	4372836	Antisense.TSS	-0.49	0.0135168	2541	no
Rv0324	Rv3891c	4374354	-70	-	4374424	Primary.TSS	-0.55	0.111631	2542	no
Rv0324	Rv3894c	4377613	-31	-	4377644	Internal.TSS	0.53	4.36161e-07	2545	no
Rv0324	Rv3903c	4388222	-54	-	4388276	Internal.TSS	0.22	0.103116	2549	no
Rv0324	Rv0214	255982	-82	+	256064	CDS	-0.77	0.0029842	148	REP
Rv0324	Rv0268c	323260	-41	-	323301	Primary.TSS	-1.14	1.10189e-10	184	REP
Rv0324	Rv0319	387117	34	+	387083	Primary.TSS	-1.27	2.34012e-11	221	REP
Rv0324	Rv0331	396169	1	+	396168	Primary.TSS	-1.21	6.00667e-10	229	REP
Rv0324	Rv0430	518673	-30	+	518703	Primary.TSS	-3.06	2.05019e-52	290	REP
Rv0324	Rv0456A	547511	30	-	547481	Primary.TSS	-1.07	4.50435e-07	305	REP
Rv0324	Rv0458	549676	32	+	549644	Primary.TSS	-2.73	6.01593e-34	308	REP
Rv0324	Rv0578c	676033	1	-	676032	Primary.TSS	-1.4	7.95159e-18	390	REP
Rv0324	Rv0632c	729208	-70	-	729278	Primary.TSS	-0.9	2.5026e-25	424	REP
Rv0324	Rv0854	951228	45	+	951183	Primary.TSS	-0.73	0.00458301	572	REP
Rv0324	Rv1005c	1123528	-70	-	1123598	CDS	-2.53	1.78547e-74	673	REP
Rv0324	Rv1005c	1123528	-61	-	1123589	Antisense.TSS	-2.53	1.78547e-74	673	REP
Rv0324	Rv1033c	1158760	22	-	1158738	Primary.TSS	-3.03	3.94353e-42	691	REP
Rv0324	Rv1113	1239390	8	+	1239382	Primary.TSS	-1.34	4.25384e-07	752	REP
Rv0324	Rv1435c	1613014	-31	-	1613045	Primary.TSS	-1.27	5.61815e-19	958	REP
Rv0324	Rv1532c	1733591	41	-	1733550	Primary.TSS	-1.13	4.13909e-08	1019	REP
Rv0324	Rv1533	1733591	-18	+	1733609	Primary.TSS	-0.97	4.72212e-20	1020	REP
Rv0324	Rv1646	1855701	-6	+	1855707	Primary.TSS	-1.35	6.87113e-30	1083	REP
Rv0324	Rv1698	1922688	-57	+	1922745	CDS	-2.05	1.28898e-39	1105	REP
Rv0324	Rv1754c	1986629	-41	-	1986670	CDS	-2.22	8.05165e-16	1141	REP
Rv0324	Rv1830	2074756	-50	+	2074806	Primary.TSS	-1.13	7.2129e-40	1201	REP
Rv0324	Rv1952	2200722	9	+	2200713	Primary.TSS	-1.33	2.98842e-17	1278	REP
Rv0324	Rv1981c	2225324	2	-	2225322	Primary.TSS	-0.69	0.00118896	1293	REP
Rv0324	Rv1985c	2229969	67	-	2229902	CDS	-1.12	3.18717e-10	1297	REP
Rv0324	Rv1986	2229969	-19	+	2229988	Primary.TSS	-1.25	7.51015e-09	1298	REP
Rv0324	Rv1994c	2237996	12	-	2237984	Primary.TSS	-1.6	1.72972e-14	1306	REP
Rv0324	Rv2131c	2393372	55	-	2393317	Primary.TSS	-1.3	3.95348e-69	1396	REP
Rv0324	Rv2132	2393372	-39	+	2393411	Primary.TSS	-0.81	0.000635783	1397	REP
Rv0324	Rv2145c	2405528	56	-	2405472	Primary.TSS	-0.81	4.08687e-19	1408	REP
Rv0324	Rv2193	2456927	51	+	2456876	Primary.TSS	-1.12	8.15484e-18	1439	REP
Rv0324	Rv2222c	2493745	0	-	2493745	Primary.TSS	-0.61	1.0117e-15	1460	REP
Rv0324	Rv2323c	2596270	61	-	2596209	Internal.TSS	-1.01	2.85903e-06	1529	REP
Rv0324	Rv2323c	2596270	1	-	2596269	CDS	-1.01	2.85903e-06	1529	REP
Rv0324	Rv2367c	2648818	-90	-	2648908	Primary.TSS	-1.1	2.02337e-10	1564	REP
Rv0324	Rv2387	2680329	-5	+	2680334	Primary.TSS	-0.74	8.04532e-10	1575	REP
Rv0324	Rv2729c	3042569	51	-	3042518	Primary.TSS	-0.9	5.19767e-07	1794	REP
Rv0324	Rv3017c	3376854	2	-	3376852	CDS	-0.89	2.37774e-05	1973	REP
Rv0324	Rv3058c	3419427	39	-	3419388	Primary.TSS	-1.9	1.85102e-55	2002	REP
Rv0324	Rv3059	3419427	-39	+	3419466	Primary.TSS	-2.45	4.56873e-49	2003	REP
Rv0324	Rv3172c	3541301	-63	-	3541364	Primary.TSS	-1.73	6.45658e-18	2066	REP
Rv0324	Rv3219	3595620	17	+	3595603	Primary.TSS	-0.86	0.000255765	2105	REP
Rv0324	Rv3221c	3597715	-116	-	3597831	Primary.TSS	-0.93	6.99932e-10	2108	REP
Rv0324	Rv3269	3650200	12	+	3650188	Primary.TSS	-1.06	0.000258319	2139	REP
Rv0324	Rv3290c	3671838	44	-	3671794	Primary.TSS	-0.82	0.000209577	2150	REP
Rv0324	Rv3503c	3922319	-20	-	3922339	Primary.TSS	-1.05	2.5672e-06	2286	REP
Rv0324	Rv3510c	3939219	-41	-	3939260	Primary.TSS	-1.57	1.21422e-27	2291	REP
Rv0324	Rv3597c	4041405	40	-	4041365	Primary.TSS	-1.18	3.59164e-16	2345	REP
Rv0324	Rv3734c	4185848	-42	-	4185890	Primary.TSS	-3.63	2.167e-62	2438	REP
Rv0330c	Rv0330c	396115	28	-	396087	CDS	5.41	8.91779e-61	228	IND
Rv0330c	Rv0331	396115	-53	+	396168	Primary.TSS	-0.71	0.149297	229	no
Rv0330c	Rv0405	485782	51	+	485731	CDS	0.18	0.948058	275	no
Rv0339c	Rv0339c	408516	51	-	408465	Primary.TSS	3.77	7.2374e-45	234	IND
Rv0339c	Rv0341	409229	-80	+	409309	Primary.TSS	1.56	6.54591e-05	236	IND
Rv0339c	Rv0094c	103785	9	-	103776	Antisense.TSS	0.49	0.276826	62	no
Rv0339c	Rv0340	408516	-80	+	408596	Primary.TSS	0.61	0.191397	235	no
Rv0339c	Rv3350c	3767150	48	-	3767102	CDS	-0.41	0.344431	2189	no
Rv0339c	Rv3458c	3878600	-73	-	3878673	Antisense.TSS	0.05	0.922513	2261	no
Rv0339c	Rv3467	3884890	39	+	3884851	Antisense.TSS	0.29	0.541347	2265	no
Rv0339c	Rv3647c	4088330	-20	-	4088350	Primary.TSS	-0.23	0.563399	2375	no
Rv0339c	Rv3653	4093980	40	+	4093940	CDS	0.04	0.977889	2380	no
Rv0339c	Rv3693	4134670	-56	+	4134726	CDS	0.01	0.989659	2406	no
Rv0339c	Rv3706c	4149870	-41	-	4149911	CDS	-0.18	0.788426	2415	no
Rv0339c	Rv3706c	4149870	-32	-	4149902	Internal.TSS	-0.18	0.788426	2415	no
Rv0339c	Rv2225	2497720	42	+	2497678	Primary.TSS	-1.42	5.77732e-16	1463	REP
Rv0348	Rv0347	417462	-25	+	417487	Internal.TSS	-0.86	0.0409565	240	no
Rv0348	Rv2582	2906901	39	+	2906862	Internal.TSS	0.16	0.809279	1696	no
Rv0348	Rv3574	4016285	-3	+	4016288	Primary.TSS	0.37	0.384637	2328	no
Rv0353	Rv0252	302736	-130	+	302866	CDS	-0.14	0.771506	176	no
Rv0353	Rv0350	419748	-31	+	419779	Primary.TSS	-0.72	0.0717048	241	no
Rv0353	Rv0384c	462069	47	-	462022	Primary.TSS	0.31	0.376743	261	no
Rv0353	Rv0385	462069	-64	+	462133	Primary.TSS	-0.29	0.360026	262	no
Rv0445c	Rv0722	815004	11	+	814993	CDS	0.13	0.956245	476	no
Rv0445c	Rv2107	2366930	-17	+	2366947	Primary.TSS	-0.27	0.966643	1379	no
Rv0445c	Rv2132	2393464	53	+	2393411	Primary.TSS	-0.15	0.969443	1397	no
Rv0465c	Rv0465c	556350	44	-	556306	Primary.TSS	3.63	9.62035e-46	311	IND
Rv0465c	Rv0467	557414	-22	+	557436	Primary.TSS	1.09	0.00138805	313	IND
Rv0465c	Rv0456B	547445	-36	-	547481	Internal.TSS	NA	NA	NA	NA
Rv0465c	Rv0404	483758	4	+	483754	Primary.TSS	-0.26	0.514101	275	no
Rv0465c	Rv0456A	547445	-36	-	547481	Primary.TSS	-0.47	0.171524	305	no
Rv0465c	Rv0472c	563425	-27	-	563452	Primary.TSS	-0.49	0.00775649	318	no
Rv0465c	Rv0473	563425	-142	+	563567	Primary.TSS	-0.22	0.23185	319	no
Rv0465c	Rv1089A	1215087	-112	+	1215199	Primary.TSS	-0.05	0.914429	735	no
Rv0465c	Rv1129c	1254563	29	-	1254534	CDS	-0.11	0.84866	763	no
Rv0465c	Rv1130	1254563	8	+	1254555	CDS	-0.15	0.841833	764	no
Rv0465c	Rv1161	1287100	-24	+	1287124	Primary.TSS	0.04	0.843288	788	no
Rv0465c	Rv1302	1458255	-58	+	1458313	Internal.TSS	0.36	0.0536318	885	no
Rv0465c	Rv1302	1458255	-40	+	1458295	CDS	0.36	0.0536318	885	no
Rv0465c	Rv1356c	1524808	-12	-	1524820	CDS	-0.35	0.028018	910	no
Rv0465c	Rv1374c	1547146	17	-	1547129	Antisense.TSS	-0.2	0.681594	925	no
Rv0465c	Rv1500	1691897	23	+	1691874	Antisense.TSS	-0.39	0.222103	997	no
Rv0465c	Rv1501	1691897	-135	+	1692032	Internal.TSS	-0.15	0.731272	997	no
Rv0465c	Rv1501	1691897	7	+	1691890	CDS	-0.15	0.731272	997	no
Rv0465c	Rv1503c	1694457	-87	-	1694544	CDS	-0.09	0.893013	999	no
Rv0465c	Rv1791	2029793	22	+	2029771	Primary.TSS	-0.32	0.282235	1173	no
Rv0465c	Rv1847	2096704	-56	+	2096760	Primary.TSS	-0.63	0.0308727	1212	no
Rv0465c	Rv1926c	2179430	-61	-	2179491	Primary.TSS	-0.17	0.746014	1266	no
Rv0465c	Rv2145c	2405542	70	-	2405472	Primary.TSS	0	0.996727	1408	no
Rv0465c	Rv2307B	2579792	-143	-	2579935	CDS	-0.39	0.223181	1518	no
Rv0465c	Rv2336	2610757	-26	+	2610783	Primary.TSS	0.14	0.779834	1540	no
Rv0465c	Rv2452c	2752961	-33	-	2752994	CDS	0.06	0.908163	1618	no
Rv0465c	Rv2452c	2752961	-7	-	2752968	Internal.TSS	0.06	0.908163	1618	no
Rv0465c	Rv2478c	2784546	-130	-	2784676	Primary.TSS	-0.55	0.142128	1634	no
Rv0465c	Rv2479c	2784546	-130	-	2784676	Internal.TSS	-0.27	0.175144	1635	no
Rv0465c	Rv2516c	2833768	13	-	2833755	Primary.TSS	-0.35	0.216272	1656	no
Rv0465c	Rv2517c	2833768	7	-	2833761	CDS	-0.03	0.959171	1656	no
Rv0465c	Rv2517c	2833768	13	-	2833755	Internal.TSS	-0.03	0.959171	1656	no
Rv0465c	Rv2544	2866999	-125	+	2867124	CDS	-0.03	0.956824	1673	no
Rv0465c	Rv2545	2867650	-133	+	2867783	CDS	-0.04	0.926412	1673	no
Rv0465c	Rv2909c	3217654	-120	-	3217774	Primary.TSS	-0.46	0.0344829	1899	no
Rv0465c	Rv3060c	3423243	30	-	3423213	CDS	0.05	0.896811	2004	no
Rv0465c	Rv3068c	3433682	60	-	3433622	Primary.TSS	-0.64	0.0297076	2011	no
Rv0465c	Rv3138	3505336	57	+	3505279	Antisense.TSS	-0.9	0.0234282	2051	no
Rv0465c	Rv3191c	3557352	19	-	3557333	Internal.TSS	0.1	0.619819	2079	no
Rv0465c	Rv3269	3650183	-5	+	3650188	Primary.TSS	-0.24	0.647128	2139	no
Rv0465c	Rv3323c	3709617	-97	-	3709714	CDS	-0.48	0.14722	2169	no
Rv0465c	Rv3323c	3709617	-88	-	3709705	Internal.TSS	-0.48	0.14722	2169	no
Rv0465c	Rv3370c	3784834	58	-	3784776	CDS	-0.39	0.0778838	2203	no
Rv0465c	Rv3371	3784834	-98	+	3784932	CDS	-0.26	0.456879	2204	no
Rv0465c	Rv3376	3790091	-34	+	3790125	Primary.TSS	-0.25	0.259558	2207	no
Rv0465c	Rv3378c	3793304	56	-	3793248	CDS	-0.7	0.167586	2208	no
Rv0465c	Rv3724A	4169423	-19	+	4169442	Primary.TSS	-0.56	0.00304124	2429	no
Rv0465c	Rv3724B	4169423	-53	+	4169476	Primary.TSS	-0.35	0.162856	2429	no
Rv0465c	Rv0464c	555169	52	-	555117	Primary.TSS	-0.6	3.70381e-06	311	REP
Rv0465c	Rv0466	556350	-54	+	556404	Primary.TSS	-1.67	1.71841e-33	312	REP
Rv0465c	Rv0928	1034864	13	+	1034851	Primary.TSS	-1.44	5.11097e-15	620	REP
Rv0465c	Rv0929	1035897	-131	+	1036028	CDS	-1.47	1.39917e-14	620	REP
Rv0465c	Rv3139	3505336	6	+	3505330	Primary.TSS	-1.34	7.37197e-07	2052	REP
Rv0465c	Rv3144c	3511385	-42	-	3511427	Primary.TSS	-0.95	1.39917e-14	2056	REP
Rv0472c	Rv0456B	547494	13	-	547481	Internal.TSS	NA	NA	NA	NA
Rv0472c	Rv0010c	13471	-87	-	13558	CDS	0.13	0.944941	7	no
Rv0472c	Rv0456A	547494	13	-	547481	Primary.TSS	-0.78	0.220178	305	no
Rv0472c	Rv3130c	3496400	-10	-	3496410	Primary.TSS	0.57	0.935512	2046	no
Rv0472c	Rv3131	3496400	-112	+	3496512	Primary.TSS	1.57	0.621164	2047	no
Rv0472c	Rv0824c	918787	6	-	918781	Primary.TSS	-1.76	4.3441e-07	546	REP
Rv0472c	Rv1094	1221948	-11	+	1221959	Primary.TSS	-2.03	1.02203e-09	739	REP
Rv0472c	Rv1177	1308897	-11	+	1308908	Primary.TSS	-1.37	4.41003e-11	799	REP
Rv0474	Rv0474	564962	-25	+	564987	Primary.TSS	2.16	9.45998e-29	320	IND
Rv0474	Rv0475	565765	-32	+	565797	CDS	-0.49	0.00980992	321	no
Rv0474	Rv0667	759615	23	+	759592	Primary.TSS	-0.04	0.929016	448	no
Rv0474	Rv1089A	1215120	-79	+	1215199	Primary.TSS	0.77	0.0415257	735	no
Rv0474	Rv1116	1240931	-72	+	1241003	CDS	0.1	0.858135	754	no
Rv0474	Rv1870c	2121762	-90	-	2121852	Primary.TSS	-0.26	0.689564	1225	no
Rv0474	Rv2107	2366941	-6	+	2366947	Primary.TSS	0.08	0.957749	1379	no
Rv0474	Rv2145c	2405532	60	-	2405472	Primary.TSS	0.02	0.957474	1408	no
Rv0474	Rv3462c	3880744	-67	-	3880811	Primary.TSS	-0.2	0.743863	2262	no
Rv0474	Rv3597c	4041398	33	-	4041365	Primary.TSS	-0.02	0.978361	2345	no
Rv0474	Rv3616c	4056336	-107	-	4056443	Primary.TSS	-0.13	0.821055	2353	no
Rv0494	Rv0494	584755	60	+	584695	CDS	5.68	2.9453e-110	336	IND
Rv0494	Rv2514c	2831361	23	-	2831338	CDS	0.64	0.0064154	1655	IND
Rv0494	Rv0357c	436819	50	-	436769	CDS	-0.14	0.639079	244	no
Rv0494	Rv0382c	458340	-40	-	458380	CDS	-0.11	0.608889	259	no
Rv0494	Rv0442c	532219	-88	-	532307	Primary.TSS	-0.03	0.914503	295	no
Rv0494	Rv0645c	740215	38	-	740177	Antisense.TSS	0.05	0.872286	436	no
Rv0494	Rv0645c	740215	28	-	740187	CDS	0.05	0.872286	436	no
Rv0494	Rv1229c	1372395	-59	-	1372454	Antisense.TSS	-0.02	0.899548	837	no
Rv0494	Rv1391	1565340	-101	+	1565441	CDS	-0.15	0.253851	932	no
Rv0494	Rv1534	1734644	-90	+	1734734	CDS	0.07	0.769972	1020	no
Rv0494	Rv1633	1836893	-119	+	1837012	Primary.TSS	0.07	0.658817	1071	no
Rv0494	Rv1817	2060402	-125	+	2060527	Antisense.TSS	0.51	0.0346285	1194	no
Rv0494	Rv1952	2200594	-119	+	2200713	Primary.TSS	0.38	0.0958695	1278	no
Rv0494	Rv2389c	2683601	-111	-	2683712	CDS	0.51	0.0131863	1577	no
Rv0494	Rv2436	2733108	-122	+	2733230	CDS	0.42	0.151223	1605	no
Rv0494	Rv2609c	2937777	-88	-	2937865	CDS	0.21	0.169116	1712	no
Rv0494	Rv3088	3454408	68	+	3454340	CDS	0.7	0.127035	2021	no
Rv0494	Rv3095	3463947	-22	+	3463969	Primary.TSS	-0.66	0.067873	2024	no
Rv0494	Rv3149	3514665	8	+	3514657	CDS	0.35	0.0963598	2057	no
Rv0494	Rv3839	4313056	-116	+	4313172	Internal.TSS	0.18	0.643463	2512	no
Rv0494	Rv3840	4313056	-116	+	4313172	Primary.TSS	-0.31	0.237585	2512	no
Rv0494	Rv0467	557427	-9	+	557436	Primary.TSS	-0.99	0.00151645	313	REP
Rv0494	Rv0493c	584755	65	-	584690	CDS	-1.39	2.84966e-08	335	REP
Rv0494	Rv1632c	1836893	-3	-	1836896	Primary.TSS	-1.41	6.99551e-12	1070	REP
Rv0494	Rv3094c	3463947	30	-	3463917	Primary.TSS	-2.73	1.45001e-07	2023	REP
Rv0494	Rv3786c	4233633	36	-	4233597	Primary.TSS	-0.73	2.81835e-05	2479	REP
Rv0576	Rv0576	669817	-20	+	669837	Primary.TSS	2.95	2.71808e-59	389	IND
Rv0576	Rv1991A	2234915	24	-	2234891	Primary.TSS	NA	NA	NA	NA
Rv0576	Rv0114	137916	-25	+	137941	CDS	-0.01	0.973639	76	no
Rv0576	Rv0165c	194979	48	-	194931	Primary.TSS	-0.53	0.399481	120	no
Rv0576	Rv0300	363887	61	+	363826	Primary.TSS	-0.2	0.483038	204	no
Rv0576	Rv0302	364455	-68	+	364523	Primary.TSS	-0.69	0.0279268	205	no
Rv0576	Rv0412c	499668	5	-	499663	Primary.TSS	-0.19	0.486967	278	no
Rv0576	Rv0517	608625	-91	+	608716	Primary.TSS	-0.45	0.0267583	349	no
Rv0576	Rv0668	763354	-16	+	763370	CDS	0.2	0.389881	449	no
Rv0576	Rv1847	2096718	-42	+	2096760	Primary.TSS	-0.51	0.0910739	1212	no
Rv0576	Rv1876	2125112	-117	+	2125229	Primary.TSS	-0.57	0.00258904	1229	no
Rv0576	Rv2145c	2405530	58	-	2405472	Primary.TSS	0.03	0.887689	1408	no
Rv0576	Rv2307B	2579815	-120	-	2579935	CDS	-0.47	0.138745	1518	no
Rv0576	Rv2761c	3072612	-28	-	3072640	CDS	-0.27	0.343551	1814	no
Rv0576	Rv2779c	3086615	-97	-	3086712	Internal.TSS	-0.11	0.781371	1827	no
Rv0576	Rv2779c	3086615	-139	-	3086754	CDS	-0.11	0.781371	1827	no
Rv0576	Rv3219	3595634	31	+	3595603	Primary.TSS	0.37	0.339648	2105	no
Rv0576	Rv3403c	3823857	-6	-	3823863	CDS	-0.46	0.0224294	2227	no
Rv0576	Rv3429	3847242	-46	+	3847288	Internal.TSS	0.04	0.926887	2243	no
Rv0576	Rv3429	3847242	62	+	3847180	Antisense.TSS	0.04	0.926887	2243	no
Rv0576	Rv3499c	3919112	-116	-	3919228	Primary.TSS	-0.24	0.292482	2285	no
Rv0576	Rv3500c	3919112	-116	-	3919228	Internal.TSS	0.42	0.171907	2285	no
Rv0576	Rv3528c	3965130	-120	-	3965250	Primary.TSS	0.13	0.833776	2305	no
Rv0576	Rv3583c	4025521	-44	-	4025565	Primary.TSS	-0.09	0.855676	2333	no
Rv0576	Rv0166	194979	62	+	194917	Primary.TSS	-1.07	0.00810876	121	REP
Rv0576	Rv0413	499668	-45	+	499713	CDS	-0.76	1.74158e-06	279	REP
Rv0576	Rv0413	499668	-78	+	499746	Internal.TSS	-0.76	1.74158e-06	279	REP
Rv0576	Rv0516c	608625	37	-	608588	Primary.TSS	-3.48	9.4316e-22	348	REP
Rv0576	Rv0768	860789	-123	+	860912	CDS	-0.85	0.00691037	508	REP
Rv0576	Rv1519	1710699	-7	+	1710706	Primary.TSS	-1.53	0.00169671	1010	REP
Rv0576	Rv1986	2229984	-4	+	2229988	Primary.TSS	-0.96	0.00305731	1298	REP
Rv0576	Rv2034	2281272	-22	+	2281294	CDS	-2.91	1.97441e-13	1335	REP
Rv0576	Rv2336	2610751	-32	+	2610783	Primary.TSS	-1.37	0.000187398	1540	REP
Rv0576	Rv3660c	4099515	35	-	4099480	Primary.TSS	-2.04	0.000274491	2382	REP
Rv0576	Rv3661	4099515	-132	+	4099647	Primary.TSS	-0.76	8.77059e-11	2383	REP
Rv0576	Rv3681c	4121690	-8	-	4121698	Primary.TSS	-2.06	1.12577e-44	2397	REP
Rv0602c	Rv0602c	699744	-55	-	699799	CDS	6.99	1.3653e-176	403	IND
Rv0602c	Rv0603	699744	-112	+	699856	CDS	5.61	7.5225e-126	404	IND
Rv0602c	Rv1991A	2234881	-10	-	2234891	Primary.TSS	NA	NA	NA	NA
Rv0602c	Rv0157	185082	30	+	185052	CDS	-0.17	0.648928	111	no
Rv0602c	Rv0188	219491	5	+	219486	CDS	-0.27	0.573151	129	no
Rv0602c	Rv0208c	248114	-1	-	248115	Internal.TSS	0.08	0.841587	144	no
Rv0602c	Rv0208c	248116	1	-	248115	Internal.TSS	0.08	0.841587	144	no
Rv0602c	Rv0222	265491	-16	+	265507	CDS	0.01	0.984889	153	no
Rv0602c	Rv0331	396200	32	+	396168	Primary.TSS	-0.46	0.380726	229	no
Rv0602c	Rv0350	419769	-10	+	419779	Primary.TSS	-0.11	0.91517	241	no
Rv0602c	Rv0463	554012	-4	+	554016	CDS	0.14	0.744155	310	no
Rv0602c	Rv0475	565784	-13	+	565797	CDS	-0.38	0.140415	321	no
Rv0602c	Rv0489	578393	-33	+	578426	Primary.TSS	-0.14	0.663382	331	no
Rv0602c	Rv0688	787935	-17	+	787952	Internal.TSS	-0.09	0.82892	461	no
Rv0602c	Rv0688	787935	-5	+	787940	CDS	-0.09	0.82892	461	no
Rv0602c	Rv0789c	883955	31	-	883924	Internal.TSS	-0.37	0.447196	522	no
Rv0602c	Rv0789c	883955	-95	-	884050	CDS	-0.37	0.447196	522	no
Rv0602c	Rv1033c	1158781	43	-	1158738	Primary.TSS	0.18	0.826938	691	no
Rv0602c	Rv1116	1240929	-74	+	1241003	CDS	0.44	0.308808	754	no
Rv0602c	Rv1170	1300313	9	+	1300304	CDS	0.11	0.837719	793	no
Rv0602c	Rv1221	1364397	-16	+	1364413	Primary.TSS	0.05	0.94853	831	no
Rv0602c	Rv1265	1413335	-36	+	1413371	Internal.TSS	0.26	0.59012	860	no
Rv0602c	Rv1394c	1571012	43	-	1570969	Primary.TSS	0.13	0.844841	934	no
Rv0602c	Rv1395	1571012	-35	+	1571047	CDS	-0.09	0.90064	935	no
Rv0602c	Rv1503c	1694337	3	-	1694334	Internal.TSS	0.34	0.739965	999	no
Rv0602c	Rv1524	1718715	-11	+	1718726	CDS	-0.11	0.83953	1013	no
Rv0602c	Rv1776c	2010631	9	-	2010622	Primary.TSS	-0.64	0.0144308	1160	no
Rv0602c	Rv1777	2010631	-25	+	2010656	CDS	0.1	0.723681	1161	no
Rv0602c	Rv1793	2030687	11	+	2030676	Primary.TSS	-0.48	0.476632	1174	no
Rv0602c	Rv1799	2039127	-32	+	2039159	CDS	0.34	0.676366	1177	no
Rv0602c	Rv1963c	2207079	32	-	2207047	Primary.TSS	-0.07	0.940547	1286	no
Rv0602c	Rv1985c	2229970	68	-	2229902	CDS	-0.49	0.274709	1297	no
Rv0602c	Rv1986	2229970	-18	+	2229988	Primary.TSS	-0.19	0.812342	1298	no
Rv0602c	Rv2022c	2267729	5	-	2267724	CDS	0.07	0.918424	1327	no
Rv0602c	Rv2107	2366928	-19	+	2366947	Primary.TSS	0.58	0.613015	1379	no
Rv0602c	Rv2136c	2397268	58	-	2397210	Primary.TSS	0.25	0.491559	1399	no
Rv0602c	Rv2137c	2397268	23	-	2397245	Antisense.TSS	-0.33	0.570789	1400	no
Rv0602c	Rv2137c	2397268	58	-	2397210	Internal.TSS	-0.33	0.570789	1400	no
Rv0602c	Rv2137c	2397268	-47	-	2397315	CDS	-0.33	0.570789	1400	no
Rv0602c	Rv2138	2397268	23	+	2397245	Primary.TSS	-0.12	0.804394	1401	no
Rv0602c	Rv2145c	2405525	53	-	2405472	Primary.TSS	-0.19	0.468516	1408	no
Rv0602c	Rv2197c	2462176	28	-	2462148	CDS	-0.11	0.682317	1441	no
Rv0602c	Rv2243	2516738	-49	+	2516787	Primary.TSS	-0.52	0.414098	1473	no
Rv0602c	Rv2272	2545608	-129	+	2545737	CDS	-0.1	0.811815	1493	no
Rv0602c	Rv2299c	2571995	-30	-	2572025	Primary.TSS	-0.27	0.722723	1511	no
Rv0602c	Rv2307B	2579810	-125	-	2579935	CDS	0.56	0.241637	1518	no
Rv0602c	Rv2333c	2608288	-33	-	2608321	CDS	-0.39	0.209852	1538	no
Rv0602c	Rv2352c	2634215	49	-	2634166	Primary.TSS	0.24	0.581342	1555	no
Rv0602c	Rv2367c	2648891	-17	-	2648908	Primary.TSS	-0.1	0.883674	1564	no
Rv0602c	Rv2438A	2736833	-1	+	2736834	Antisense.TSS	0.25	0.753287	1607	no
Rv0602c	Rv2452c	2752944	-24	-	2752968	Internal.TSS	0.47	0.518428	1618	no
Rv0602c	Rv2452c	2752944	-50	-	2752994	CDS	0.47	0.518428	1618	no
Rv0602c	Rv2562	2881815	57	+	2881758	CDS	0.59	0.154065	1683	no
Rv0602c	Rv2571c	2895972	12	-	2895960	CDS	-0.15	0.723681	1688	no
Rv0602c	Rv2588c	2916162	-112	-	2916274	Primary.TSS	0.14	0.73624	1699	no
Rv0602c	Rv2779c	3086752	-2	-	3086754	CDS	0.72	0.114782	1827	no
Rv0602c	Rv2779c	3086752	40	-	3086712	Internal.TSS	0.72	0.114782	1827	no
Rv0602c	Rv2780	3086752	-47	+	3086799	Primary.TSS	0.12	0.895839	1828	no
Rv0602c	Rv2787	3095124	-4	+	3095128	Internal.TSS	0.03	0.974343	1833	no
Rv0602c	Rv2839c	3147947	-15	-	3147962	Primary.TSS	-0.02	0.96398	1859	no
Rv0602c	Rv2884	3193421	28	+	3193393	CDS	-0.46	0.474171	1885	no
Rv0602c	Rv2901c	3212064	-150	-	3212214	Primary.TSS	0.06	0.932788	1895	no
Rv0602c	Rv2902c	3212064	-150	-	3212214	Internal.TSS	0.09	0.861012	1896	no
Rv0602c	Rv2947c	3297768	-72	-	3297840	CDS	0.23	0.699673	1921	no
Rv0602c	Rv2999	3357536	-66	+	3357602	CDS	-0.07	0.95544	1960	no
Rv0602c	Rv3007c	3366409	-41	-	3366450	CDS	-0.35	0.246891	1966	no
Rv0602c	Rv3034c	3395088	53	-	3395035	Primary.TSS	0.23	0.333487	1985	no
Rv0602c	Rv3035	3395088	-13	+	3395101	Primary.TSS	-0.23	0.507983	1986	no
Rv0602c	Rv3108	3477339	-27	+	3477366	Internal.TSS	0.15	0.706269	2032	no
Rv0602c	Rv3109	3477339	-27	+	3477366	Primary.TSS	0.28	0.689307	2033	no
Rv0602c	Rv3347c	3753265	49	-	3753216	Primary.TSS	0.25	0.574002	2186	no
Rv0602c	Rv3477	3893962	9	+	3893953	Primary.TSS	-0.63	0.157964	2272	no
Rv0602c	Rv3706c	4149882	-29	-	4149911	CDS	-0.39	0.437811	2415	no
Rv0602c	Rv3706c	4149882	-20	-	4149902	Internal.TSS	-0.39	0.437811	2415	no
Rv0602c	Rv3811	4274737	-19	+	4274756	Primary.TSS	0.11	0.792166	2493	no
Rv0602c	Rv3812	4276451	-120	+	4276571	CDS	0.06	0.901761	2494	no
Rv0602c	Rv3869	4345028	-11	+	4345039	Primary.TSS	-0.35	0.306154	2530	no
Rv0602c	Rv3888c	4372582	-124	-	4372706	Primary.TSS	0.15	0.778785	2540	no
Rv0602c	Rv2280	2551549	31	+	2551518	Primary.TSS	-0.79	0.0081096	1498	REP
Rv0602c	Rv2438c	2736833	-1	-	2736834	Primary.TSS	-1.32	1.88417e-23	1608	REP
Rv0623	Rv0623	716365	-45	+	716410	Primary.TSS	2.39	1.1548e-27	419	IND
Rv0653c	Rv0653c	749967	38	-	749929	CDS	4.4	1.37351e-67	440	IND
Rv0653c	Rv0075	83987	-9	+	83996	CDS	0.21	0.429273	50	no
Rv0653c	Rv0148	174797	-36	+	174833	CDS	-0.26	0.0626995	107	no
Rv0653c	Rv0502	592580	-133	+	592713	Primary.TSS	0.07	0.688806	341	no
Rv0653c	Rv0543c	635886	11	-	635875	CDS	0.12	0.729469	366	no
Rv0653c	Rv0916c	1021714	29	-	1021685	Primary.TSS	0.08	0.88716	612	no
Rv0653c	Rv1015c	1134651	-46	-	1134697	Primary.TSS	-0.17	0.560509	680	no
Rv0653c	Rv1021	1142605	-66	+	1142671	CDS	0.05	0.865794	684	no
Rv0653c	Rv1802	2044151	-12	+	2044163	Internal.TSS	-0.12	0.731862	1180	no
Rv0653c	Rv1803c	2046728	-114	-	2046842	CDS	0.03	0.93979	1181	no
Rv0653c	Rv2008c	2257819	-123	-	2257942	CDS	-0.05	0.926151	1318	no
Rv0653c	Rv2865	3177511	-26	+	3177537	Primary.TSS	-0.09	0.907296	1874	no
Rv0653c	Rv2982c	3338851	-148	-	3338999	CDS	0.12	0.589909	1945	no
Rv0653c	Rv3239c	3617391	7	-	3617384	Internal.TSS	0.04	0.891731	2120	no
Rv0653c	Rv3350c	3758373	24	-	3758349	Internal.TSS	0.32	0.245002	2189	no
Rv0653c	Rv3722c	4168157	-124	-	4168281	Primary.TSS	-0.16	0.448646	2427	no
Rv0653c	Rv3741c	4192773	-80	-	4192853	CDS	0.31	0.512947	2443	no
Rv0653c	Rv3741c	4192773	-7	-	4192780	Antisense.TSS	0.31	0.512947	2443	no
Rv0653c	Rv0654	749967	0	+	749967	Primary.TSS	-0.85	0.00565818	441	REP
Rv0674	Rv3574	4016290	2	+	4016288	Primary.TSS	0.14	0.951168	2328	no
Rv0674	Rv0672	771456	-28	+	771484	Primary.TSS	-2.18	2.64867e-22	452	REP
Rv0678	Rv0044c	49066	39	-	49027	Primary.TSS	0.8	0.000603926	29	IND
Rv0678	Rv0161	190523	-84	+	190607	CDS	0.83	0.00570418	116	IND
Rv0678	Rv0392c	472523	-146	-	472669	Primary.TSS	0.74	0.00131677	267	IND
Rv0678	Rv0678	778977	-11	+	778988	Primary.TSS	4.13	1.38085e-39	454	IND
Rv0678	Rv0849	946471	-67	+	946538	Internal.TSS	1.25	0.000350548	568	IND
Rv0678	Rv0963c	1076101	4	-	1076097	CDS	1.1	9.96453e-08	643	IND
Rv0678	Rv1128c	1253012	40	-	1252972	CDS	1.33	2.10431e-06	762	IND
Rv0678	Rv1760	1994400	3	+	1994397	Internal.TSS	0.66	0.000112693	1147	IND
Rv0678	Rv1895	2142479	-42	+	2142521	CDS	0.85	0.0010911	1242	IND
Rv0678	Rv1945	2195962	-27	+	2195989	Primary.TSS	0.61	0.00310369	1274	IND
Rv0678	Rv3571	4012297	28	+	4012269	Primary.TSS	1.49	4.31617e-12	2326	IND
Rv0678	Rv1982A	2226150	49	-	2226101	Primary.TSS	NA	NA	NA	NA
Rv0678	Rv2142A	2402767	48	-	2402719	Primary.TSS	NA	NA	NA	NA
Rv0678	Rv0002	1839	-96	+	1935	Primary.TSS	-0.07	0.8184	2	no
Rv0678	Rv0014c	17443	-27	-	17470	CDS	0.01	0.970235	10	no
Rv0678	Rv0032	33887	-53	+	33940	Primary.TSS	0.58	0.15077	20	no
Rv0678	Rv0034	36767	-100	+	36867	CDS	0.56	0.275607	20	no
Rv0678	Rv0042c	47081	-3	-	47084	Internal.TSS	-0.12	0.647135	27	no
Rv0678	Rv0042c	47081	-126	-	47207	CDS	-0.12	0.647135	27	no
Rv0678	Rv0043c	48153	53	-	48100	CDS	0.41	0.0961636	28	no
Rv0678	Rv0057	60210	-136	+	60346	Internal.TSS	0.27	0.282314	37	no
Rv0678	Rv0057	60210	-76	+	60286	Internal.TSS	0.27	0.282314	37	no
Rv0678	Rv0058	60210	-76	+	60286	Primary.TSS	0.29	0.149389	37	no
Rv0678	Rv0064	68417	-3	+	68420	Primary.TSS	-0.25	0.393077	42	no
Rv0678	Rv0094c	103807	31	-	103776	Antisense.TSS	0.01	0.979322	62	no
Rv0678	Rv0113	137317	-2	+	137319	CDS	0.37	0.263716	76	no
Rv0678	Rv0128	155774	33	+	155741	Internal.TSS	0.39	0.24257	88	no
Rv0678	Rv0129c	157604	-49	-	157653	Primary.TSS	0.2	0.516028	89	no
Rv0678	Rv0139	166681	18	+	166663	Antisense.TSS	-0.03	0.900685	98	no
Rv0678	Rv0150c	177370	29	-	177341	Primary.TSS	0.47	0.164154	108	no
Rv0678	Rv0155	183591	-31	+	183622	CDS	0.25	0.388061	111	no
Rv0678	Rv0156	184789	66	+	184723	CDS	0.44	0.173086	111	no
Rv0678	Rv0159c	188145	26	-	188119	Internal.TSS	0.38	0.164976	114	no
Rv0678	Rv0167	196627	-108	+	196735	Primary.TSS	-0.05	0.887308	122	no
Rv0678	Rv0178	208619	-140	+	208759	Primary.TSS	-0.06	0.714688	122	no
Rv0678	Rv0202c	241307	-28	-	241335	Primary.TSS	-0.19	0.177232	139	no
Rv0678	Rv0208c	248093	-22	-	248115	Internal.TSS	0.18	0.347831	144	no
Rv0678	Rv0211	251623	-51	+	251674	Primary.TSS	0.4	0.169025	146	no
Rv0678	Rv0211	251621	-53	+	251674	Primary.TSS	0.4	0.169025	146	no
Rv0678	Rv0219	262270	16	+	262254	CDS	0.32	0.262441	152	no
Rv0678	Rv0244c	295594	-118	-	295712	Primary.TSS	0.16	0.821668	170	no
Rv0678	Rv0245	295594	-93	+	295687	Primary.TSS	0.22	0.43859	171	no
Rv0678	Rv0247c	298917	55	-	298862	CDS	0.29	0.293244	173	no
Rv0678	Rv0268c	323280	-21	-	323301	Primary.TSS	0.03	0.940986	184	no
Rv0678	Rv0293c	358115	41	-	358074	Primary.TSS	-0.3	0.138283	199	no
Rv0678	Rv0294	358115	-56	+	358171	CDS	0.35	0.133857	200	no
Rv0678	Rv0320	387857	-31	+	387888	CDS	0.14	0.812408	222	no
Rv0678	Rv0338c	405868	-19	-	405887	Primary.TSS	-0.06	0.763082	233	no
Rv0678	Rv0344c	414993	52	-	414941	CDS	0.31	0.54999	237	no
Rv0678	Rv0345	414993	-51	+	415044	Primary.TSS	-0.02	0.954776	238	no
Rv0678	Rv0347	417496	9	+	417487	Internal.TSS	0.74	0.0694177	240	no
Rv0678	Rv0348	418864	22	+	418842	Internal.TSS	0.46	0.245306	240	no
Rv0678	Rv0348	418864	-25	+	418889	Antisense.TSS	0.46	0.245306	240	no
Rv0678	Rv0348	418260	-33	+	418293	CDS	0.46	0.245306	240	no
Rv0678	Rv0349	418864	22	+	418842	Primary.TSS	0.5	0.207929	240	no
Rv0678	Rv0354c	424732	38	-	424694	CDS	-0.69	0.0872465	242	no
Rv0678	Rv0379	455970	-4	+	455974	Primary.TSS	0.1	0.847409	257	no
Rv0678	Rv0384c	462053	31	-	462022	Primary.TSS	0.19	0.606046	261	no
Rv0678	Rv0385	462053	-80	+	462133	Primary.TSS	0.31	0.297332	262	no
Rv0678	Rv0412c	499680	17	-	499663	Primary.TSS	0.22	0.417364	278	no
Rv0678	Rv0413	499680	-66	+	499746	Internal.TSS	0.16	0.427286	279	no
Rv0678	Rv0413	499680	-33	+	499713	CDS	0.16	0.427286	279	no
Rv0678	Rv0448c	537085	-84	-	537169	CDS	-0.1	0.735809	299	no
Rv0678	Rv0451c	542103	7	-	542096	Primary.TSS	0.21	0.551225	300	no
Rv0678	Rv0452	542103	-57	+	542160	Internal.TSS	0.29	0.634165	301	no
Rv0678	Rv0452	542103	-39	+	542142	CDS	0.29	0.634165	301	no
Rv0678	Rv0467	557337	-99	+	557436	Primary.TSS	0.68	0.110521	313	no
Rv0678	Rv0468	559725	-25	+	559750	Antisense.TSS	0.25	0.393192	314	no
Rv0678	Rv0468	558867	-28	+	558895	CDS	0.25	0.393192	314	no
Rv0678	Rv0469	559725	-136	+	559861	Primary.TSS	0.25	0.361522	315	no
Rv0678	Rv0475	565782	-15	+	565797	CDS	0.24	0.229416	321	no
Rv0678	Rv0476	566452	-32	+	566484	Primary.TSS	0	0.993739	322	no
Rv0678	Rv0489	578398	-28	+	578426	Primary.TSS	-0.21	0.250032	331	no
Rv0678	Rv0492c	583425	47	-	583378	CDS	0.41	0.172725	335	no
Rv0678	Rv0500B	591488	41	+	591447	Primary.TSS	-0.13	0.735809	340	no
Rv0678	Rv0503c	594651	-129	-	594780	Primary.TSS	0.42	0.13656	342	no
Rv0678	Rv0505c	596667	25	-	596642	Primary.TSS	-0.16	0.322034	343	no
Rv0678	Rv0516c	608610	22	-	608588	Primary.TSS	-0.29	0.552884	348	no
Rv0678	Rv0517	608610	-106	+	608716	Primary.TSS	0.33	0.156509	349	no
Rv0678	Rv0520	612175	-80	+	612255	CDS	-0.75	0.0644242	352	no
Rv0678	Rv0563	653855	18	+	653837	Primary.TSS	-0.05	0.86101	378	no
Rv0678	Rv0578c	676039	7	-	676032	Primary.TSS	-0.27	0.375589	390	no
Rv0678	Rv0579	676039	-16	+	676055	Primary.TSS	0.2	0.298812	391	no
Rv0678	Rv0591	688961	-98	+	689059	CDS	-0.07	0.851732	397	no
Rv0678	Rv0599c	697797	-3	-	697800	Primary.TSS	0.2	0.64515	400	no
Rv0678	Rv0622	715989	57	+	715932	Antisense.TSS	0.4	0.184537	418	no
Rv0678	Rv0638	733376	14	+	733362	Primary.TSS	-0.12	0.620793	430	no
Rv0678	Rv0652	748897	48	+	748849	CDS	0.16	0.665792	439	no
Rv0678	Rv0653c	749960	31	-	749929	CDS	-0.1	0.84163	440	no
Rv0678	Rv0654	749960	-7	+	749967	Primary.TSS	0.8	0.0256667	441	no
Rv0678	Rv0683	781885	-49	+	781934	CDS	0	0.996052	457	no
Rv0678	Rv0685	784798	50	+	784748	Primary.TSS	0.17	0.630593	459	no
Rv0678	Rv0694	794141	-19	+	794160	Antisense.TSS	-0.1	0.814154	464	no
Rv0678	Rv0707	804249	-33	+	804282	CDS	-0.15	0.543421	471	no
Rv0678	Rv0714	811192	-36	+	811228	Primary.TSS	0.21	0.388098	475	no
Rv0678	Rv0723	815079	-111	+	815190	CDS	0.03	0.923237	476	no
Rv0678	Rv0726c	819680	40	-	819640	CDS	0.36	0.258296	479	no
Rv0678	Rv0741	832402	-23	+	832425	Primary.TSS	-0.13	0.699419	490	no
Rv0678	Rv0748	840940	-7	+	840947	Primary.TSS	-0.37	0.239985	495	no
Rv0678	Rv0757	851571	-36	+	851607	Primary.TSS	0.09	0.744496	503	no
Rv0678	Rv0786c	881665	-48	-	881713	Primary.TSS	-0.1	0.727708	519	no
Rv0678	Rv0787	881665	-48	+	881713	Antisense.TSS	-0.16	0.382424	520	no
Rv0678	Rv0805	898852	61	+	898791	Primary.TSS	0.11	0.667337	531	no
Rv0678	Rv0813c	908086	-27	-	908113	Primary.TSS	-0.05	0.796875	538	no
Rv0678	Rv0821c	914187	-12	-	914199	Primary.TSS	-0.4	0.00659292	543	no
Rv0678	Rv0825c	919593	-42	-	919635	Primary.TSS	0.21	0.593585	547	no
Rv0678	Rv0826	919593	18	+	919575	Primary.TSS	0.23	0.549803	548	no
Rv0678	Rv0839	935530	-20	+	935550	Primary.TSS	0.16	0.793661	560	no
Rv0678	Rv0891c	993798	59	-	993739	Primary.TSS	0.47	0.205074	596	no
Rv0678	Rv0892	993798	-3	+	993801	Primary.TSS	0.59	0.261788	597	no
Rv0678	Rv0930	1036895	-104	+	1036999	CDS	-0.05	0.884032	620	no
Rv0678	Rv0950c	1061585	-144	-	1061729	Primary.TSS	0.03	0.935185	634	no
Rv0678	Rv0956	1067478	-83	+	1067561	Primary.TSS	0.36	0.154792	638	no
Rv0678	Rv0983	1098990	-54	+	1099044	Primary.TSS	-0.25	0.0324951	656	no
Rv0678	Rv0985c	1101461	29	-	1101432	Internal.TSS	0.39	0.269892	657	no
Rv0678	Rv0985c	1101461	-19	-	1101480	CDS	0.39	0.269892	657	no
Rv0678	Rv0994	1110996	-58	+	1111054	Internal.TSS	-0.14	0.373556	664	no
Rv0678	Rv1006	1123614	25	+	1123589	Primary.TSS	-0.14	0.526628	674	no
Rv0678	Rv1009	1128023	68	+	1127955	Primary.TSS	0.26	0.183679	677	no
Rv0678	Rv1013	1131444	-39	+	1131483	Primary.TSS	0.77	0.0705436	679	no
Rv0678	Rv1034c	1159361	54	-	1159307	CDS	-0.09	0.475285	692	no
Rv0678	Rv1039c	1162477	5	-	1162472	CDS	0.01	0.978908	695	no
Rv0678	Rv1052	1175532	-130	+	1175662	Primary.TSS	0.05	0.899496	706	no
[truncated: 5,250 more rows]
