# Supplementary material for: The DNA-binding network of Mycobacterium tuberculosis
Source: Nat Commun. 2015 Jan 12;6:5829. doi: 10.1038/ncomms6829 (PMC4301838; doi:10.1038/ncomms6829)
Supplement: Supplementary Data 4 — Table of the two most significant DNA consensus motifs identified for every transcription factor in this study. [file ncomms6829-s5.xlsx]

## Sheet: Sheet1
Supplementary Table 4 – table of the two most significant DNA consensus motifs identified for every transcription factor in this study.
tf	subset	palindrome forced in search	Npeaks	mot1_E-value	mot1_Nsites	mot1_consensus	mot1_centered_p-value	mot1_Scanned_p-value	mot2_E-value	mot2_Nsites	mot2_consensus	mot2_Centered_p-value	mot2_Scanned_p-value
Rv0022c	all	no	218	3.2e-96	176	cgAAanncgTTGtgg	0.000173664	0	0.63	42	CGTcGGCgATc	0.072337	0.001
Rv0022c	all	yes	218	1.6e-32	108	AanccnTggngcnccAnggntT	1.84571e-05	0	4300	33	TCGnCGA	0.636252	1		Heading	Explanation
Rv0022c	in	no	46	1.6e-21	28	gAAAnncnttgngctgCAaCanntTTcc	0.108782	0	79000	10	GGTgnTtngcgatGaTgcgCtttTGcac	0.681685	0		tf	Transcription factor under consideration
Rv0022c	in	yes	46	16000	15	CAAcgncgTTG	0.451773	0	120000	2	ATTnAAT	0.311026	1		subset	Relative to promoter windows, which subset of binding events were interrogated for consensus motif: "All" = all TF binding sites considered; "In" = only binding sites in a promoter window; "Out" = only binding sites outside of promoter windows
Rv0022c	in_and_expressed	no	13	0.24	7	TtGtaCTgCAaCgACTTTGC	0.0788469	0	670	6	AgGtgaTngncTGATGncnGa	0.76562	0		palindrome forced in search	MEME option. Motifs reported were determined via undirected search ("no" - nonpalindromic motifs allowed) or a forced-palindrome search ("yes" - report out only palindromic motifs).
Rv0022c	in_and_expressed	yes	13	13000	2	TACGTA	0.941296	1	18000	2	AAATTT	0.447916	1		Npeaks	Number of significant (p <= 0.01) peaks used for motif search
Rv0022c	out	no	172	2.8e-91	149	ccaCAAcgnntTtcg	0.000332898	0	0.0014	37	gATCGcCaaCG	0.635439	0.009		mot1	First of two motifs identified in MEME search
Rv0022c	out	yes	172	4.2e-33	131	gcgnAAcgcgTTncgc	0.00166675	0	13	56	TCGnCGA	0.884752	1		mot2	Second of two motifs reported by MEME
Rv0023	all	no	347	8.4e-117	347	gncGtngacGatttCGtngat	0.000976815	0	3.7e-20	9	cGaAgCCGATGTTgtagcTgCCCAgGTT	0.103726	0		E-value	MEME-calculated E-value of identified motif
Rv0023	all	yes	347	2.9e-45	194	CGaattCG	0.0257959	1	4e-06	138	tCGacGanntCgtCGa	0.18197	0.004		Nsites	Number of peaks with identified consensus motif
Rv0023	in	no	131	1.3e-15	49	tgntCGACGaantCGacacCG	0.396625	0.003	190	19	taTatTGATAT	0.549443	0		consensus	Text descriptor of nucleotide consensus motif
Rv0023	in	yes	131	50	30	tcGaCGAcgTCGtCga	0.97836	0	1000000	2	ATATAT	0.797602	1		Centered p-value	p-value describing significance of distribution of locations of detected motifs relative to peak centers
Rv0023	in_and_expressed	no	41	0.26	14	aTACGgAAttG	0.0715715	0	0.7	25	cGgtgaCGacgttnTcGgTca	0.769145	0.842		Scanned p-value	p-value describing significance of occurrence of detected motifs near peak locations, versus throughout the genome
Rv0023	in_and_expressed	yes	41	95000	2	ATATAT	0.798583	1	150000	2	ATTGCAAT	0.437799	1
Rv0023	out	no	216	2.6e-97	216	tcGacGatttCGtcG	0.0393435	0	9e-22	9	GTTtCCgaagCCGATGTTGTaGntgCCc	0.677017	0
Rv0023	out	yes	216	2.5e-76	216	tcgaCGaattCGtcga	0.0177045	0	660000	2	AATATATT	0.820583	1
Rv0042c	all	no	8	0.15	8	TtAGnctanCTAAtT	0.145958	0	9000	8	AACGgCA	0.219611	1
Rv0042c	all	yes	8	710	8	TTAGntnanCTAA	0.145958	0	20000	2	TGCCGGCA	0.822107	0.048
Rv0042c	in	no	4	350	4	AnTTAGaTAGgCTA	0.466242	0	4000	2	TAtCCGTTT	0.291912	0
Rv0042c	in	yes	4	670	2	TAGCTAGnCTAGCTA	0.779359	0	5300	2	TTGCAA	0.829776	1
Rv0042c	out	no	4	180	4	GGaTGACGT	0.531358	0.002	4700	4	CGCAAG	0.989369	1
Rv0042c	out	yes	4	2400	2	CCCGGG	0.792798	1	8100	2	GCATGC	0.119294	1
Rv0043c	all	no	5	18	5	GgtGccGCCgtggTTcaACA	0.392313	0	590	5	TcGccGGgaTtTTCC	0.868426	0
Rv0043c	all	yes	5	6400	3	TCGnCGA	0.170677	1	5500	2	AGATCT	0.387478	1
Rv0043c	out	no	4	120	3	AAtccATGgCaCtnTcTT	0.931981	0.001	210	4	GaTGcTGCgGCTgTtGAACat	0.849228	0
Rv0043c	out	yes	4	1800	4	TCGnCGA	0.0728101	1	3200	2	AGATCT	0.403173	1
Rv0047c	all	no	634	1.1e-306	634	gatatATCggngnnn	0	0	0.00087	6	aTCtcCAACatAatacATgAAgGTCcGc	0.22769	0
Rv0047c	all	yes	634	5.7e-269	634	ccGATatATCgg	0	0	1600000	23	CaTCGAcgTCGAtG	0.481026	0.084
Rv0047c	in	no	173	7.4e-63	173	cnnnngataTATCgg	1.22154e-08	0	830	5	ATACcaGcGGaGtATATCTCcAAcgT	0.739739	0
Rv0047c	in	yes	173	2.2e-48	173	ccGATatATCgg	3.60669e-07	0	950000	2	ATATAT	0.935705	1
Rv0047c	in_and_expressed	no	7	5.1	7	GTTgTATC	0.0873372	1	520	7	cCcCaACGA	0.759951	0.095
Rv0047c	in_and_expressed	yes	7	7.6	7	GATgcATC	0.31006	1	9200	2	GATATC	0.482272	1
Rv0047c	out	no	461	1.3e-227	461	gatatATCGgngnnn	6.55032e-15	0	1.2e-08	91	cgtCaaCGTcgtCga	0.429136	0.018
Rv0047c	out	yes	461	1e-199	461	ccGATatATCgg	1.11022e-16	0	53000	27	gTCGAtaTCGAc	0.250962	0.212
Rv0054	all	no	3	1200	2	AATCCA	0.635938	1	1500	2	ACaACAA	0.981865	1
Rv0054	all	yes	3	5100	2	GTGCAC	0.960389	1	5300	2	GCAcgTGC	0.658368	1
Rv0054	in	no	3	1200	2	AATCCA	0.635938	1	1500	2	ACaACAA	0.981865	1
Rv0054	in	yes	3	5100	2	GTGCAC	0.960389	1	5300	2	GCAcgTGC	0.658368	1
Rv0067c	all	no	4	190	4	CGTTCCGtaT	0.550886	0	210	4	TGGACAA	0.218116	1
Rv0067c	all	yes	4	2200	2	ATCGAT	0.483003	1	5000	4	TtGtCaA	0.218116	1
Rv0081	all	no	856	2.1e-62	198	gTtGatGAtgTtGan	0.0124731	0	1.8e-06	9	TCGgcGTCGAtAagATGaGAAG	0.268681	0
Rv0081	all	yes	856	4e-09	134	TcGacgAnnTcgtCgA	0.203475	0.144	7700	4	AtGAgAtGAgGtcATgaCgTCaTcTCcT	0.601683	0
Rv0081	out	no	855	2e-59	181	gTtGatGAtgTtGac	0.00950382	0	3.7e-08	8	TCGgcGTCGAtAAGATGAGAAG	0.112124	0
Rv0081	out	yes	855	2.5e-08	134	TCGacgAnnTcgtCGA	0.138732	0.113	7700	4	AgGAgAaGAgGtcATgaCcTCtTcTCcT	0.601697	0
Rv0117	all	no	9	0.00041	8	cGAAataccnTgTgCagCAACagAtTT	0.121508	0	200	6	ACCGAcnGAa	0.325414	0
Rv0117	all	yes	9	4600	7	gAATTc	0.730996	1	7400	2	AGATCT	0.835014	1
Rv0117	out	no	7	22	5	aaTccGTTGccGcAcAaGgtAttTcG	0.348991	0	890	5	aTCatTCGGT	0.648046	0
Rv0117	out	yes	7	1400	7	GAATTC	0.128284	1	3400	2	AGATCT	0.838569	1
Rv0135c	all	no	439	0	439	nncGTACCanc	0	0	1.6e-24	15	agTTcCcGnTGCCgGAGTTgaaGaagCC	0.737011	0.035
Rv0135c	all	yes	439	4.8e-270	438	ncgGTACcgn	0	0	59	6	ATctTCcagGacCGggCctcGAagAT	0.174786	0.196
Rv0135c	in	no	98	4.7e-60	97	cGGTACg	1.40674e-06	1	48000	7	aGCGGTGctGCcGTTgTGGT	0.623549	0.022
Rv0135c	in	yes	98	2.9e-42	97	gGTACc	1.40674e-06	1	110000	2	AATATT	0.25743	1
Rv0135c	in_and_expressed	no	3	2200	3	GGTgCCaA	0.989278	1	2500	3	TACCaC	0.882397	1
Rv0135c	in_and_expressed	yes	3	3000	2	AGaTgAtCT	0.947016	1	3400	3	GgTAcC	0.785559	1
Rv0135c	out	no	341	1.6e-304	341	gntGGTACgnnncngnnc	0	0	2.7e-28	16	AtgCCgnagTTcccGcTGCCgGaGTTga	0.504054	0.003
Rv0135c	out	yes	341	7.1e-217	341	ncgGTACcgn	4.32987e-15	0	3.7	6	ATcaTCcagGacCGgtCctgGAtgAT	0.174995	0.213
Rv0158	all	no	27	3.3e-07	12	acacgTTGtcGcacAacGggtTTcg	0.0516731	0	7400	14	AngCgGCgGTG	0.164731	0.01
Rv0158	all	yes	27	2700	11	aAacnCgtTGtccgaCAacGngtTt	0.150489	0	210000	2	CAATTG	0.0619446	1
Rv0158	out	no	27	3.3e-07	12	acacgTTGtcGgacAagGggtTTcg	0.0516731	0	7400	14	AngCgGCgGTG	0.164731	0.008
Rv0158	out	yes	27	2700	11	aAacnCgtTGtcggaCAacGngtTt	0.150489	0	210000	2	CAATTG	0.0619446	1
Rv0195	all	no	13	0.00023	13	CccnTTcGGGCAgc	0.389849	0	230	13	TGCcCtcGt	0.668902	0.006
Rv0195	all	yes	13	3200	13	TgCgcGcA	0.870253	0.041	8500	5	AATATt	0.945768	1
Rv0195	in	no	6	150	6	CtGCcCgAAaGGGt	0.781442	0	1300	6	AtaTTC	0.392353	1
Rv0195	in	yes	6	2600	3	aATATt	0.96959	1	9600	2	AGATCT	0.786168	1
Rv0195	in_and_expressed	no	3	570	3	GaACtTCtnGGCcnA	0.598601	0	2200	2	AGAATg	0.910708	1
Rv0195	in_and_expressed	yes	3	4200	3	TGcgCA	0.970196	1	9400	2	TCGCGA	0.949224	1
Rv0195	out	no	7	3.1	7	TGCCCGAA	0.539686	1	1200	4	TATGCCcgcgGgTT	0.541718	0
Rv0195	out	yes	7	1500	7	TtGcgCaA	0.502984	1	11000	2	GATATC	0.155768	1
Rv0212c	all	no	13	1500	12	AAcCAg	0.507314	1	12000	13	CnanAtCatCG	0.120673	0.232
Rv0212c	all	yes	13	28000	2	AATATT	0.976375	1	58000	2	TTAgTAA	0.88501	1
Rv0212c	in	no	3	130	3	GGtATCGnCGA	0.64568	0.001	660	3	ATCAtCG	0.494011	1
Rv0212c	in	yes	3	650	3	TCGnCGA	0.593949	1	2300	2	ATCGAT	0.804193	1
Rv0212c	out	no	10	2100	10	AAaCCAa	0.768992	1	4100	9	gtaCnCcaaCACCgC	0.122324	0.007
Rv0212c	out	yes	10	19000	2	AATATT	0.976658	1	38000	2	TTAgTAA	0.888539	1
Rv0238	all	no	4	0.2	4	AACTTACtcCAGAGTAAGAtaGgtGTGC	0.265811	0	2500	4	TATGGTGT	0.848326	1
Rv0238	all	yes	4	21	3	AtCTTACTccggAGTAAGaT	0.359586	0	14000	2	AGCGCT	0.0853299	1
Rv0238	in	no	3	0.32	3	aTcTTACTctgnaGTAAGtTaG	0.340168	0	2600	3	ACAccaTA	0.940432	1
Rv0238	in	yes	3	4.5	3	AtCTTACTccggAGTAAGaT	0.357607	0	6300	2	TTgncAA	0.511462	1
Rv0273c	all	no	80	1.2e-56	80	agcTGAnnncnncGTCAgcnncgnc	0.00267416	0	0.00032	3	TCCCCGAATTGATAGTTGATGGTCAT	0.532245	0.001
Rv0273c	all	yes	80	5.9e-46	65	cTGAcgncgncgTCAg	0.00419011	0	150000	12	tcGacGagCAnnTGctCgtCga	0.384822	0
Rv0273c	in	no	23	1.9e-17	23	ccgangcTGAcnccgcCnTCA	0.13113	0	12	3	CGaATTGATaGtTgatGGTcatgTGTcC	0.41517	0
Rv0273c	in	yes	23	4.8e-11	23	TGAcgncgncgTCA	0.139973	0	55000	2	TCAGCtGCTGA	0.089194	0.023
Rv0273c	out	no	57	4.8e-27	55	ctGAcgctGacnTCA	0.0243307	0	43	8	CaTnGtGcACATGcTCGtCa	0.295757	0
Rv0273c	out	yes	57	1.5e-13	55	TGAcgnngncgTCA	0.010495	0	360000	2	ATCGAT	0.513912	1
Rv0275c	all	no	11	5.4e-07	10	aAaTctGGtAacgCctGTTTCCAgat	0.113042	0	890	8	GAAgGCgnAaCCgctgGnGtC	0.482259	0
Rv0275c	all	yes	11	58	10	atctGGaAAcgngngTttCCagat	0.128991	0	33000	2	TCAnTGA	0.8107	1
Rv0275c	in	no	4	11	4	AaCaGgATGcAGaaCTTTCCtaAA	0.477754	0	1900	4	TCgGAAttCcTgcCGcCGcTGccGC	0.782942	0
Rv0275c	in	yes	4	4600	4	TTTcggAAA	0.691788	1	5800	2	GAATTC	0.312291	1
Rv0275c	out	no	7	33	6	AaTcnGGaaanncnggTatCCagatna	0.32474	0	9000	5	tCGatGAAgA	0.546264	0.02
Rv0275c	out	yes	7	15000	2	ATCGAT	0.870416	1	18000	2	TCCGGA	0.855442	1
Rv0302	all	no	285	2.1e-225	285	GanGgAgCGnTCgat	0	0	4.8e-05	119	cGnCanCacCG	0.0624272	0.626
Rv0302	all	yes	285	2.4e-89	285	gAncGatCgnTc	0	0	880000	37	TCGnCGA	0.164142	1
Rv0302	in	no	79	1.4e-62	77	ctGganGgAaCGnTCcaTccng	9.23488e-06	0	770	27	ggCGncGntGacctc	0.0258433	0.417
Rv0302	in	yes	79	1.6e-51	78	cnggatgGAnCGnTCcatccng	7.32917e-06	0	390000	2	ATGCAT	0.644834	1
Rv0302	out	no	206	4.6e-216	206	ctgganGgAgcGnTCgatccg	2.22045e-16	0	0.0015	84	CgacntggtCacCGn	0.0163674	0.305
Rv0302	out	yes	206	1.9e-50	206	tgGAnCGnTCca	5.55112e-16	0	28000	32	TCGnCGA	0.36291	1
Rv0324	all	no	437	4.5e-33	243	cGncGATc	0.377989	1	1.2	28	AcgGgcancancncCatgnnCaaCAacG	0.24253	0.001
Rv0324	all	yes	437	7.8e-09	86	cGaTgatcAtCg	0.666936	0	25000	57	TCGnCGA	0.0840758	1
Rv0324	out	no	437	4.5e-33	243	cGncGATc	0.377989	1	1.2	28	AcgGgcancancncCatgnnCaaCAacG	0.24253	0.001
Rv0324	out	yes	437	7.8e-09	86	cGaTgatcAtCg	0.666936	0	25000	57	TCGnCGA	0.0840758	1
Rv0330c	all	no	7	22	7	GACCGAgT	0.735735	1	1800	7	CTTGcCCaC	0.892964	0.038
Rv0330c	all	yes	7	4200	3	CtGAcCGAgTCGgTCaG	0.383175	0	9800	2	AGTtACT	0.889283	1
Rv0330c	out	no	5	39	5	GACCgAtTT	0.289191	0.01	1400	5	tCTAgCACCaAtta	0.309514	0
Rv0330c	out	yes	5	6700	2	TTtaAA	0.970488	1	4800	2	TTTgAAA	0.420368	1
Rv0339c	all	no	45	1e-14	45	gttgGGGtTgGtGg	0.797835	0	4.6e-07	11	GcCgacGTTGacgAAcCCCGA	0.781246	0
Rv0339c	all	yes	45	850	11	cCGGgGtTggccAaCcCCGg	0.472219	0	240000	2	GAaaTC	0.988256	1
Rv0339c	in	no	9	0.0095	6	AcCCCcaCACCAaCnCCtncCcccACCC	0.499953	0	8.5	2	AACGATTCCTCCACAACCAAGACGACGA	0.939571	0.052
Rv0339c	in	yes	9	18000	2	AcGAaTCcT	0.788507	1	36000	2	AAatTT	0.25533	1
Rv0339c	out	no	36	1.9e-09	35	cancCCgncattgcCgacccC	0.5044	0	1.5e-06	7	GCCGGaGTTGAacAacCCCGA	0.27362	0
Rv0339c	out	yes	36	63	11	cCGGgGtTggccAaCcCCGg	0.467992	0	57000	2	ATTtcgggtAAT	0.202804	0
Rv0348	all	no	4	180	3	ACtaGAACGanaaCtAaa	0.539224	0	1900	4	CAtGAA	0.99729	1
Rv0348	all	yes	4	4300	2	TCATGA	0.3109	1	4800	2	aCTAGt	0.898272	1
Rv0348	in	no	3	87	3	ACtaGAACGanaaCtAaa	0.540822	0	4900	2	AGCAtTGG	0.175749	1
Rv0348	in	yes	3	2500	2	TCATGA	0.311837	1	2700	2	tCTAGa	0.898815	1
Rv0353	all	no	3	81	3	TGAGtggAnCAggCTcAactttgA	0.35835	0	3700	2	CTGTCA	0.699368	1
Rv0353	all	yes	3	2200	2	AAGCTT	0.95393	1	2500	2	cAATTg	0.787792	1
Rv0353	in	no	3	81	3	TGAGtggAnCAggCTcAactttgA	0.35835	0	3700	2	CTGTCA	0.699368	1
Rv0353	in	yes	3	2200	2	AAGCTT	0.95393	1	2500	2	cAATTg	0.787792	1
Rv0445c	all	no	5	280	4	AnCTCGgTGACAGATTCG	0.0493375	0	4500	5	AACGCT	0.999854	1
Rv0445c	all	yes	5	6500	5	AGCGCT	0.98464	1	8400	2	AATCGATT	0.673075	1
Rv0445c	out	no	4	90	4	AnCtCGTTGACaGATa	0.377891	0	5000	2	AACCTAA	0.552431	1
Rv0445c	out	yes	4	550	4	AGCGCT	0.761106	1	1900	4	TCAnCnnGnTGA	0.843507	0.014
Rv0465c	all	no	132	1.4e-69	26	TGCCGangTTtgCaAaGCCgAtGT	0.445123	0	8.5e-58	32	gCCcatGTTgGCgAagCCgangTTgtCG	0.427298	0
Rv0465c	all	yes	132	1.2e-34	32	TtGgcntTGCcaAcgTtgGCAangcCaA	0.0326118	0	0.00011	80	tTtGCaAa	0.514615	1
Rv0465c	in	no	32	2.7e-05	32	gaTTtGCAac	0.144663	0	1400	8	CGATtGnnCGAAgTA	0.344659	0
Rv0465c	in	yes	32	53000	2	AATAgTATT	0.724908	1	58000	2	AAATTT	0.998348	1
Rv0465c	in_and_expressed	no	5	490	5	GccaaGaTTgagCgctCcgaTgGGtgTC	0.453904	0	3300	5	CAAtTcgCA	0.582056	0.171
Rv0465c	in_and_expressed	yes	5	3500	4	AGCGCT	0.963326	1	3800	4	TTGgCAA	0.629582	1
Rv0465c	out	no	100	1e-98	36	GcTGCCgangTTngCaAagCCgAtgTT	0.017112	0	2.2e-47	22	GntgCCcanGTTtgCaaaGCCgAnGTT	0.688246	0
Rv0465c	out	yes	100	2.8e-35	36	TtGgcnttGCcaannttgGCaangcCaA	0.0302494	0	0.037	61	tTtGCaAa	0.690868	1
Rv0472c	all	no	8	0.0062	8	TAtCTGTaACt	0.184789	0	1300	8	GCaTCA	0.368092	1
Rv0472c	all	yes	8	11000	2	GATnATC	0.845479	1	12000	4	GTaaCtGttAC	0.461955	0
Rv0472c	in	no	6	0.0014	6	aGTtACAGATA	0.250903	0	4200	2	AaATCTGTGT	0.924774	0
Rv0472c	in	yes	6	730	6	aGTaaCaGttACt	0.22734	0	13000	2	AATGCATT	0.313722	1
Rv0474	all	no	24	120	24	tCggtcAcCGg	0.889869	0.002	7200	7	GGcAaGgAgTAgCCA	0.617902	0
Rv0474	all	yes	24	65000	2	GCCGGC	0.490914	1	190000	2	ACCGCGGT	0.903078	0.209
Rv0474	in	no	9	59	9	CCAAtCggcCA	0.907781	0	3200	4	GTATTcGGTGTTCGAGTTT	0.661755	0
Rv0474	in	yes	9	14000	2	TTTgAAA	0.353415	1	22000	2	AATATT	0.502235	1
Rv0474	out	no	15	6.2	14	CGatCAcCggg	0.0210706	0.007	4400	12	ATTtcGAT	0.867398	1
Rv0474	out	yes	15	160	14	AtCGaT	0.967546	1	17000	2	GCCGGC	0.508607	1
Rv0494	all	no	77	4.3e-102	62	tGGTcGAGtcactcgaCCag	1.27397e-06	0	3.1e-06	17	anccGGtTGAgCCGG	0.145476	0
Rv0494	all	yes	77	4.2e-71	77	GGtcgAgcngcTcgaCC	5.95793e-06	0	240000	2	ACATGT	0.968833	1
Rv0494	in	no	21	4.8e-19	21	tGGtTGaGtCagtggaCC	0.00351664	0	4300	17	cGgtGgTgtcgATCg	0.0307119	0.025
Rv0494	in	yes	21	0.039	19	gctGGcTcAgCCagc	0.0143876	0	21000	2	ATCGAT	0.0812829	1
Rv0494	in_and_expressed	no	5	45	5	TGGtTGaGTcagtccACCaG	0.392282	0	570	4	TGGACCA	0.946862	1
Rv0494	in_and_expressed	yes	5	860	4	TGGaCCA	0.946862	1	2400	2	TTCAtTGAA	0.985792	1
Rv0494	out	no	56	5.3e-49	56	tGGncgAgcggCTcgACC	0.000279894	0	170	25	GctGtcgcnGtcgtCggcGnt	0.330417	0
Rv0494	out	yes	56	1.5e-26	56	GtcgAgcngcTcgaC	0.000828542	0	740	12	cCGGcTgAgCCGg	0.233284	0
Rv0576	all	no	48	1.7e-13	41	cgacanGtnAGngnnggcTtaCgnaa	0.00530196	0	87000	5	TAtCCAAACC	0.0660991	0
Rv0576	all	yes	48	0.11	23	GttAGccnnggCTaaC	0.0987606	0	230000	2	TTAgTAA	0.336887	1
Rv0576	in	no	26	0.13	9	AtaAGggaAGgCtAgCctaAcgt	0.497351	0	10000	25	gcTaACGcatt	0.786259	0
Rv0576	in	yes	26	17000	5	tAGGntAGnCTnnCCTa	0.664786	0	73000	2	ATAgTAT	0.522114	1
Rv0576	in_and_expressed	no	8	2	7	tAAgGCTAACcTaAC	0.870182	0	3100	4	ACGCAATnGACAgcA	0.0462049	0
Rv0576	in_and_expressed	yes	8	6600	2	CTTAAG	0.610307	1	9700	2	ATTAAT	0.133927	1
Rv0576	out	no	22	19	9	AtngGTnAgcggGcGCTtaCg	0.440727	0	1200	5	aATtcAAacCACaaaACTTT	0.945024	0
Rv0576	out	yes	22	48000	2	GATATC	0.737226	1	64000	2	AATCGATT	0.0948053	1
Rv0602c	all	no	131	8.3e-35	119	cTCATnatcnnc	4.6282e-05	0	2.7	7	aATtaTCAGGacTCTTTCagagcAAcCG	0.149067	0
Rv0602c	all	yes	131	4.2e-16	74	tTCATGAa	0.000671952	1	1100000	2	AATAgTATT	0.704813	1
Rv0602c	out	no	131	8.3e-35	119	cTCATnatcnnc	4.6282e-05	0	2.7	7	aATtaTCAGGacTCTTTCagagaAAcCG	0.149067	0
Rv0602c	out	yes	131	4.2e-16	74	tTCATGAa	0.000671952	1	1100000	2	AATAcTATT	0.704813	1
Rv0653c	all	no	60	3e-57	60	nccGntATAaCgncGntat	3.28912e-07	0	14000	8	CgATcnACCCGTcggcCtGCA	0.014758	0.014
Rv0653c	all	yes	60	1.5e-45	60	nnancgccGtTATAaCggcgntnn	1.61537e-07	0	360000	2	ATCGAT	0.134767	1
Rv0653c	in	no	17	4.7e-11	17	ccGntATAACncCGtcat	0.0051153	0	16	6	AtCtgATCGGCCacC	0.138539	0
Rv0653c	in	yes	17	0.0019	16	GtTATAaC	0.0139196	1	34000	2	ATCtGAT	0.968152	1
Rv0653c	out	no	43	1.1e-38	43	tanCgncGnTATAnCgg	5.98329e-05	0	1200	10	CgATCtacCCGTtgGCCgGCA	0.0780059	0.002
Rv0653c	out	yes	43	7.5e-27	43	ancgccGnTATAnCggcgnt	1.80716e-05	0	170000	2	GATATC	0.337461	1
Rv0674	all	no	4	2700	3	AttCgCTTGtG	0.819043	0	5700	2	ATgTCAcATA	0.906204	0
Rv0674	all	yes	4	5400	2	ACATGT	0.770877	1	5700	2	CAGCTG	0.713932	1
Rv0678	all	no	739	6.9e-103	739	cGAantcnncGAann	2.35367e-14	0	7.1e-13	5	GACGGGCTGGTTCGCGACGCCAACA	0.951075	0.957
Rv0678	all	yes	739	1.5e-19	223	TCgncGA	0.216912	1	2.6e-08	107	TTcngaAatTtcngAA	0.00136115	0
Rv0678	in	no	211	7.7e-07	55	GAaaTctgcGAaATc	0.0227693	0	2.6e-06	4	AGTCAATCGAAGGAAATGACGCAATGAC	0.435425	0
Rv0678	in	yes	211	33000	26	GAntTCgncGAanTC	0.095683	0	250000	4	TGaTCcTTtcaAAcGAtCA	0.916279	0.028
Rv0678	in_and_expressed	no	16	280	16	cTTCGA	0.255041	1	14000	4	AGTGAAATCA	0.773668	0.001
Rv0678	in_and_expressed	yes	16	29000	2	TTCGAA	0.891918	1	44000	2	TGAttTCA	0.531581	1
Rv0678	out	no	528	1.3e-111	528	nntTCggngantTCg	1.86517e-14	0	8.5e-05	18	ttGnaGtTgCcgagGTTgccgAAgCCg	0.36396	0.255
Rv0678	out	yes	528	4.4e-53	528	gannTCgncGAnntc	9.13995e-08	0.004	5800000	3	TgGTTgGCGtCGCgAACaA	0.257491	0.023
Rv0681	all	no	6	53	6	cgGCnatcgTAGAgAaaacCt	0.393053	0	160	6	GgCATcgatgCaAnataG	0.92687	0
Rv0681	all	yes	6	3800	4	AACgcGTT	0.637568	1	4800	2	ATCGAT	0.502279	1
Rv0681	in	no	3	880	3	AGAcAAA	0.948715	1	1100	3	AnGTnTTcCTG	0.825521	0
Rv0681	in	yes	3	2500	2	AACgcGTT	0.424578	1	2800	2	CAATTG	0.570178	1
Rv0681	out	no	3	220	3	CGnAgagATGcCCTtC	0.767587	0	2100	2	ATCTAtA	0.223252	1
Rv0681	out	yes	3	1300	2	TCTAGA	0.223252	1	5300	2	ATCGAT	0.898815	1
Rv0691c	all	no	412	0	412	cgattttGGCACcg	0	0	5.5e-21	7	ATGAGCGGTCCAATCAGCGCAACG	0.512713	0.002
Rv0691c	all	yes	412	2.7e-148	317	ggTgtCGacAcc	1.11022e-16	0	6.1e-11	87	ggTGgCAcc	4.88796e-06	0
Rv0691c	in	no	92	4.5e-73	92	cgGTGcCaaaan	1.33203e-07	0	8300	6	AagTTCTgGTGcccAaCgAt	0.803655	0.001
Rv0691c	in	yes	92	3.4e-16	91	ggTGnCAcc	1.1096e-06	0	370000	2	GATATC	0.734227	1
Rv0691c	out	no	320	0	320	cgatttcGGCACcg	0	0	5.1e-22	6	TGGGGATCGCGACGTCGATGGTTGCG	0.543729	0.487
Rv0691c	out	yes	320	2.7e-130	320	ggTgtCGacAcc	3.73424e-12	0	1.1e-08	7	cAgCtTgGaggTCGCGAtctCcAtGgTg	0.61105	0.066
Rv0735	all	no	18	83	17	CAaCGA	0.579393	1	8100	5	CgCcGATTACT	0.561672	0
Rv0735	all	yes	18	61000	7	CATCGATG	0.658687	1	69000	2	AACcGTT	0.831795	1
Rv0735	out	no	18	83	17	CAaCGA	0.579393	1	8100	5	CgCcGATTACT	0.561672	0.002
Rv0735	out	yes	18	61000	7	CATCGATG	0.658687	1	69000	2	AACgGTT	0.831795	1
Rv0757	all	no	149	4.9e-64	102	tcncnCAGcnanttcaCAGnn	0.000287791	0	32000	15	CACAGcnAtTTCcAa	0.405653	0
Rv0757	all	yes	149	1.5e-09	107	CaGnnaattnnCtG	0.0032672	0.003	270000	2	AATATATT	0.841685	1
Rv0757	in	no	67	5.6e-32	53	aaanCTGtgaantngCTG	0.194811	0	240000	14	AttcgGTaACAnCtg	0.837224	0
Rv0757	in	yes	67	0.0087	50	CaGnnaattnnCtG	0.192433	0	290000	2	ATATATAT	0.354033	1
Rv0757	in_and_expressed	no	13	670	4	AtACAATTTtTATCCATTTT	0.87242	0	45000	2	ACCAAATA	0.953052	1
Rv0757	in_and_expressed	yes	13	43000	4	CAGGCCTG	0.257242	1	43000	2	ATTAAT	0.710817	1
Rv0757	out	no	82	1.1e-19	68	tcncnCAGcnnnttcnCAGnn	0.0457438	0	6600	13	aGcTGatGgTtTCc	0.995388	0
Rv0757	out	yes	82	230000	2	ATTAAT	0.972032	1	360000	2	AATATATT	0.571763	1
Rv0767c	all	no	238	2e-155	238	ctGGACAnctGtctg	3.48846e-07	0	0.001	60	GnCgAnctcGncGacGttgac	0.356529	0.107
Rv0767c	all	yes	238	1.3e-68	238	gGaCagctGtCc	8.80199e-08	0	700000	2	AAGATCTT	0.799916	1
Rv0767c	in	no	51	8.1e-15	42	ccggaCagntGTCcg	0.00808751	0	86	17	TcgtCgaCcngCTGGnCgAcC	0.959241	0
Rv0767c	in	yes	51	1.6e-07	51	cgGaCanntGtCcg	0.0171404	0	190000	2	AAGCTT	0.506214	1
Rv0767c	in_and_expressed	no	5	540	5	GACGGcgaTCTtGTG	0.960505	0	4300	2	ACCTTTGA	0.932669	1
Rv0767c	in_and_expressed	yes	5	2500	2	ATGTACAT	0.800895	1	9700	2	ACTAGT	0.957071	1
Rv0767c	out	no	187	1.3e-129	187	ctGGACAgctGtccg	2.82073e-06	0	31	13	tTGTcntcGatgAtGgaCngC	0.0828249	0
Rv0767c	out	yes	187	2.3e-54	187	gGaCagctGtCc	6.76625e-06	0	300000	2	ATATAT	0.169395	1
Rv0818	all	no	16	2.9e-10	16	GTtacnnncgnGTgACagccG	0.274818	0	17000	10	caGgtCGccAtCACAcgcCGc	0.423131	0
Rv0818	all	yes	16	0.00012	16	GTtACncnngnGTaAC	0.205248	0	36000	2	CAATTG	0.99879	1
Rv0818	in	no	12	1.7e-06	12	TcACgCanngGTaAC	0.431956	0	8500	12	aCGcgatCAC	0.937863	0.101
Rv0818	in	yes	12	0.012	12	GTtACncnngnGTaAC	0.431956	0	41000	2	CAAgTTG	0.064278	1
Rv0818	out	no	4	280	4	AATCGtAAATGTTG	0.822037	0	4000	2	TGTTAA	0.669471	1
Rv0818	out	yes	4	1500	4	AAcgTT	0.327766	1	2600	2	GTATAC	0.940831	1
Rv0827c	all	no	6	1.1	6	TanCTGCGcA	0.375886	0	280	6	aGcaGgCaAgAtCggCAggnA	0.421922	0
Rv0827c	all	yes	6	240	6	TGCGCA	0.431507	1	8900	2	AGTACT	0.844809	1
Rv0827c	in	no	3	1100	3	GTGcGcaGTCA	0.976319	0	3800	3	ATAGTg	0.640667	1
Rv0827c	in	yes	3	4000	2	CAATTG	0.220667	1	4100	2	GAATTC	0.884369	1
Rv0827c	out	no	3	310	3	TAcCTGCGcAa	0.756153	0	2900	3	TATcnGCA	0.997885	1
Rv0827c	out	yes	3	880	3	TGCGCA	0.732654	1	2000	2	TGTcACA	0.894957	1
Rv0880	all	no	35	7.3e-08	21	aantaaaTaGtTagcnaaagnAac	0.170198	0	3900	19	aCcngntCcgCgaTgnCggCa	0.3048	0
Rv0880	all	yes	35	200000	2	GAATTC	0.64816	1	200000	2	AACGTT	0.871702	1
Rv0880	in	no	17	7.2e-06	10	TAgtTAGTTAGccaAAgtAa	0.294442	0	1400	8	TTgCgGCAtTcGntGCCa	0.925021	0
Rv0880	in	yes	17	39000	2	AACGTT	0.872973	1	49000	3	ATGtCAT	0.513529	1
Rv0880	out	no	18	760	18	CGaTcagC	0.257491	1	4300	7	CCgngTTGgnaACATtAgT	0.645469	0
Rv0880	out	yes	18	65000	2	TCGTCGACGA	0.960824	0.025	78000	2	TCATGA	0.321478	1
Rv0891c	all	no	4	1900	3	GcCGACgG	0.84885	0.094	4100	4	AACCCggGtG	0.807313	0.012
Rv0891c	all	yes	4	3200	2	CCGtCGG	0.303448	1	4800	2	CCCGGG	0.822335	1
Rv0891c	out	no	3	2600	3	caACGGC	0.758876	1	2000	3	ATATGcC	0.43338	1
Rv0891c	out	yes	3	1600	2	CCCGGG	0.563148	1	4400	2	CAcgTG	0.804156	1
Rv0967	all	no	859	3.6e-102	859	CCnncccgncgggGGTGGggn	0	0	3.5e-20	19	CGCCGTTGCCGAaCAgCcagC	0.802643	0.001
Rv0967	all	yes	859	3.4e-11	220	GgTgAcC	0.591539	1	6.9e-10	143	CGgcGnCgcCG	0.221806	0.002
Rv0967	in	no	151	6	19	TggTgatCACC	0.0942298	0.302	170	92	gCcaCCccccngGGgnGGgnn	1.01393e-08	0
Rv0967	in	yes	151	74000	2	AAAaTTT	0.811548	1	160000	2	AATAcngTATT	0.323806	0.003
Rv0967	in_and_expressed	no	4	740	4	GGCAaCcaCT	0.968472	0.65	930	4	tTTCGT	0.947968	1
Rv0967	in_and_expressed	yes	4	3300	2	AGATCT	0.713932	1	6300	2	CACGAaTCGTG	0.974367	0.199
Rv0967	out	no	708	5.6e-57	333	nGgTCgnCaacgnCg	0.0317111	0.113	7.1e-46	56	CGttgCCgCCGGCcCCnCCGG	0.0923384	0
Rv0967	out	yes	708	1.6e-10	187	GgTgAcC	0.673811	1	1.1e-07	130	cCGgCGgcgcCGcCGg	0.212413	0.002
Rv0981	all	no	21	5.7e-22	12	GatGCCGatGtTGttgTTGCcGgtGTTG	0.00668822	0	4.6e-11	17	GgTGTTGgCgatgccGgcGtT	0.6028	0
Rv0981	all	yes	21	78	17	aTcGgCgAt	0.0276057	1	31000	2	TAATTA	0.204637	1
Rv0981	in	no	4	900	4	GACGAA	0.994695	1	1000	4	ATGGTG	0.0219543	1
Rv0981	in	yes	4	14000	2	CCATGG	0.188446	1	17000	2	aGATCt	0.872525	1
Rv0981	out	no	17	7e-25	12	GatGCCGatGtTGttgTTGCcGgtGTTG	0.00888792	0	2e-12	13	GgTGTTggCGatgCcggcGtT	0.651807	0
Rv0981	out	yes	17	2.3	17	TCGcCGA	0.0219153	1	28000	6	aatgcCGGcgTtGnCaAcgCCGgcatc	0.76729	0.001
Rv1019	all	no	3	120	3	CtACgntAnCGTaaccTAcgatTcCgtA	0.767587	0	1800	2	AGTtATcGCCaTCGaCTT	0.957613	0
Rv1019	all	yes	3	220	2	TACGGtAcCGTAAgTTACGaTtCCGTA	0.914297	0	2900	2	ATnGCnAT	0.175749	1
Rv1033c	all	no	546	7.5e-18	98	CACAcCganntCAna	0.000833983	0	0.068	71	cATcgtCgacgtGtTggtgnt	0.305201	0
Rv1033c	all	yes	546	7500000	2	ACATTaAATGT	0.984481	0.027	13000000	2	ATTTgAAAT	0.747845	1
Rv1033c	in	no	191	7400	11	GAcCangATCGACaTCGAcGA	0.163311	0.021	15000	9	TGTGangtAGCTGTG	0.725524	0
Rv1033c	in	yes	191	1900000	2	CTTACTCCGGAGTAAG	0.807412	0.004	2700000	2	ATATAT	0.474974	1
Rv1033c	in_and_expressed	no	16	0.55	16	CAcATCtG	0.3391	1	32000	8	ttGTCCgCAntnggcnaACGA	0.660792	0
Rv1033c	in_and_expressed	yes	16	35000	2	ACACGTGT	0.634163	1	37000	2	TGTACA	0.725574	1
Rv1033c	out	no	355	1.3e-27	143	CAcAccganctCana	0.000915836	0	15	44	aTCaaCGaCgcGtTG	0.772172	0.268
Rv1033c	out	yes	355	1900000	2	AATATATT	0.756772	1	2600000	2	ACATTtAATGT	0.984937	0.028
Rv1049	all	no	323	1.6e-67	221	ngcGTGccaCGCaCg	8.5657e-12	0	2e-05	106	gaTCacCGacncGnt	0.140784	0.077
Rv1049	all	yes	323	1.5e-40	106	gtGcGTGnCACgCac	1.55368e-07	0	0.81	76	gntGatgatcatCanc	0.39092	0.071
Rv1049	out	no	323	1.6e-67	221	ngcGTGccaCGCaCg	8.5657e-12	0	2e-05	106	gaTCacCGacncGnt	0.140784	0.08
Rv1049	out	yes	323	1.5e-40	106	gtGcGTGnCACgCac	1.55368e-07	0	0.81	76	gntGatgatcatCanc	0.39092	0.091
Rv1152	all	no	4	3.3	4	TTGTAcCnGgCaTTGTA	0.701886	0	3600	4	ATCCTT	0.435691	1
Rv1152	all	yes	4	4400	4	GAcgTC	0.557244	1	4900	2	TTatAA	0.079707	1
Rv1152	out	no	4	3.3	4	TTGTAcCnGcCaTTGTA	0.701886	0	3600	4	ATCCTT	0.435691	1
Rv1152	out	yes	4	4400	4	GAcgTC	0.557244	1	4900	2	TTatAA	0.079707	1
Rv1167c	all	no	16	0.0004	11	ACGCccgCGTTCccT	0.199489	0	260	5	CGtTtcCaAaaCcggTGTTaatGAT	0.688949	0
Rv1167c	all	yes	16	12	9	taGggaACGccggCGTtccCta	0.136392	0	31000	2	GAATTC	0.997056	1
Rv1167c	out	no	16	0.0004	11	ACGCccgCGTTCccT	0.199489	0	260	5	CGtTtcCaAaaCcgaTGTTaaaGAT	0.688949	0
Rv1167c	out	yes	16	12	9	taGggaACGccggCGTtccCta	0.136392	0	31000	2	GAATTC	0.997056	1
Rv1186c	all	no	6	440	5	TTGTattcTCGGaCAA	0.162249	0	830	6	catTGCCT	0.583057	1
Rv1186c	all	yes	6	12000	5	TTGTccgatnngACAA	0.543512	0	11000	2	TGACGTCA	0.89557	1
Rv1186c	out	no	4	490	4	TtgCGgaCAACGGC	0.859153	0	2100	4	GAAaAcCGCT	0.683266	0
Rv1186c	out	yes	4	2700	4	AAnGCnTT	0.358482	1	2900	4	AGCGCT	0.822538	1
Rv1189	all	no	36	3.1	20	aTTTCncCaaCaccggatata	0.290303	0	7100	8	ATTtGgGnagnGAAagCtgC	0.544493	0
Rv1189	all	yes	36	20000	10	CgATATcG	0.911456	1	74000	2	CCCGGG	0.899869	1
Rv1189	out	no	36	3.1	20	aTTTCncCaaCaccggatata	0.290303	0	7100	8	ATTtGgGnggnGAAagCtgC	0.544493	0
Rv1189	out	yes	36	20000	10	CgATATcG	0.911456	1	74000	2	CCCGGG	0.899869	1
Rv1219c	all	no	84	1.4e-89	84	tcngcncgtTGAACA	1.65839e-05	0	5.2e-19	6	AGTTcCCGGTgCCgGAGTTaAAGAACCC	0.021806	0
Rv1219c	all	yes	84	5.7e-51	80	tGTTcAACn	5.71216e-05	1	270	7	AatACCGgtacCGGTatT	0.0390738	0
Rv1219c	in	no	19	5.3e-12	16	cgTTGAACacC	0.0326093	0	7.3	19	tTgAACAt	0.468965	1
Rv1219c	in	yes	19	8.6e-05	18	GTTcAAC	0.242486	1	29000	2	TATTgAATA	0.641109	1
Rv1219c	out	no	65	2.1e-67	65	tcngcgcgtTGAACa	0.00033906	0	7.7e-20	6	AGTTcCCGGTgCCgGAGTTaAAGAACCC	0.0218264	0
Rv1219c	out	yes	65	1.3e-38	63	nGTTgAACn	4.46398e-05	0.013	43	7	AatACCGatatCGGTatT	0.0391109	0
Rv1255c	all	no	68	2.4e-15	39	GACAncntgncccnnntGTc	0.0426764	0	440	8	GTcGacaAcCAGncCgTcAcG	0.816272	0
Rv1255c	all	yes	68	1.6e-10	44	tgngACAncnnnnnnnngnTGTcnca	0.0860129	0	450000	2	TATGCATA	0.497405	1
Rv1255c	in	no	22	0.24	20	gACAntantcctaaTnTGtCt	0.0620082	0	25000	4	AGACgTTAtCCGCAA	0.676547	0
Rv1255c	in	yes	22	52000	2	TGTCTtAGACA	0.48583	0	77000	2	GAATTC	0.234823	1
Rv1255c	in_and_expressed	no	5	170	4	TcGTGAGACA	0.488038	0	1600	4	AATcAGTAA	0.202633	1
Rv1255c	in_and_expressed	yes	5	4100	2	TCTtAGA	0.765097	1	5900	2	ACTtAGT	0.636492	1
Rv1255c	out	no	46	1.7e-14	25	GACAcCnngncggagcTGtcccagncg	0.219129	0	6.3	12	ATGTtgaCcAtcttG	0.933448	0
Rv1255c	out	yes	46	4.8	25	gACAncncgnncnngnTGTc	0.294304	0	210000	2	TATGCATA	0.494788	1
Rv1287	all	no	3	210	3	GGATtGACC	0.733209	0	290	3	CTgCGntgaCnGCGA	0.521712	0.002
Rv1287	all	yes	3	4000	2	ATGCAT	0.896718	1	4300	2	CGcTGaCAgCG	0.960402	0.006
Rv1332	all	no	10	360	8	CnGattnCGGtGGC	0.768664	0	5200	10	AAATagAT	0.485849	1
Rv1332	all	yes	10	13000	2	GCCGGC	0.989986	1	14000	2	CCCGGG	0.882496	1
Rv1332	in	no	5	57	5	CAATtGCG	0.795571	1	220	5	cgGCgGCTGtaT	0.949757	0
Rv1332	in	yes	5	340	5	GCaATtGC	0.887662	1	3000	2	CCCGGG	0.897944	1
Rv1332	out	no	5	230	4	CGGTGGtG	0.567993	0.309	1100	5	ATTCGatGcC	0.650611	0.001
Rv1332	out	yes	5	2700	2	GCCGGC	0.991668	1	6300	2	GAATTC	0.499487	1
Rv1353c	all	no	777	8.2e-263	777	GtngncgttaCcGta	0	0	9.1e-15	6	AGCGATGAGCGGTCCAATCAG	0.15179	0.08
Rv1353c	all	yes	777	5.7e-77	777	nctaCnGtagn	0	0	7.1e-06	6	tGAacGcAcCGaTgAgCGcTgCgtTCa	0.230794	0.442
Rv1353c	in	no	189	7.5e-65	189	tACnGtaaccncnaC	4.45237e-11	0	64000	14	gtnAtCaTTgTCGAc	0.213979	0
Rv1353c	in	yes	189	2.6e-61	189	ntaCnGtnnngnnnaCnGtan	7.53042e-12	0	2100000	2	AAAATcATTTT	0.933114	0.011
Rv1353c	in_and_expressed	no	35	1.2e-10	35	GgnnngcttACgGTAncgcgnacngnng	0.00983313	0	99000	2	GAAAcAGaATtgtCATCA	0.710045	0.059
Rv1353c	in_and_expressed	yes	35	0.0062	27	tACnGTa	0.0125092	1	76000	2	GTTAAC	0.234651	1
Rv1353c	out	no	588	2.6e-174	587	taCgGtancgncnaC	0	0	6.1e-27	6	ACCGCGAACGCAGCGATGAGCGGTCCAA	0.338164	0.748
Rv1353c	out	yes	588	7.9e-151	587	CgGtngncncnaCcG	0	0	8.5e-07	6	cGAatGcAgCGcTcAtCGgTgCatTCg	0.231511	0.419
Rv1359	all	no	10	3.1e-06	10	cGaAacncctTGcgCtgcAaCggaATTC	0.162691	0	9400	10	CGGCGA	0.735596	1
Rv1359	all	yes	10	4400	8	GaATtC	0.353765	1	8800	2	GTTAAC	0.990299	1
Rv1359	out	no	8	5.2e-05	8	cGAATtccGnTncAgcgCAangngaTtC	0.0767736	0	14000	2	AGAtgACTACTG	0.131122	0
Rv1359	out	yes	8	4900	3	CATcATG	0.287146	1	5400	2	TGATCA	0.97795	1
Rv1395	all	no	5	23	5	GtCAGCCtCG	0.966964	0	100	5	AaCTgGtTGtC	0.542594	0.03
Rv1395	all	yes	5	6600	2	TTCGAA	0.69727	1	14000	3	TCGCGA	0.570701	1
Rv1395	in	no	4	96	4	CGAGGCTGtC	0.836087	0	1400	4	GACATCcA	0.895548	1
Rv1395	in	yes	4	3400	2	TTCGAA	0.728817	1	8400	2	ACCGCGGT	0.981203	0.055
Rv1404	all	no	83	4.9e-44	73	caAcngTttncnncggcaAtagTnnc	1.20814e-06	0	1400	17	GtCGACGACGA	0.32448	0
Rv1404	all	yes	83	4e-13	79	ggaaActgTttcc	1.07314e-05	0	180000	2	AATATT	0.819602	1
Rv1404	in	no	38	3.6e-24	36	aActaTtgcngntggcaAcnaTttCcg	0.00476547	0	3000	6	CGacGaAGAcGACGA	0.348831	0.008
Rv1404	in	yes	38	15	38	gaaAcngTttc	0.0133792	0	200000	2	ATATAT	0.879843	1
Rv1404	in_and_expressed	no	4	1800	2	AAtGATAT	0.361677	1	2200	4	CGGCGAcnCAgCC	0.482063	0.27
Rv1404	in_and_expressed	yes	4	1100	2	ATTAAT	0.617286	1	4000	2	GTTAAC	0.985922	1
Rv1404	out	no	45	1.5e-11	34	gGcAAcngTTtcCn	0.00355154	0	8200	5	TTtTCGAaGTgGgtggAcgttACgcCG	0.148906	0.015
Rv1404	out	yes	45	0.36	26	GGaAAcagTTtCC	0.014545	0	160000	2	AGATCT	0.507998	1
Rv1423	all	no	380	0	380	CGACACGCCGn	1.11022e-15	0	1.7e-44	19	CGTCGtgaGaTTCACncTCG	0.0194386	0
Rv1423	all	yes	380	1.6e-229	380	nCGgCgcGcCGn	2.61613e-09	0	0.45	97	TCGnCGA	0.78933	1
Rv1423	in	no	99	6.7e-97	96	CGACACGCCgg	0.000330549	0	4.9e-10	8	CGTCGtGaGATTCACaCTCGgnG	0.139279	0
Rv1423	in	yes	99	1.1e-43	96	nCGgCgcGcCGn	0.0239084	0	58000	2	AAATTT	0.175329	1
Rv1423	in_and_expressed	no	7	110	7	GACACGC	0.356248	1	1300	4	AGACtGCCgCCaCCATgAG	0.909425	0.314
Rv1423	in_and_expressed	yes	7	8700	2	GTCGAC	0.871804	1	8700	2	GTGCAC	0.966217	1
Rv1423	out	no	281	5.4e-293	281	CGACACGCCGn	5.37568e-11	0	5.1e-18	22	CGacggtGAAaccggCGACG	0.42022	0
Rv1423	out	yes	281	1e-167	281	nCGgCgcGcCGn	5.41386e-07	0	1.6	171	tCGnCGa	0.297675	1
Rv1460	all	no	16	350	7	aCACCGGCAGT	0.845264	0	43	15	tAttggTCgAC	0.628816	0.051
Rv1460	all	yes	16	22000	2	GCCGGC	0.119494	1	56000	2	GTCGAC	0.138713	1
Rv1460	in	no	4	1500	4	TTGTaCcCGA	0.921621	0	1600	4	GAACGC	0.423872	1
Rv1460	in	yes	4	4100	4	GTGCAC	0.98301	1	9700	2	TGTACA	0.248253	1
Rv1460	out	no	12	82	11	TgCCGgtGA	0.451939	0.185	9700	12	TttGgtggngacATTtngGtt	0.665781	0
Rv1460	out	yes	12	31000	2	GTCGAC	0.135547	1	12000	2	GCCGGC	0.117007	1
Rv1473A	all	no	217	0	199	cgntGATCTTGatg	0.404733	0	3.6e-44	120	gatGATCa	0.250135	1
Rv1473A	all	yes	217	6.6e-263	210	nGATCatGATCn	0.0459738	0	1.4e-31	129	ntGATCan	0.878533	1
Rv1473A	in	no	31	5.3e-45	27	ngAtCAAGATCacc	0.495973	0	0.34	16	GaTGATCaCgncGA	0.540355	0
Rv1473A	in	yes	31	1.3e-27	27	tGATCatGATCa	0.436471	0	18000	2	AATATT	0.797041	1
Rv1473A	out	no	186	0	181	catCAAGATCancg	0.437656	0	2.9e-43	122	tGATCatcncggncg	0.133653	0
Rv1473A	out	yes	186	8.9e-220	185	nGATCatGATCn	0.082688	0	6.3e-31	116	ntGATCan	0.696213	1
Rv1556	all	no	22	5.1e-27	21	gGaACggnnCcGTACCG	0.0329341	0	460	3	ATTnCcGAtgccGGTGTTGA	0.232883	0
Rv1556	all	yes	22	3.4e-17	21	GGtACggnnccGTaCC	0.0423998	0	25000	2	ATTtcAAT	0.942933	1
Rv1556	in	no	10	0.00049	9	gGaACnngagcGTACCG	0.107314	0	1700	7	GAACcTGtCAA	0.802596	0.001
Rv1556	in	yes	10	0.019	9	GGtACgcnngcGTaCC	0.132059	0	19000	2	ACTAGT	0.9106	1
Rv1556	out	no	12	3.5e-10	12	CGGTACtGggccGTtCc	0.186815	0	7.6	8	accATTgCgAtcCCG	0.288697	0
Rv1556	out	yes	12	0.001	12	GGtACgGcgCcGTaCC	0.216044	0	6100	2	ATTtaAAT	0.937485	1
Rv1626	all	no	3	290	3	AACtGCtggCGaTC	0.739203	0	420	3	tGAAAA	0.603008	1
Rv1626	all	yes	3	5800	2	GgTaAcC	0.899169	1	5600	2	TgCCGGcA	0.993512	1
Rv1626	out	no	3	290	3	AACtGCtggCGaTC	0.739203	0	420	3	tGAAAA	0.603008	1
Rv1626	out	yes	3	5800	2	GaTtAtC	0.899169	1	5600	2	TgCCGGcA	0.993512	1
Rv1674c	all	no	24	1e-25	21	gtTCAAtTGAttGnTggn	0.548432	0	7900	7	GGcCAGGtTGA	0.438872	0
Rv1674c	all	yes	24	1.8e-14	23	cnancnaTCAATTGAtngntng	0.227634	0	65000	2	TGATCA	0.364836	1
Rv1674c	in	no	8	3.2e-05	8	GtTCcATTGAgngaTnG	0.677597	0	11000	8	CGCCgC	0.807794	1
Rv1674c	in	yes	8	0.083	7	TCaATtGA	0.215569	1	17000	2	ATGACGTCAT	0.67461	0.03
Rv1674c	out	no	16	4.2e-13	13	aTcAATTGAttGnT	0.89878	0	180	8	GtatcGgCGAgGnTG	0.346082	0
Rv1674c	out	yes	16	1.1e-08	14	catTCAATTGAttg	0.734119	0	22000	2	TGATCA	0.371718	1
Rv1675c	all	no	10	4.6e-14	10	gACagtGTCaGgcCGaTGACA	0.5329	0	210	3	TTgACGTCgtActgCtCGA	0.316671	0
Rv1675c	all	yes	10	4.8e-07	9	TGTCagcgcgctGACA	0.332075	0	9100	3	TTgTcggAgAA	0.679095	0
Rv1675c	in	no	3	760	3	CTGTCA	0.460415	1	2800	3	tGTCAG	0.967127	1
Rv1675c	in	yes	3	690	3	CTGtCAG	0.460415	1	2700	2	CGATCG	0.264846	1
Rv1675c	out	no	7	2.3e-09	7	GAcAatGTCAGGcCGatGACAttgA	0.61718	0	250	5	atcGcCacAtgGTGgtgCcCcAacCGCA	0.839987	0
Rv1675c	out	yes	7	0.00033	7	AaTGTCagcgcgctGACAtT	0.489725	0	6000	2	AaATtT	0.91318	1
Rv1719	all	no	160	3.6e-108	149	cgcCCGCAtcGcGGgan	1.48887e-05	0	0.00021	52	ggCGGtgncggtGgcGacCgc	0.351463	0.004
Rv1719	all	yes	160	6.3e-98	158	gcCCgcantgcGGgc	6.76656e-05	0	280000	2	TCTTAAGA	0.298664	1
Rv1719	in	no	29	0.47	19	aCCGtAtcgtGGGcg	0.241298	0	2600	5	TgcCATtGTGggccAGaTTA	0.828244	0
Rv1719	in	yes	29	250000	2	TCGCGA	0.245617	1	250000	2	CGATCG	0.224695	1
Rv1719	out	no	131	1.7e-89	115	cgcCCgCAtcGcGGgcn	0.000118468	0	0.039	44	CGgcGgcgncGgtGnCGAcCn	0.366663	0.007
Rv1719	out	yes	131	9.9e-84	131	gcCCgCantGcGGgc	0.000642385	0	65000	26	CGACGTCG	0.930332	0.181
Rv1773c	all	no	7	630	7	GACaAC	0.965431	1	6500	4	TTCCgtCagTAgCCGGCA	0.951731	0
Rv1773c	all	yes	7	13000	6	GnAtTnC	0.465986	1	16000	2	TCGCGA	0.607375	1
Rv1773c	in	no	3	3500	3	aTTCCttncaTA	0.950056	0	4100	2	ATTGCA	0.638852	1
Rv1773c	in	yes	3	2300	2	TGCAaTGCA	0.598581	0.002	4100	2	GTCGAC	0.964346	1
Rv1773c	out	no	4	800	4	TACCGGACgCGgCTnGCGgT	0.372221	0	1900	4	TTGCGGCT	0.533422	1
Rv1773c	out	yes	4	5200	2	TGTTcAACA	0.37094	1	8600	2	TGCCGGCA	0.497541	0.045
Rv1776c	all	no	201	6.5e-22	201	aTCgCa	0.0710886	1	0.028	77	CgcCGaCgacntCgc	0.424477	0.003
Rv1776c	all	yes	201	0.003	77	ntcgCAccgTGcgan	0.000765227	0	7.3	38	TCGnCGA	0.984896	1
Rv1776c	in	no	26	0.2	10	AggTTcATcaTgcgagtCTgcnCnTgCt	0.665436	0	9900	6	attAnCgCCtaGAagAtnaCg	0.869701	0
Rv1776c	in	yes	26	39000	2	AGATCT	0.223332	1	56000	2	ATTaatAAT	0.862725	1
Rv1776c	in_and_expressed	no	3	690	3	GaCAagTnnTGGnCgAnA	0.69448	0.026	1500	3	AcGCTGA	0.480701	1
Rv1776c	in_and_expressed	yes	3	4300	2	AtAnTcT	0.325302	1	7500	2	ACgcGT	0.371191	1
Rv1776c	out	no	175	8.5e-20	174	aTCgCa	0.0919877	1	70	23	gtGnTgAtCAcCatg	0.197769	0
Rv1776c	out	yes	175	0.00085	170	tCGnCGa	0.215681	1	1600	46	gCAcggTGc	0.14607	0.132
Rv1816	all	no	612	0	612	ngnGagCGgtGcTCtCg	0	0	6.4e-22	8	ATGaGGTGGGGGTACCnCCCGCTTGCGG	0.357846	0.005
Rv1816	all	yes	612	9.9e-297	612	aGagCgccGctCt	0	0	5.8e-09	169	cGgTgAcCg	0.240172	0.326
Rv1816	in	no	122	5.7e-102	116	gGaGAGCacCGctCn	1.9718e-11	0	1.6e-12	8	ATgaGGTGGGGGcACCtcCCgCTTGCGG	0.35695	0
Rv1816	in	yes	122	7e-69	122	cgnGagCggcGctCncg	4.09905e-12	0	250000	6	cAaGcGGtgGGggccCCcaCCgCtTg	0.887515	0
Rv1816	out	no	490	0	489	cGaGAgCacCGctC	0	0	0.003	67	CgAcgtCGAcGacca	0.000663308	0.061
Rv1816	out	yes	490	4.3e-196	490	GagCggcGctC	0	0	4.8e-07	141	cGgTcAcCg	0.623022	0.338
Rv1828	all	no	19	1.7e-25	16	TgaagGTctgGTTGAcGTtGAgcG	0.0282736	0	8.4	5	TGgTGCacATCGACAaCaC	0.879587	0
Rv1828	all	yes	19	8e-11	16	acgcTcaacgTcaacttgAcgttgAgcgt	0.0176204	0	21000	2	ATCGAT	0.912645	1
Rv1828	in	no	6	1.4	6	TCaaCcTcaACctGAg	0.338427	0	1100	6	AtGTaGnTG	0.859843	1
Rv1828	in	yes	6	5500	6	TCtGccTgAgcCtGA	0.338427	0	13000	2	ATGaCAT	0.843709	1
Rv1828	out	no	13	6.3e-14	11	aCGcTCaACgTCAACcagACctt	0.0911473	0	53	10	aAGtTCGaCg	0.831257	0.002
Rv1828	out	yes	13	0.096	11	TcaAcGTcaacttgACgTtgA	0.0549086	0	37000	2	GACGTC	0.940015	1
Rv1846c	all	no	14	3.8e-32	14	tctACGACaccgtGTAGTAGac	0.0480072	0	7000	3	ATcAAnCAaA	0.920113	0
Rv1846c	all	yes	14	5.8e-16	14	ACtACacnctGTaGT	0.0392743	0	47000	2	GTTtaAAC	0.150058	1
Rv1846c	in	no	7	1.7e-08	7	CTACgACaccctGTAGTAGa	0.0892815	0	990	3	ATcAAnCAaA	0.919898	0
Rv1846c	in	yes	7	2e-06	7	TACtACacngtGTaGTA	0.078452	0	9000	2	AACGTT	0.0701602	1
Rv1846c	out	no	7	1.4e-07	7	TcTaCGACagggtGTAGTAGt	0.278271	0	1800	4	TCGACGgT	0.016035	1
Rv1846c	out	yes	7	0.0061	7	TACtACagcctGTaGTA	0.278271	0	9700	2	GACGTC	0.710848	1
Rv1956	all	no	42	1.1e-35	42	gatATcGgctncggcctaTac	0.000767819	0	3600	14	CgaCATCGTg	0.328223	0
Rv1956	all	yes	42	1.3e-11	27	CgATATcG	0.00114757	1	0.17	21	ATcGgctgcagcCgAT	0.0187043	0
Rv1956	in	no	20	3.5e-08	20	atATcGgnCtgagcCtATa	0.0136268	0	14000	4	TGaaCCAaTGATcGGaAacttcCA	0.50244	0
Rv1956	in	yes	20	0.083	20	tATaGgccnnggcCtATa	0.0178601	0	44000	2	TATATA	0.694179	1
Rv1956	out	no	22	3.2e-13	18	atATcGgcTncGGcCtAT	0.0440446	0	32	15	GatgaCGAtga	0.41317	0
Rv1956	out	yes	22	3.1e-06	22	ATcGgctnnagcCgAT	0.0730963	0	170	6	CGATATCG	0.167423	1
Rv1985c	all	no	218	0.012	11	CatAAtTgtACCnACngcaaTaTCAgaA	0.319048	0	0.47	19	aGGGnCgttGGTCCccaacnG	0.646249	0
Rv1985c	all	yes	218	2900000	2	ACATTtAATGT	0.880664	0	3700000	2	AATATcaATATT	0.553939	0
Rv1985c	in	no	27	8600	23	CGCtAaTg	0.795137	1	26000	8	ctGGAtAAtTT	0.885266	0
Rv1985c	in	yes	27	67000	2	AAATTT	0.982191	1	130000	2	ATAaaTAT	0.791148	1
Rv1985c	out	no	191	0.0062	14	GaAatCgtgAAntCtTCAtC	0.0124515	0	0.0049	23	aGgGcCgttgGtCcccAacngnagGgcg	0.278723	0
Rv1985c	out	yes	191	1800000	2	ACATTaAATGT	0.886146	0	3100000	2	AAAGCTTT	0.0888006	1
Rv1990c	all	no	420	3.8e-174	419	cGaCAtcGncg	2.49947e-07	0	0.08	5	ACcAGtgAcccGTATTctGTCCAgcTgC	0.911115	0.002
Rv1990c	all	yes	420	6.5e-169	420	GtCancgncgntGaC	2.82801e-05	0	440000	38	GaCaatGtC	0.190522	0
Rv1990c	in	no	99	6.5e-32	92	cGnCaannnccatGaCancg	0.0533245	0	51000	7	GCcaCCAaAccGACGTGnaTCAcacTga	0.359714	0.005
Rv1990c	in	yes	99	1.2e-10	59	tGtCanngncnntGaCa	0.0046634	0	640000	2	ATCGAT	0.878738	1
Rv1990c	in_and_expressed	no	19	10	19	tGatCGcCAtc	0.904243	0.039	180	19	CggaCAT	0.514816	1
Rv1990c	in_and_expressed	yes	19	17000	3	TGATCA	0.850538	1	56000	2	TGTgACA	0.957147	1
Rv1990c	out	no	321	3.2e-151	319	cGaCAtcGnCg	0.000212344	0	3.5e-06	59	gncGACaacgncgnCGACatc	0.104832	0
Rv1990c	out	yes	321	2.2e-141	320	GtCancgncgntGaC	7.78192e-05	0	80000	7	TGTTgAACA	0.61517	0.002
Rv1994c	all	no	162	5.1e-55	162	gntgAAcaaTtcngc	3.26333e-06	0	0.36	33	cgAtgntGnnGgCGttgAngg	0.0566428	0
Rv1994c	all	yes	162	3.1e-48	128	gctgAAcagTTcagc	2.58003e-05	0	200000	2	AATATATT	0.550062	1
Rv1994c	in	no	53	4.2e-08	53	cgcTgAActgTt	0.000166648	0	23000	9	CGaTGCAGTG	0.97656	0
Rv1994c	in	yes	53	55	53	gctgAAcagTTcagc	0.00416369	0	280000	2	AGATCT	0.143231	1
Rv1994c	in_and_expressed	no	6	18	6	aGTTgttTTCc	0.328432	0	1000	5	CaGgTgAaTT	0.897586	0.002
Rv1994c	in_and_expressed	yes	6	9800	2	GTGCAC	0.81327	1	13000	3	aAATTt	0.278498	1
Rv1994c	out	no	109	2.9e-51	105	aTnncgnngncgcTGAAcanttcngncg	0.00414942	0	14	7	TGTGgccTatcCGGCCgTGGctGCCGt	0.516296	0.044
Rv1994c	out	yes	109	3.9e-32	76	cgctgAActgTTcagcg	5.71554e-05	0	240000	2	AATATT	0.936799	1
Rv2009	all	no	67	1.3e-48	55	cgTTGnnccaCAacggntTTc	5.52192e-05	0	11000	6	gtCAtCGgcgaTgtTGCgGAta	0.181722	0
Rv2009	all	yes	67	1.1e-85	63	cgAAatccgtTGngncnCAacggatTTcg	8.48456e-06	0	350000	2	TGTACA	0.0581517	1
Rv2009	in	no	13	5.3e-06	12	GAAAnCcgttgtgCanCAacgaaTTTg	0.0479733	0	19000	4	GAgtgGAAaACcGaCAGaAAA	0.873212	0
Rv2009	in	yes	13	170	12	gAAAtccgtTGnnnnnCAacggaTTTc	0.0479733	0	30000	2	GAATTC	0.163141	1
Rv2009	out	no	54	2.1e-47	45	TTGtgccnCAacggatTTCG	0.00335787	0	4800	15	CggCAtcAcCGAcga	0.60907	0
Rv2009	out	yes	54	1.1e-60	52	cgaAatccgtTGtgccaCAacggatTtcg	0.000105498	0	210000	2	GATATC	0.220237	1
Rv2011c	all	no	308	6.7e-98	308	gccgngntggnCaannTGg	3.05813e-06	0	110	3	AAtGtGcAtGaCaAGTtACaGGTATTa	0.642427	0
Rv2011c	all	yes	308	9e-145	308	tGgcCannntGgcCa	1.76386e-06	0	1800000	2	TTGATCAA	0.991348	1
Rv2011c	in	no	63	2.2e-15	47	ncCagttcGGncaccgCGgtCAnantg	0.000281751	0	25	4	GgAGTATATtgCCAACaTAATaTgTaAA	0.931387	0
Rv2011c	in	yes	63	1.2	45	tGGcCannntGgCCa	0.0838942	0	88000	2	ATATAT	0.742162	1
Rv2011c	in_and_expressed	no	12	30	9	CgCgtTGCCgaT	0.985281	0.007	180	11	GnGAtCnAaGt	0.688724	0.194
Rv2011c	in_and_expressed	yes	12	24000	11	GnCAgncTGnC	0.958172	0.434	46000	2	GTCGAC	0.924198	1
Rv2011c	out	no	245	3.4e-143	244	tgGnCAanctGgccg	1.82538e-07	0	0.0024	51	gntGgnCnngctGgTgcnGaT	0.578353	0
Rv2011c	out	yes	245	4.4e-85	242	gcCaanttGgc	4.05376e-05	0	1000000	2	TTGATCAA	0.991983	1
Rv2021c	all	no	94	3.1e-43	68	cGacgtcGtcGncGanCanga	0.227764	0	42	7	AAttGgTCATGAAaC	0.827979	0
Rv2021c	all	yes	94	1.9e-14	94	gnCGnCgncGnCGnc	0.65777	0.085	630000	2	GAATTC	0.676532	1
Rv2021c	in	no	21	6.2e-05	21	tCgACAaCGnCgtgc	0.0167769	0	6200	11	gaCaancnCGgaGnCGAT	0.839681	0.011
Rv2021c	in	yes	21	29	21	gtCGacgtCGac	0.0373575	0.496	35000	2	GAATTC	0.659319	1
Rv2021c	out	no	73	2.6e-27	68	cGtcGgTGncG	0.539896	0	0.0011	25	cgTCGtcGtcGatcancAnCc	0.520636	0
Rv2021c	out	yes	73	1.1e-07	61	gncgtcgncGatCgncgacgnc	0.293682	0	370000	2	TCATGA	0.920458	1
Rv2034	all	no	401	3.9e-68	401	gngCtnACCga	7.51103e-08	0	0.029	65	GtcGncggngtcGTCGangat	0.27827	0.151
Rv2034	all	yes	401	4.5e-43	65	gtcgGTGCGCACcgac	0.00157611	0	0.00012	66	TCGnCGA	0.223472	1
Rv2034	out	no	399	6.3e-66	399	gtcGGTnaGcn	4.73631e-07	0	270	49	TCGaCGAcgtggtC	0.930778	0.252
Rv2034	out	yes	399	3.9e-44	385	GTnagcnnnngctnAC	9.33142e-13	0	0.015	63	TCGnCGA	0.238878	1
Rv2069	all	no	37	6700	9	aTttcgAtctctTnnACaAaa	0.637664	0	88000	9	AaTcgCatccgtTagAtT	0.611943	0
Rv2069	all	yes	37	240000	2	AGAAtTTCT	0.506019	1	310000	2	TTTgAAA	0.313691	1
Rv2069	in	no	10	690	5	TcAtcTGGttTcAgtttGaGAAAt	0.950344	0.001	32000	10	TACgATTT	0.42942	1
Rv2069	in	yes	10	28000	2	AATAcTATT	0.354501	1	43000	2	TGAATTCA	0.685836	1
Rv2069	out	no	27	12000	7	CCGAttTgtGGCaCCGgaAG	0.659814	0.01	19000	7	TCGGAtCTcTTgGTC	0.682664	0
Rv2069	out	yes	27	100000	2	TCAATTGA	0.805772	1	160000	2	GATATC	0.165669	1
Rv2250c	all	no	311	6.8e-120	311	ngnTGTaACg	2.58682e-14	0	3.7e-20	5	ATGACCGCCCACTACTGGGCTACGACAC	0.673994	0.284
Rv2250c	all	yes	311	3.7e-51	222	cGTnACg	5.05734e-10	1	0.34	5	ggTcgcaGCCCAgTAcTGGGCtacgAcc	0.638129	0.141
Rv2250c	in	no	111	6.9e-43	109	CGTtACAcnng	1.13309e-05	0	0.0012	5	GGGCGTGTCGTagCcCAGTAgTGGGCG	0.363868	0.091
Rv2250c	in	yes	111	1.7e-21	109	cGTnACg	2.95038e-05	1	450000	4	TcatnGCCCAcTAgTGGGCnatgA	0.336951	0.029
Rv2250c	in_and_expressed	no	11	7.1	11	GTaACgnT	0.110509	1	21	3	GgtGtGgtGTacGGGcAGGTaAGGCCGG	0.303565	0.421
Rv2250c	in_and_expressed	yes	11	8200	11	cGTtACg	0.0814991	1	26000	2	GCCCAcTAcTGGGC	0.0917402	0.024
Rv2250c	out	no	200	4.7e-67	200	gcGTtACAnc	1.27404e-08	0	4e-13	87	TCGaCGncgtcGtcG	0.341724	0.342
Rv2250c	out	yes	200	6.3e-19	200	cGTnACg	3.64185e-08	1	130000	32	TCGnCGA	0.0751105	1
Rv2324	all	no	351	4.8e-88	351	ngcgCAACaaatcgnngnn	0.000798745	0	0.0033	100	tcgtCGAngtCgnCG	0.244489	0.859
Rv2324	all	yes	351	2.8e-21	117	gCaaCgantcGttGc	0.0676142	0	2800	51	CGATCG	0.772326	1
Rv2324	out	no	350	7e-87	350	ngcgCAACaaatcgnngnn	0.000815695	0	0.031	17	ACtaCGAcGTGCTG	0.292219	0.001
Rv2324	out	yes	350	2.9e-21	104	gCaaCgantcGttGc	0.0462827	0	2500	51	CGATCG	0.771309	1
Rv2359	all	no	12	4.6e-24	12	ataATGAaaATCaTtTtCAncaagnnTt	0.686855	0	5700	12	TGcGcCgnCGc	0.340153	0
Rv2359	all	yes	12	1.5e-14	10	taaTGAaaATgATttTCAtta	0.562077	0	16000	2	GAAAACtGTTTTC	0.988737	0
Rv2359	in	no	5	2.5e-07	5	AATGAtAtTCATtTTCAatA	0.261176	0	6300	5	CCGGCCCA	0.106642	1
Rv2359	in	yes	5	0.1	5	AATGAaaATcAtttTCAtt	0.261176	0	12000	2	AcTAtT	0.970026	1
Rv2359	out	no	7	1.6e-06	7	CTagaTGAAaAtGATttTCAtcAtCa	0.510127	0	2000	7	CAGCCcaACC	0.985567	0
Rv2359	out	yes	7	0.13	7	TGAAaATnATtTTCA	0.472926	0	7200	2	TCATGA	0.272591	1
Rv2374c	all	no	14	3e-05	12	cgaAanccgttGccGcaCAaCgnntTTc	0.0347669	0	440	5	TAGCActCaaacGTctCgAGT	0.148363	0
Rv2374c	all	yes	14	16000	9	cgAAanncgtTGtngnaCAacgnntTTcg	0.0847987	0	17000	2	AACGTT	0.849517	1
Rv2374c	out	no	14	3e-05	12	cgaAanccgttGccGcaCAaCgnntTTc	0.0347669	0	440	5	TAGCActCaaccGTctCgAGT	0.148363	0
Rv2374c	out	yes	14	16000	9	cgAAanncgtTGtngnaCAacgnntTTcg	0.0847987	0	17000	2	AACGTT	0.849517	1
Rv2488c	all	no	3	880	2	GTTCAT	0.361937	1	1000	3	AACGCgT	0.992947	1
Rv2488c	all	yes	3	1500	2	ACGCGT	0.934038	1	4800	2	aGATCg	0.95523	1
Rv2506	all	no	24	5.4e-26	24	GTTAacgnCgntTAACcgg	0.0182544	0	50000	5	ATTTctcCGCgCTCggtTcG	0.841048	0
Rv2506	all	yes	24	2.2e-21	22	GTTAaccgcggtTAAC	0.0347978	0	22000	2	ATTAAT	0.993796	1
Rv2506	out	no	23	7.7e-26	22	tccnnGTTAacgnCggtTAACcg	0.045274	0	10000	8	CgaTCaaCctgnGAnaGGtt	0.824297	0
Rv2506	out	yes	23	5.9e-20	23	GTTAacggccgtTAAC	0.0273323	0	20000	2	ATTAAT	0.99371	1
Rv2610c	all	no	10	370	10	TGaCgAAA	0.0882696	1	4300	3	GACCCCaCCT	0.0784556	0
Rv2610c	all	yes	10	23000	2	GATCGATC	0.441696	1	29000	2	GGCgGCC	0.85638	1
Rv2610c	in	no	8	1900	3	GACCCCaCCT	0.0796263	0	10000	3	CcCacCCcCAtagGGc	0.596283	0
Rv2610c	in	yes	8	26000	2	CCGaTnAtCGG	0.502999	0.001	27000	2	CCCcAcTgGGG	0.948096	0
Rv2642	all	no	53	2.8e-75	47	AAncCgTTGtgcnaCAacannaTTc	3.33147e-05	0	980	12	GcGATCAtCGt	0.877382	0.002
Rv2642	all	yes	53	5.7e-34	43	anncgTTGtgccaCAAcgnnt	4.92148e-05	0	380000	2	ATCGAT	0.791044	1
Rv2642	out	no	52	5.3e-75	45	AAncCgTTGtgcnaCAacanntTTc	5.09791e-05	0	700	15	GtGaTCAtCGt	0.66136	0.002
Rv2642	out	yes	52	1.6e-34	43	anncgTTGtgccaCAAcgnnt	5.81834e-05	0	350000	2	GATATC	0.823196	1
Rv2703	all	no	7	15	5	AATAgcaAgCaATTTCAA	0.986061	0	970	5	TCCCgATATcG	0.317527	0
Rv2703	all	yes	7	8500	2	AATCGATT	0.477034	1	12000	2	GAATTC	0.764926	1
Rv2703	out	no	7	15	5	AATAgcaAgCgATTTCAA	0.986061	0	970	5	TCCCgATATcG	0.317527	0
Rv2703	out	yes	7	8500	2	AATCGATT	0.477034	1	12000	2	GAATTC	0.764926	1
Rv2745c	all	no	3	3000	2	ATTGAC	0.439118	1	3000	2	CAGTAA	0.239055	1
Rv2745c	all	yes	3	1700	2	AAGGCCTT	0.991795	1	2800	2	AACGTT	0.902138	1
Rv2779c	all	no	8	0.03	8	GtCGAAnAtctTnCG	0.343413	0	1100	7	GCTGgACa	0.666962	1
Rv2779c	all	yes	8	370	8	GaAcattgTtC	0.711929	0	5700	2	GAATTC	0.553205	1
Rv2779c	out	no	7	0.58	7	TgGaCGccGCGGTCGAaGAtC	0.389961	0	800	7	CGgATgCa	0.586634	1
Rv2779c	out	yes	7	1500	7	tGcAcattgTgCa	0.845898	0	3500	2	GAATTC	0.574448	1
Rv2788	all	no	43	5.6e-160	30	GgTGCCGGtGTTgccnAAcCCGAtgTTG	0.447247	0	1.3e-91	27	tGCCggtgtTgcCgAanCCGAtgTTgcc	0.649112	0
Rv2788	all	yes	43	1.2e-52	40	ncatttccGgcgcCggaaatgn	0.102187	0	2.8e-23	25	aAcnttGgCgncgcCaangTt	0.532245	0
Rv2788	in	no	3	10000	3	GgGTggCCGAA	0.759648	0	16000	2	CTGGTGCAC	0.936871	0.002
Rv2788	in	yes	3	5600	2	GTGCAC	0.924531	1	15000	2	TTCGAA	0.20197	1
Rv2788	out	no	40	8.9e-162	30	GgTGCCGGtGTTgccnAAcCCGAtgTTG	0.416774	0	2.5e-93	27	tGCCggtgtTgcCgAanCCGAtgTTgcc	0.619514	0
Rv2788	out	yes	40	1e-54	31	aAcgttGgCgncGcCaacgTt	0.618966	0	3.1e-30	32	TtgtCaatgCCGGcattGacaA	0.192384	0
Rv2827c	all	no	10	21	5	CACtTgAGctTGGA	0.825644	0	130	5	ActGACTTGAtTtCGgaaCGG	0.522331	0
Rv2827c	all	yes	10	7800	2	GAATTC	0.751954	1	7800	2	TGATCA	0.940153	1
Rv2827c	in	no	4	200	4	CAcTTgAGcTTGGA	0.759896	0	2400	4	AaTGAC	0.997937	1
Rv2827c	in	yes	4	6200	2	ACAtTGT	0.273426	1	8000	2	CTTAAG	0.852416	1
Rv2827c	out	no	6	83	5	CTTgaATTCGC	0.992921	0	140	5	ATGtGGTTt	0.196643	0
Rv2827c	out	yes	6	1700	2	GAATTC	0.784716	1	1700	2	TGATCA	0.930584	1
Rv2887	all	no	92	3.1e-88	77	TCAAnnncgTTGACa	0.000240097	0	56	17	CGcTGAtCangATCG	0.0718176	0
Rv2887	all	yes	92	2.3e-71	76	gTCAAnnnnnTTGAc	5.62754e-05	0	290000	2	ATATAT	0.992772	1
Rv2887	in	no	29	2.1e-14	23	tCAangtngTTGAcAt	0.0627039	0	5000	6	AcaggTccATTGACt	0.330678	0
Rv2887	in	yes	29	0.00019	21	gTCAannnnntTGAc	0.0280169	0	39000	2	ATATAT	0.762118	1
Rv2887	in_and_expressed	no	4	67	4	ATCCTTGACA	0.278987	0	2300	4	GCATAggA	0.93696	1
Rv2887	in_and_expressed	yes	4	6300	2	ACATGT	0.449021	1	6800	2	TTGCAA	0.706709	1
Rv2887	out	no	63	8.5e-65	51	tgTCAAcggnnTTGAcancn	0.000715494	0	0.0051	32	ttGncGAtCaCgtcG	0.281399	0.01
Rv2887	out	yes	63	1.4e-55	54	tgTCAAnnnnnTTGAca	0.000655446	0	120000	2	ATATAT	0.899544	1
Rv2912c	all	no	4	0.21	4	AaCTTAGATAGCGaTCAcTCG	0.259725	0	1100	4	CATtTCGggCAGcaC	0.126529	0
Rv2912c	all	yes	4	190	3	GCtAtCTaAGaTaGC	0.357838	0	3000	2	TGAaTCA	0.83765	1
Rv2912c	out	no	3	170	3	GCTatCtaAGaTGG	0.954864	0	1900	3	ACccGATT	0.706453	1
Rv2912c	out	yes	3	1100	2	ATCTtAGAT	0.388226	1	1500	2	TGAtTCA	0.842597	1
Rv2989	all	no	166	1.2e-72	112	tGaGatncnnnngCcCAnnnn	0.00146525	0	2.6e-06	40	GncGgtGTtGnCGAt	0.0975641	0
Rv2989	all	yes	166	7.8e-68	107	tGaGcnnnnnnngCtCa	0.00154188	0	330000	2	ACATTtAATGT	0.908923	1
Rv2989	in	no	54	0.0039	28	ntnnTGggtnngTgnggCTCa	0.301258	0	13000	7	CAAATCcGTcACCgC	0.23873	0
Rv2989	in	yes	54	130000	2	AATATT	0.486431	1	430000	2	AACCGGTT	0.414781	1
Rv2989	out	no	112	1.1e-59	90	ttGaGanggngnagCcCa	0.00213549	0	2.3	16	CCAnCgagctcGtgtTGTaGA	0.285212	0
Rv2989	out	yes	112	8.7e-57	86	tGaGctnnnnnagCtCa	0.000347202	0	290000	2	AATATT	0.608884	1
Rv3050c	all	no	13	18	7	ATaCCCAgtAncaacGgtATCGgaT	0.527873	0	10000	7	tGcTcaatCaaacCGGCAAt	0.0523858	0
Rv3050c	all	yes	13	84000	2	ATCcGAT	0.673421	1	41000	2	GAATTC	0.412612	1
Rv3050c	in	no	7	26	7	CGCCAA	0.836381	1	760	7	AAttCCCAGTA	0.555882	0
Rv3050c	in	yes	7	12000	2	ATTAAT	0.371557	1	12000	2	AATATT	0.593463	1
Rv3050c	out	no	6	140	6	CnAcCcACA	0.8858	1	8000	5	GtGCAAcGgctAtCgatctTC	0.228878	0
Rv3050c	out	yes	6	9100	2	ACCgGGT	0.875045	1	16000	2	GATCGCGATC	0.264027	0.083
Rv3058c	all	no	3	3	3	TTGACAcnCGTCA	0.399517	0	1300	3	AcAtgCGCAa	0.300493	0.002
Rv3058c	all	yes	3	36	3	TTGACgcgtGTCAA	0.399517	0	2000	2	aATATt	0.996621	1
Rv3066	all	no	35	4.6e-30	35	ncnTGtACAncnGtgCantc	0.000408755	0	4600	6	TGtCngnTGCcGaggCCAcCAncG	0.939554	0.001
Rv3066	all	yes	35	3.1e-18	30	TGnACanntGTnCA	0.00201452	0	72	8	TGTACA	0.181112	1
Rv3066	in	no	10	0.014	9	TGgACAaccGTaCa	0.29901	0	630	5	GTGTACA	0.637091	1
Rv3066	in	yes	10	4.6	10	TGTACA	0.319623	1	6400	2	TGTACA	0.484287	1
Rv3066	out	no	25	5.6e-18	25	TGTACAncnGtcca	0.00823972	0	1100	25	GctGAtcgCgG	0.0180617	0.113
Rv3066	out	yes	25	6e-11	20	TGTACA	0.0130524	1	45000	2	GAATTC	0.519753	1
Rv3124	all	no	10	0.0005	8	cGAAatcCcTTGtncaaCAaCgnaTtT	0.142688	0	360	6	GAtaCAAC	0.188237	1
Rv3124	all	yes	10	8000	2	GAATTC	0.619713	1	33000	2	aAATTt	0.101498	1
Rv3124	out	no	8	0.34	8	tTGCaGTagcGnAtnnncTtGncGctCA	0.343619	0	4000	4	GAAccCcGAAaCAAC	0.970882	0
Rv3124	out	yes	8	910	6	GAATTC	0.757805	1	15000	2	CGATCG	0.493709	1
Rv3133c	all	no	321	6.8e-133	319	gggGaCnTTnGnCnc	0.000268861	0	4.7	4	ATgAgGTCCaGGttcAcaAAGGAGacA	0.415794	0
Rv3133c	all	yes	321	3.1e-113	259	nggGaCnatnGtCccn	0.000545198	0	3700000	23	TCGaCGA	0.987864	1
Rv3133c	in	no	20	0.013	20	AAaGtCct	0.174045	1	3700	20	TtTgGtCaccG	0.554173	0
Rv3133c	in	yes	20	27000	2	ATCGAT	0.118202	1	27000	2	ACATGT	0.60113	1
Rv3133c	in_and_expressed	no	4	520	4	CAAAaGcCCC	0.0731798	0	1800	4	gCTCAC	0.968989	1
Rv3133c	in_and_expressed	yes	4	3000	2	ATCGAT	0.289924	1	12000	2	TGatCA	0.626031	1
Rv3133c	out	no	301	4.3e-121	301	ggtGaCnTTcGnCcc	0.000129883	0	11000	4	GaAAGCTCTCGAAGtCGGAG	0.815906	0.229
Rv3133c	out	yes	301	1.1e-107	239	nggGaCnatnGtCccn	0.000839992	0	5900000	22	TCGaCGA	0.950163	1
Rv3160c	all	no	26	20000	6	AttTGGATGgC	0.596086	0	110000	8	cGGTCATCGggaAT	0.757983	0
Rv3160c	all	yes	26	45000	2	AATGCATT	0.704443	1	63000	2	AATATT	0.673063	1
Rv3160c	in	no	12	1200	5	TactcAaTCCAATC	0.453957	0	21000	8	gGAntGnnGAnGAaC	0.552617	0
Rv3160c	in	yes	12	31000	2	AATAnTATT	0.608563	1	49000	2	TGAATTCA	0.143083	1
Rv3160c	out	no	14	29	14	tcGaTAatgGatTtA	0.793837	0	27000	14	CcgGaAAT	0.895615	1
Rv3160c	out	yes	14	39000	2	GTCGAC	0.348896	1	39000	2	TGCGCA	0.877206	1
Rv3167c	all	no	11	17	5	AAtccGTTGaTGcacaagGtgtTT	0.270235	0	3400	6	aGnAATTcgCA	0.858337	0
Rv3167c	all	yes	11	20000	2	ATTGnCAAT	0.778217	1	30000	2	GAATTC	0.620158	1
Rv3167c	in	no	5	640	4	AAGAAATtGgAaCAT	0.553913	0	2700	5	ATtCGCA	0.627694	1
Rv3167c	in	yes	5	2300	2	AAATTT	0.408297	1	8900	2	aACGTa	0.0891669	1
Rv3167c	out	no	6	150	4	TCgnCgACGtAATTCgCaAC	0.695755	0	100	6	GGtttCGgAtttCcgggcgtT	0.744594	0
Rv3167c	out	yes	6	4300	2	ATTGnCAAT	0.768031	1	9000	2	AAcGCgTT	0.830252	1
Rv3173c	all	no	12	30	12	CAAcggnCatCGaT	0.748275	0	11000	2	AGTAtACCGAcCaGTtTACAA	0.944591	0
Rv3173c	all	yes	12	19000	2	ATGCAT	0.279307	1	19000	2	GTATAC	0.859531	1
Rv3173c	in	no	6	39	6	CAAagTaCanCgAT	0.652479	0	370	6	gCCGTCA	0.207897	1
Rv3173c	in	yes	6	4300	2	GTAcACCGATCGGTgTAC	0.406196	0	5700	2	ATGCAT	0.230764	1
Rv3173c	out	no	6	210	6	GaTtTGGC	0.612561	1	380	6	AAGggtTG	0.0720596	1
Rv3173c	out	yes	6	9500	6	cGATCg	0.999959	1	11000	2	TCAAgcTTGA	0.948411	0.007
Rv3219	all	no	19	5.9	11	AcCCAcAtcaCCcgC	0.621924	0	1600	19	AgGgCAAa	0.34818	1
Rv3219	all	yes	19	3700	2	AAATTT	0.261913	1	19000	2	GATATC	0.779901	1
Rv3219	in	no	16	480	15	aGggCAAa	0.886299	1	1300	5	AaCcACAAgACccG	0.661782	0
Rv3219	in	yes	16	2800	2	AAATTT	0.262016	1	14000	2	GATATC	0.780002	1
Rv3219	out	no	3	960	2	ACCATT	0.668104	1	1700	2	AtCGGCAAtCTT	0.145649	0.063
Rv3219	out	yes	3	430	3	AAgcTT	0.052776	1	1300	2	CGATCG	0.835248	1
Rv3223c	all	no	36	360	9	cggcacttccaTGAccGcgcaCagCAg	0.7912	0	46000	19	gtTGgngtnggCggcGgtGa	0.683085	0
Rv3223c	all	yes	36	40000	2	AATATT	0.862209	1	100000	2	TTTcAAA	0.504704	1
Rv3223c	in	no	14	230	13	CAACGA	0.419225	1	1000	14	TcctCGgnaAT	0.334673	0.001
Rv3223c	in	yes	14	22000	2	AATATT	0.844104	1	62000	2	AGATCT	0.546552	1
Rv3223c	out	no	22	9200	6	GTTngTtaTGGtnncGaTatT	0.376099	0	20000	7	CGGAATcGCA	0.212659	0
Rv3223c	out	yes	22	48000	2	TTTcAAA	0.888284	1	50000	2	AATGCATT	0.986577	1
Rv3246c	all	no	89	1.4e-72	89	ntcGtnAccnaaccGTtAtc	0.0130396	0	120000	5	AtCaCTAagGTCaCAtcaATCACaAtC	0.682987	0
Rv3246c	all	yes	89	3.7e-18	87	gtnACngnncnGTnac	0.00042739	0	480000	2	TTCATGAA	0.915758	1
Rv3246c	in	no	60	1.3e-55	54	ggTcACggntnggTcaCgat	0.00386308	0	23000	9	catnAgtCACAtcnatcaCacTgGtaaC	0.874124	0
Rv3246c	in	yes	60	2.9e-10	59	GtnACcgnncgGTnaC	0.00989513	0	420000	2	AAAcTTT	0.956196	1
Rv3246c	out	no	29	2.3e-07	29	cnATcACGgtntGgtaaan	0.127237	0	150000	2	ACCGATcTGACCA	0.872153	0.024
Rv3246c	out	yes	29	38000	9	CGaTAtCG	0.999613	1	100000	2	GAATTC	0.11889	1
Rv3249c	all	no	417	6.6e-203	417	acnTcGACaac	8.52948e-07	0	9.6e-26	197	GTCgAngnngttGaC	0.000293046	0
Rv3249c	all	yes	417	3.4e-112	417	gacgTCGAcgtc	4.29799e-05	0	4e-47	128	GtCnAnnnnnTnGaC	0.000269781	0
Rv3249c	out	no	417	6.6e-203	417	acnTcGACaac	8.52948e-07	0	9.6e-26	197	GTCgAngnngttGaC	0.000293046	0
Rv3249c	out	yes	417	3.4e-112	417	gacgTCGAcgtc	4.29799e-05	0	4e-47	128	GtCnAnnnnnTnGaC	0.000269781	0
Rv3260c	all	no	10	19	5	GCGACACGCCGA	0.268517	0	1700	3	AAnTTcCCAGatT	0.753984	0
Rv3260c	all	yes	10	27000	2	aAATTc	0.306438	1	24000	2	AGATCT	0.146601	1
Rv3260c	in	no	8	140	5	ACCCaAAcGCGCgGgagCcGC	0.494566	0	2000	8	anTnACAgCaaancgcCaGn	0.165763	0
Rv3260c	in	yes	8	15000	2	AGATCT	0.146914	1	20000	2	TGAatTCA	0.866583	1
Rv3260c	in_and_expressed	no	6	42	6	ACcCnAacGCGcgGgagCcGC	0.383508	0	3400	2	TTcCATCAA	0.590973	0.001
Rv3260c	in_and_expressed	yes	6	9200	2	TgATcA	0.613296	1	6800	2	GTTAAC	0.162136	1
Rv3286c	all	no	30	38	6	TnGtGGtgCGnCAgaTtcCaACacTcAA	0.626247	0	610	15	CGgCaagaTCggCGA	0.999641	0
Rv3286c	all	yes	30	130000	2	ATCGAT	0.887885	1	130000	2	TTCGAA	0.0762821	1
Rv3286c	out	no	30	38	6	TnGaGGtgCGnCAgaTtcCaACacTgAA	0.626247	0	610	15	CGgCaagaTCggCGA	0.999641	0
Rv3286c	out	yes	30	130000	2	ATCGAT	0.887885	1	130000	2	TTCGAA	0.0762821	1
Rv3291c	all	no	13	380	5	tGtattgTGTatctCCGAgaTtGaCGgT	0.622059	0	1800	13	tcgTcTTnGaG	0.653298	0
Rv3291c	all	yes	13	40000	2	TGGCCA	0.843718	1	39000	2	GCGCGC	0.998758	1
Rv3291c	in	no	8	84	8	GGCCatGa	0.765493	0.104	1300	7	TtCTGatcaCctTTC	0.209856	0
Rv3291c	in	yes	8	12000	2	GCGCGC	0.998776	1	5800	7	tGGCCa	0.959887	1
Rv3291c	out	no	5	880	5	CACCGa	0.93998	1	3200	5	cATTTC	0.932541	1
Rv3291c	out	yes	5	5900	2	GCcGTACcGC	0.973475	0.066	6900	2	CGACGTCG	0.844789	1
Rv3405c	all	no	15	0.16	8	gTGgTGTAGTCAccgganT	0.539498	0	83	15	GttaTtGaCGG	0.478479	0.001
Rv3405c	all	yes	15	9600	2	AATATT	0.335069	1	32000	2	GATATC	0.962627	1
Rv3405c	in	no	4	860	4	ATTGTTGG	0.974972	1	1900	4	AACCAa	0.953513	1
Rv3405c	in	yes	4	2600	2	ATGCAT	0.328857	1	6500	2	GATATC	0.964722	1
Rv3405c	out	no	11	0.88	7	GTGtTGTAGTCACCgaagT	0.61231	0	2.8	7	tGCCGGAgttGtcgcCGCCgAgGTT	0.947193	0.009
Rv3405c	out	yes	11	10000	8	GtTGtcgaCAaC	0.0720038	0	16000	2	AACGTT	0.332786	1
Rv3414c	all	no	8	590	8	CGTTnC	0.652048	1	6800	8	CgaTGACA	0.352671	1
Rv3414c	all	yes	8	25000	2	CGCAATATTGCG	0.984785	0.009	30000	2	CGGcggCCG	0.789848	1
Rv3414c	out	no	8	590	8	CGTTnC	0.652048	1	6800	8	CgaTGACA	0.352671	1
Rv3414c	out	yes	8	25000	2	CGCAATATTGCG	0.984785	0.018	30000	2	CGGccgCCG	0.789848	1
Rv3416	all	no	18	2.1e-06	13	aagctGTTGtgccaCAagggatTTc	0.0339401	0	5000	6	GncGGnttCGgATT	0.130513	0
Rv3416	all	yes	18	770	14	aAanccgtTGtgncaCAacggntTt	0.0871183	0	28000	2	AACGTT	0.892073	1
Rv3416	in	no	6	150	6	GAaAtTGaAA	0.783259	0.007	3400	6	AGAcGTT	0.664228	1
Rv3416	in	yes	6	3900	2	GAATTC	0.833784	1	3900	2	AACGTT	0.889447	1
Rv3416	out	no	12	0.014	12	cGTTGtgccncAaggGaTTtc	0.0534982	0	280	6	ATTCgtcgaCaATc	0.608843	0
Rv3416	out	yes	12	810	11	TTggncnccAA	0.188832	1	36000	2	AGCGCT	0.329672	1
Rv3488	all	no	307	0	298	cgncgcCGATATCG	0	0	3.7e-61	18	CgAagCCGAtGTTGttGttgCCgatGTT	0.160179	0
Rv3488	all	yes	307	0	296	CGATATCG	0	1	3.7e-08	51	CgAcgTcG	0.934248	0.536
Rv3488	in	no	76	2.8e-97	69	gCCGATATCGn	3.0149e-05	0	18000	6	CccGttTngAaCatCTCccGgAacgatT	0.905164	0
Rv3488	in	yes	76	1.3e-95	70	CGATATCG	5.44603e-05	1	95000	2	ATATAT	0.96817	1
Rv3488	out	no	231	0	229	gncgcCGATATCGnc	1.11022e-16	0	2.8e-58	18	CgAagCCGAtgTTGttGttgCCgatGTT	0.161144	0
Rv3488	out	yes	231	0	231	cgncgnCGATATCGncgncg	0	0	5.9e-09	40	nCaAngtCGacnTtGn	0.424558	0
Rv3557c	all	no	14	1.5e-07	8	TcnacAgCAAGCGCTtGnTc	0.0980578	0	980	14	anCTGCgcCca	0.0785469	0.173
Rv3557c	all	yes	14	1.7e-06	8	AgCAAGCGCTTGcT	0.0980578	0	22000	2	ATTAAT	0.802482	1
Rv3557c	out	no	14	1.5e-07	8	TcnacAgCAAGCGCTtGnTc	0.0980578	0	980	14	anCTGCgcCca	0.0785469	0.194
Rv3557c	out	yes	14	1.7e-06	8	AgCAAGCGCTTGcT	0.0980578	0	22000	2	ATTAAT	0.802482	1
Rv3574	all	no	428	3.3e-308	334	nnGAACnnGTtncng	4.10245e-10	0	2.6e-09	6	AcaTCCCCgAAtTGATAGTTGATGGTCA	0.407127	0.002
Rv3574	all	yes	428	4.3e-296	342	cnggAACnnGTTccng	1.04682e-09	0	71000	50	GtCGncgacgnCGaC	0.414471	0.021
Rv3574	in	no	107	6.4e-57	63	acTggAACgnGTTCn	0.0150599	0	12	27	ttGgCGgTGatGacG	0.807557	0.546
Rv3574	in	yes	107	4.5e-49	81	nnactggAACnnGTTccagtnn	0.00115054	0	430000	2	AATATT	0.699157	1
Rv3574	in_and_expressed	no	17	0.003	6	aAcgAGAAcgTGTTcCA	0.192801	0	10000	6	aACGGGTnGCA	0.89908	0
Rv3574	in_and_expressed	yes	17	17	12	AACgcGTT	0.574421	1	27000	2	AAGCTT	0.917129	1
Rv3574	out	no	321	6.3e-243	264	nnGAACgnGTtncng	8.28621e-08	0	3.3e-11	65	TcGtCGacGttGanctcGncg	0.213046	0.289
Rv3574	out	yes	321	1.7e-228	320	cnngAACnnGTTcnng	2.37845e-08	0	3200000	2	ATGATCAT	0.921067	1
Rv3597c	all	no	305	0.1	6	GCGGAgTATATCtccaacnTAaTATatg	0.275763	0	0.25	92	CGnCgAattCG	0.479045	0.337
Rv3597c	all	yes	305	610	37	GAATTC	0.729548	1	16000000	2	CGTCGACG	0.201508	0.948
Rv3597c	out	no	305	0.1	6	GCGGAcTATATCtccaacnTAaTATagg	0.275763	0	0.25	92	CGnCgAattCG	0.479045	0.29
Rv3597c	out	yes	305	610	37	GAATTC	0.729548	1	16000000	2	CGTCGACG	0.201508	0.928
Rv3676	all	no	9	7.7e-09	9	TGTGaCgcaggTCACagactt	0.446212	0	170	9	AtttgGctCACGAta	0.407146	0
Rv3676	all	yes	9	0.00011	9	tGTGAtncgngTCACa	0.370182	0	16000	2	AATATT	0.791354	1
Rv3676	in	no	7	2.6e-05	7	AcTGTGAtgcAcaTCACa	0.47696	0	5400	7	GGTGGaCG	0.00645112	1
Rv3676	in	yes	7	0.052	7	TGTGAtgtacaTCACA	0.440674	0	15000	2	TTTGtCAAA	0.877209	1
Rv3681c	all	no	78	1.3e-46	57	CTGngaatttgCTGtgagat	0.000405125	0	12000	8	AtaatTAGctTtGcaATCG	0.439568	0
Rv3681c	all	yes	78	6.9e-06	59	CaGcnaattngCtG	0.000221244	0	99000	2	AATATATT	0.916268	1
Rv3681c	in	no	41	5.3e-24	28	aancCTGtgAatttGCTGanna	0.0293226	0	11000	4	tATtCAtTTTCcCTAnaccTgtATTcgT	0.648646	0
Rv3681c	in	yes	41	1.2	21	CaGnnaattnnCtG	0.0372886	0	74000	2	ATTAAT	0.750616	1
Rv3681c	out	no	37	1e-08	37	gCTGtgaatttgCTg	0.00629252	0	530	5	aGATGAtTTaCaCCTAatgCa	0.806236	0
Rv3681c	out	yes	37	100000	2	ACATTtAATGT	0.943843	0	150000	2	TTTgAAA	0.280487	1
Rv3736	all	no	255	2.7e-149	254	CAagncggcgTTGAC	1.70404e-08	0	0.066	61	GgTGacgtCGgcGnt	0.363437	0.017
Rv3736	all	yes	255	5.5e-118	254	tCAAcnccgngTTGa	2.25236e-07	0	130000	40	TCGnCGA	0.447893	1
Rv3736	in	no	57	7.6e-24	47	GtCAAagcCgagttgAC	0.00108376	0	39	4	TGATCAcCGTTTCtaTTTCCA	0.437284	0
Rv3736	in	yes	57	1.1e-08	50	GTcAAnnccgnnTTgAC	0.00332643	0	230000	2	TATCGATA	0.501581	1
Rv3736	out	no	198	3.6e-95	178	CAAcnccgnnTTGACc	7.08412e-05	0	1.2e-08	64	CGatgtcGgCGatGa	0.516276	0.117
Rv3736	out	yes	198	4.4e-106	198	tCAAcncggngTTGa	2.90888e-07	0	1300	60	TCGnCGA	0.541686	1
Rv3765c	all	no	115	8.2e-05	17	AAatCCgtTgTGCnnCAACg	0.00944157	0	0.17	10	TgTGTgctaGCTGTGAnttcG	0.209308	0
Rv3765c	all	yes	115	600000	2	AAATGCATTT	0.798951	0	910000	2	GATATATC	0.249039	1
Rv3765c	in	no	41	5.6	9	CTgTGtggnAGCTGTGaatccGc	0.328156	0	23000	9	CGATTgCG	0.444677	1
Rv3765c	in	yes	41	48000	2	GCCGCGGC	0.790554	0.874	160000	2	CGCCGGCG	0.711341	0.987
Rv3765c	in_and_expressed	no	5	1.9	5	TGTGTcctagCTGTgacaccGcgaTCA	0.591848	0	1600	3	TAcGAgttGaTaanGgaA	0.484012	0
Rv3765c	in_and_expressed	yes	5	7500	2	CTTAAG	0.823936	1	8300	2	GATtATC	0.853667	1
Rv3765c	out	no	74	1.3e-24	36	AatncgTTgnngcncangggatTtcgnn	0.000623937	0	1500	8	CGACAgTGcCcAanacgnCgTTgT	0.415231	0
Rv3765c	out	yes	74	360000	2	ATATAT	0.250168	1	260000	36	AatccgtTgngncncAacggatT	0.00156844	0
Rv3830c	all	no	134	3.5e-136	134	ttGnCAannntGnCg	0.010612	0	3e-19	12	tGCCGgtGTTGgCgAAgCCgaggTTGa	0.150626	0
Rv3830c	all	yes	134	2.1e-118	126	ntGnCaannttGnCan	0.0227905	0	8.3e-07	114	nttGnCaan	0.365348	1
Rv3830c	in	no	50	7.7e-38	50	ttTGtCAantntGnCgnc	0.066339	0	2100	7	TgaCCACCGGtgCCGCCGGC	0.572708	0.365
Rv3830c	in	yes	50	4.8e-19	50	gnnntGtCannnntGaCannnc	0.218853	0	410000	2	ACAaTGT	0.191728	1
Rv3830c	out	no	84	1.6e-105	83	cnggaacGnCAanantGnCAn	0.0116445	0	8.6e-17	10	GatGCCGgTGTTGGCgaagCCcggGTTG	0.0907063	0.029
Rv3830c	out	yes	84	3.7e-67	84	tGnCaannttGnCa	0.0129575	0	29	63	ttGnCaa	0.477498	1
Rv3849	all	no	197	1.2e-178	197	ngngtTTGCtGg	0.00361542	0	3.4e-56	31	CCgatgTTGnngntgCCggngTTggCca	0.310179	0
Rv3849	all	yes	197	3.2e-39	197	tttGCaaa	0.0107808	1	110000	28	CaAtaTtG	0.831728	1
Rv3849	in	no	42	8.6e-33	42	gTTTGCtG	0.225302	1	20000	8	AgTTGCTG	0.483854	1
Rv3849	in	yes	42	2600	40	CaGcAattgctG	0.286496	0	160000	2	AGAACGTTCT	0.333398	0.002
Rv3849	in_and_expressed	no	12	0.0042	12	aTTTGCTG	0.689539	1	4600	10	CGGCaAAc	0.795413	1
Rv3849	in_and_expressed	yes	12	7100	3	AACGTT	0.65496	1	18000	2	AATATT	0.750062	1
Rv3849	out	no	155	7.2e-140	155	tgnntTTGCtGgncn	0.00465015	0	3.8e-41	20	CCgatGTTGccgntgCCCagGTT	0.0876464	0
Rv3849	out	yes	155	1.6e-32	155	tttGCaaa	0.00752	1	1.5e-07	18	tgTcGgcgcCGgcaatgcCGgcgcCgAca	0.15531	0.082
Rv3855	all	no	46	2.7e-06	11	CGtCgAgGannTCgACgccgtGTtGA	0.163083	0	89000	16	TCGGTGaccgAtTt	0.4474	0
Rv3855	all	yes	46	16	13	TCaACacngtGTtGA	0.19701	0	2000000	2	TGCCGGCA	0.125455	0.281
Rv3855	in	no	17	330	15	CGATagtg	0.699398	1	27000	7	GGCGtTGaCGA	0.19154	0.002
Rv3855	in	yes	17	48000	2	CTGcCAG	0.924407	1	48000	2	GGTgACC	0.540485	1
Rv3855	out	no	29	1.7e-06	11	CGtCcAgGagnTCGACaccgtGTtG	0.143674	0	890	13	tCGntGACcG	0.751149	0.032
Rv3855	out	yes	29	0.33	11	TCaACaccgtGTtGA	0.356504	0	39000	7	CGGTcACCG	0.966597	0.016
Rv3862c	all	no	5	1200	5	GgCaTAgCgaACCA	0.63658	0	950	5	CGATtA	0.110837	1
Rv3862c	all	yes	5	9300	2	AcTAaT	0.150252	1	10000	2	ATCGAT	0.562882	1
Rv3862c	in	no	5	1200	5	GgCaTAcCgaACCA	0.63658	0	950	5	CGATgA	0.110837	1
Rv3862c	in	yes	5	9300	2	AcTAaT	0.150252	1	10000	2	ATCGAT	0.562882	1
