# Supplementary material for: The DNA-binding network of Mycobacterium tuberculosis
Source: Nat Commun. 2015 Jan 12;6:5829. doi: 10.1038/ncomms6829 (PMC4301838; doi:10.1038/ncomms6829)
Supplement: Supplementary Data 5 — Table of all peaks with associated peak scores for the "control peak" dataset [file ncomms6829-s6.xlsx]

## Sheet: Sheet1
Supplementary Table 5 – table of all peaks with associated peak scores for the “control peak” dataset.
Sample	Class	Center	Score
Rv0560c_B564	Minus	72	0.395525			Heading	Explanation
Rv0560c_B564	Plus	699	0.374817			Sample Sample ID of the TF induced dataset that generated the peak
Rv0560c_B564	Plus	6397	0.294409			Class The wiggle track strand that produced the peak (one of: Plus, Minus, Combo, Final)
Rv0560c_B564	Plus	11737	0.24683			Center Genomic loci of the center point of the peak
Rv0560c_B564	Minus	11845	0.259395			Score The score for the peak, in the range 0..1
Rv0560c_B564	Plus	13565	0.239417
Rv0560c_B564	Plus	14602	0.328444
Rv0560c_B564	Plus	15221	0.329002
Rv0560c_B564	Minus	15299	0.272268
Rv0560c_B564	Plus	18103	0.335117
Rv0560c_B564	Plus	21054	0.392817
Rv0560c_B564	Minus	21159	0.447761
Rv0560c_B564	Plus	22229	0.316512
Rv0560c_B564	Minus	22354	0.404846
Rv0560c_B564	Plus	29918	0.333544
Rv0560c_B564	Minus	30036	0.301745
Rv0560c_B564	Plus	33823	0.281532
Rv0560c_B564	Plus	34630	0.340115
Rv0560c_B564	Minus	34739	0.430275
Rv0560c_B564	Plus	35097	0.167556
Rv0560c_B564	Combo	35219	0.267736
Rv0560c_B564	Final	35221	0.131204
Rv0560c_B564	Minus	35283	0.0743552
Rv0560c_B564	Plus	41755	0.243734
Rv0560c_B564	Minus	41843	0.121342
Rv0560c_B564	Minus	50750	0.14557
Rv0560c_B564	Minus	58089	0.947538
Rv0560c_B564	Combo	58093	0.824538
Rv0560c_B564	Final	58093	0.0234011
Rv0560c_B564	Plus	58095	0.96838
Rv0560c_B564	Plus	59340	0.341253
Rv0560c_B564	Minus	59442	0.22649
Rv0560c_B564	Plus	64608	0.265972
Rv0560c_B564	Minus	64711	0.303349
Rv0560c_B564	Plus	72043	0.429714
Rv0560c_B564	Minus	72156	0.33664
Rv0560c_B564	Minus	74149	0.378307
Rv0560c_B564	Minus	98197	0.442333
Rv0560c_B564	Plus	102798	0.281187
Rv0560c_B564	Plus	105109	0.35462
Rv0560c_B564	Minus	105228	0.33658
Rv0560c_B564	Plus	135772	0.455764
Rv0560c_B564	Minus	136952	0.421039
Rv0560c_B564	Plus	137235	0.399025
Rv0560c_B564	Plus	139918	0.276684
Rv0560c_B564	Minus	140055	0.283264
Rv0560c_B564	Minus	149419	0.37286
Rv0560c_B564	Plus	156383	0.310264
Rv0560c_B564	Plus	167000	0.277847
Rv0560c_B564	Minus	167134	0.237102
Rv0560c_B564	Minus	174619	0.18229
Rv0560c_B564	Plus	182233	0.254529
Rv0560c_B564	Plus	190007	0.441444
Rv0560c_B564	Minus	190147	0.439657
Rv0560c_B564	Plus	196072	0.08819
Rv0560c_B564	Combo	196096	0.315301
Rv0560c_B564	Final	196096	0.194571
Rv0560c_B564	Minus	196123	0.185355
Rv0560c_B564	Plus	196562	0.452604
Rv0560c_B564	Combo	196627	0.379869
Rv0560c_B564	Final	196637	0.475206
Rv0560c_B564	Minus	196682	0.514822
Rv0560c_B564	Minus	197066	0.191272
Rv0560c_B564	Plus	198567	0.261273
Rv0560c_B564	Minus	198688	0.227165
Rv0560c_B564	Plus	200949	0.438093
Rv0560c_B564	Combo	200985	0.428294
Rv0560c_B564	Final	200987	0.357123
Rv0560c_B564	Minus	201055	0.32386
Rv0560c_B564	Plus	201416	0.0351547
Rv0560c_B564	Minus	201838	0.122198
Rv0560c_B564	Plus	203578	0.260601
Rv0560c_B564	Minus	208757	0.239673
Rv0560c_B564	Minus	210582	0.37515
Rv0560c_B564	Plus	210844	0.269757
Rv0560c_B564	Minus	210929	0.282529
Rv0560c_B564	Plus	215477	0.336092
Rv0560c_B564	Minus	216041	0.258588
Rv0560c_B564	Minus	229413	0.445281
Rv0560c_B564	Plus	235665	0.436421
Rv0560c_B564	Plus	256896	0.403641
Rv0560c_B564	Minus	261653	0.302009
Rv0560c_B564	Plus	262207	0.323273
Rv0560c_B564	Minus	270837	0.269491
Rv0560c_B564	Minus	276119	0.309848
Rv0560c_B564	Plus	285224	0.397276
Rv0560c_B564	Minus	285345	0.435381
Rv0560c_B564	Plus	290651	0.343136
Rv0560c_B564	Minus	296845	0.231338
Rv0560c_B564	Minus	301424	0.225669
Rv0560c_B564	Plus	326791	0.390156
Rv0560c_B564	Minus	326899	0.36874
Rv0560c_B564	Minus	336326	0.0623586
Rv0560c_B564	Plus	339585	0.344928
Rv0560c_B564	Plus	340063	0.204922
Rv0560c_B564	Minus	340208	0.28661
Rv0560c_B564	Plus	341419	0.302983
Rv0560c_B564	Minus	341562	0.259202
Rv0560c_B564	Plus	360782	0.22708
Rv0560c_B564	Minus	360881	0.323257
Rv0560c_B564	Plus	370862	0.409951
Rv0560c_B564	Plus	373045	0.178774
Rv0560c_B564	Plus	373268	0.407129
Rv0560c_B564	Plus	377790	0.330406
Rv0560c_B564	Minus	377933	0.300767
Rv0560c_B564	Plus	385851	0.236803
Rv0560c_B564	Minus	385963	0.230429
Rv0560c_B564	Plus	394966	0.583124
Rv0560c_B564	Minus	395087	0.324663
Rv0560c_B564	Plus	396223	0.236756
Rv0560c_B564	Minus	407861	0.335137
Rv0560c_B564	Plus	411736	0.301248
Rv0560c_B564	Plus	426965	0.453445
Rv0560c_B564	Combo	427008	0.452211
Rv0560c_B564	Final	427009	0.399374
Rv0560c_B564	Minus	427053	0.377587
Rv0560c_B564	Minus	435625	0.227107
Rv0560c_B564	Plus	439120	0.271358
Rv0560c_B564	Combo	439150	0.310372
Rv0560c_B564	Final	439150	0.279847
Rv0560c_B564	Minus	439245	0.277821
Rv0560c_B564	Plus	452588	0.297631
Rv0560c_B564	Plus	463906	0.297071
Rv0560c_B564	Minus	464028	0.379635
Rv0560c_B564	Plus	466305	0.228888
Rv0560c_B564	Minus	466427	0.351053
Rv0560c_B564	Plus	484084	0.0860875
Rv0560c_B564	Minus	484154	0.2631
Rv0560c_B564	Minus	484608	0.0794696
Rv0560c_B564	Plus	484717	0.133552
Rv0560c_B564	Plus	485413	0.0342742
Rv0560c_B564	Minus	485597	0.102517
Rv0560c_B564	Final	485676	0.0442208
Rv0560c_B564	Combo	485757	0.0368456
Rv0560c_B564	Minus	485954	0.362427
Rv0560c_B564	Minus	486136	0.322085
Rv0560c_B564	Plus	486307	0.0942866
Rv0560c_B564	Minus	486400	0.104156
Rv0560c_B564	Plus	487747	0.310954
Rv0560c_B564	Minus	487830	0.383978
Rv0560c_B564	Plus	489395	0.0571053
Rv0560c_B564	Combo	489415	0.228104
Rv0560c_B564	Final	489478	0.112459
Rv0560c_B564	Minus	489536	0.0743361
Rv0560c_B564	Minus	507739	0.300937
Rv0560c_B564	Plus	508340	0.307505
Rv0560c_B564	Minus	520526	0.300555
Rv0560c_B564	Plus	521001	0.324752
Rv0560c_B564	Combo	521016	0.692874
Rv0560c_B564	Final	521025	0.410069
Rv0560c_B564	Minus	521051	0.338893
Rv0560c_B564	Minus	523384	0.451249
Rv0560c_B564	Minus	524479	0.271243
Rv0560c_B564	Plus	528571	0.341215
Rv0560c_B564	Plus	534413	0.241772
Rv0560c_B564	Minus	534524	0.31047
Rv0560c_B564	Plus	537353	0.319531
Rv0560c_B564	Final	537365	0.409947
Rv0560c_B564	Combo	537381	0.501062
Rv0560c_B564	Minus	537403	0.465099
Rv0560c_B564	Plus	539055	0.144231
Rv0560c_B564	Combo	539599	0.116517
Rv0560c_B564	Plus	539633	0.170037
Rv0560c_B564	Final	539670	0.172795
Rv0560c_B564	Minus	539733	0.117533
Rv0560c_B564	Minus	540167	0.121984
Rv0560c_B564	Final	541446	0.118444
Rv0560c_B564	Combo	541455	0.118695
Rv0560c_B564	Minus	541477	0.0757406
Rv0560c_B564	Plus	541531	0.0310287
Rv0560c_B564	Minus	541765	0.440452
Rv0560c_B564	Minus	545346	0.44373
Rv0560c_B564	Plus	546095	0.422325
Rv0560c_B564	Plus	548297	0.304323
Rv0560c_B564	Minus	550792	0.307176
Rv0560c_B564	Plus	552748	0.233594
Rv0560c_B564	Minus	552877	0.269524
Rv0560c_B564	Plus	553330	0.116621
Rv0560c_B564	Combo	553404	0.289817
Rv0560c_B564	Final	553427	0.209194
Rv0560c_B564	Minus	553446	0.229726
Rv0560c_B564	Plus	554349	0.275934
Rv0560c_B564	Final	554388	0.280312
Rv0560c_B564	Combo	554409	0.350663
Rv0560c_B564	Minus	554430	0.219996
Rv0560c_B564	Plus	555223	0.467306
Rv0560c_B564	Plus	560191	0.0220636
Rv0560c_B564	Final	560262	0.0852508
Rv0560c_B564	Combo	560269	0.173153
Rv0560c_B564	Minus	560318	0.0688386
Rv0560c_B564	Plus	573665	0.469232
Rv0560c_B564	Combo	573723	0.498529
Rv0560c_B564	Final	573723	0.460226
Rv0560c_B564	Minus	573779	0.443003
Rv0560c_B564	Plus	577125	0.507665
Rv0560c_B564	Combo	577190	0.511107
Rv0560c_B564	Final	577190	0.541536
Rv0560c_B564	Minus	577244	0.600887
Rv0560c_B564	Plus	580010	0.285738
Rv0560c_B564	Minus	580135	0.294051
Rv0560c_B564	Plus	583928	0.224841
Rv0560c_B564	Plus	585409	0.260658
Rv0560c_B564	Combo	585478	0.325724
Rv0560c_B564	Final	585478	0.270992
Rv0560c_B564	Minus	585532	0.22443
Rv0560c_B564	Plus	591866	0.424183
Rv0560c_B564	Final	591888	0.431122
Rv0560c_B564	Combo	591910	0.448408
Rv0560c_B564	Minus	591971	0.432933
Rv0560c_B564	Plus	592756	0.276988
Rv0560c_B564	Minus	592885	0.163138
Rv0560c_B564	Plus	598439	0.0480796
Rv0560c_B564	Final	598789	0.00409499
Rv0560c_B564	Combo	598791	0.181755
Rv0560c_B564	Minus	598902	0.0242731
Rv0560c_B564	Plus	598910	0.212636
Rv0560c_B564	Plus	599597	0.0853949
Rv0560c_B564	Combo	599637	0.3472
Rv0560c_B564	Final	599665	0.210401
Rv0560c_B564	Minus	599704	0.232115
Rv0560c_B564	Plus	601691	0.422773
Rv0560c_B564	Combo	601741	0.353526
Rv0560c_B564	Final	601760	0.397507
Rv0560c_B564	Minus	601825	0.468217
Rv0560c_B564	Plus	604611	0.44821
Rv0560c_B564	Combo	604661	0.371857
Rv0560c_B564	Final	604662	0.402145
Rv0560c_B564	Minus	604748	0.415014
Rv0560c_B564	Minus	605147	0.277818
Rv0560c_B564	Minus	610089	0.37072
Rv0560c_B564	Plus	614055	0.269518
Rv0560c_B564	Minus	614188	0.312278
Rv0560c_B564	Plus	615900	0.357034
Rv0560c_B564	Minus	616006	0.399262
Rv0560c_B564	Minus	627111	0.278131
Rv0560c_B564	Plus	632848	0.295498
Rv0560c_B564	Minus	632965	0.274838
Rv0560c_B564	Plus	633353	0.305798
Rv0560c_B564	Plus	637798	0.336935
Rv0560c_B564	Combo	650825	0.432944
Rv0560c_B564	Final	650825	0
Rv0560c_B564	Minus	650828	0.881598
Rv0560c_B564	Minus	650924	0.40519
Rv0560c_B564	Plus	651082	0.832319
Rv0560c_B564	Combo	651157	0.401239
Rv0560c_B564	Final	651157	0
Rv0560c_B564	Minus	651172	0.867021
Rv0560c_B564	Plus	651445	0.953104
Rv0560c_B564	Combo	651445	0.721879
Rv0560c_B564	Final	651445	0
Rv0560c_B564	Plus	656702	0.239932
Rv0560c_B564	Plus	730644	0.287021
Rv0560c_B564	Minus	730778	0.219165
Rv0560c_B564	Plus	732412	0.198263
Rv0560c_B564	Plus	742726	0.270403
Rv0560c_B564	Minus	742828	0.246668
Rv0560c_B564	Plus	749247	0.303735
Rv0560c_B564	Minus	759576	0.330815
Rv0560c_B564	Plus	764855	0.279731
Rv0560c_B564	Plus	779256	0.141629
Rv0560c_B564	Plus	780183	0.368566
Rv0560c_B564	Minus	781422	0.256118
Rv0560c_B564	Minus	782813	0.40457
Rv0560c_B564	Plus	784230	0.310207
Rv0560c_B564	Minus	784359	0.227871
Rv0560c_B564	Plus	784617	0.347386
Rv0560c_B564	Plus	791339	0.451408
Rv0560c_B564	Minus	791453	0.367654
Rv0560c_B564	Plus	835199	0.208928
Rv0560c_B564	Plus	845713	0.333989
Rv0560c_B564	Minus	845820	0.288924
Rv0560c_B564	Plus	848293	0.110239
Rv0560c_B564	Combo	848617	0.108664
Rv0560c_B564	Minus	848673	0.0134256
Rv0560c_B564	Plus	848729	0.0460392
Rv0560c_B564	Plus	848730	0.0460454
Rv0560c_B564	Plus	848730	0.0460453
Rv0560c_B564	Plus	848730	0.0366581
Rv0560c_B564	Plus	848730	0.0357626
Rv0560c_B564	Minus	848770	0.0285159
Rv0560c_B564	Minus	848770	0.0278521
Rv0560c_B564	Minus	848770	0.02765
Rv0560c_B564	Minus	848772	0.0161901
Rv0560c_B564	Final	848775	0.04541
Rv0560c_B564	Plus	849248	0.0254252
Rv0560c_B564	Plus	902443	0.41729
Rv0560c_B564	Minus	902559	0.468724
Rv0560c_B564	Plus	912987	0.235139
Rv0560c_B564	Minus	913097	0.206603
Rv0560c_B564	Plus	913773	0.268904
Rv0560c_B564	Minus	913864	0.275757
Rv0560c_B564	Minus	920412	0.27684
Rv0560c_B564	Plus	924523	0.131642
Rv0560c_B564	Minus	924626	0.305012
Rv0560c_B564	Plus	963414	0.293469
Rv0560c_B564	Minus	963514	0.277942
Rv0560c_B564	Plus	974839	0.294522
Rv0560c_B564	Minus	974976	0.266319
Rv0560c_B564	Plus	1001100	0.314679
Rv0560c_B564	Minus	1001201	0.257491
Rv0560c_B564	Plus	1041576	0.261296
Rv0560c_B564	Minus	1041706	0.350847
Rv0560c_B564	Minus	1043082	0.315705
Rv0560c_B564	Plus	1063418	0.263892
Rv0560c_B564	Plus	1068913	0.316161
Rv0560c_B564	Minus	1098452	0.116973
Rv0560c_B564	Plus	1101908	0.075172
Rv0560c_B564	Combo	1102133	0.142504
Rv0560c_B564	Minus	1102146	0.0250007
Rv0560c_B564	Plus	1102877	0.0815343
Rv0560c_B564	Final	1102925	0.039935
Rv0560c_B564	Minus	1103189	0.200358
Rv0560c_B564	Plus	1103314	0.355866
Rv0560c_B564	Final	1103385	0.364096
Rv0560c_B564	Combo	1103400	0.32909
Rv0560c_B564	Minus	1103441	0.353884
Rv0560c_B564	Plus	1104251	0.0358531
Rv0560c_B564	Minus	1104283	0.0341694
Rv0560c_B564	Plus	1105170	0.0748328
Rv0560c_B564	Minus	1105318	0.0738802
Rv0560c_B564	Final	1105509	0.0123034
Rv0560c_B564	Combo	1105514	0.0735317
Rv0560c_B564	Minus	1105676	0.198027
Rv0560c_B564	Plus	1106110	0.0742216
Rv0560c_B564	Minus	1106202	0.104434
Rv0560c_B564	Minus	1117541	0.283705
Rv0560c_B564	Plus	1122401	0.412374
Rv0560c_B564	Minus	1122505	0.247601
Rv0560c_B564	Plus	1192295	0.163558
Rv0560c_B564	Minus	1192388	0.350616
Rv0560c_B564	Plus	1199875	0.181034
Rv0560c_B564	Plus	1200835	0.541803
Rv0560c_B564	Minus	1200989	0.400747
Rv0560c_B564	Minus	1203243	0.277852
Rv0560c_B564	Plus	1204554	0.162128
Rv0560c_B564	Combo	1204794	0.178284
Rv0560c_B564	Plus	1204814	0.348848
Rv0560c_B564	Final	1204855	0.334179
Rv0560c_B564	Minus	1204947	0.340793
Rv0560c_B564	Plus	1207985	0.311044
Rv0560c_B564	Plus	1214351	0.571294
Rv0560c_B564	Combo	1214422	0.570051
Rv0560c_B564	Final	1214439	0.619432
Rv0560c_B564	Minus	1214480	0.6242
Rv0560c_B564	Plus	1219709	0.271142
Rv0560c_B564	Plus	1227414	0.280748
Rv0560c_B564	Plus	1232509	0.430688
Rv0560c_B564	Plus	1240089	0.659934
Rv0560c_B564	Final	1240141	0.524651
Rv0560c_B564	Combo	1240143	0.591875
Rv0560c_B564	Minus	1240207	0.49525
Rv0560c_B564	Plus	1274089	0.386295
Rv0560c_B564	Minus	1274215	0.341823
Rv0560c_B564	Minus	1276660	0.330714
Rv0560c_B564	Plus	1282460	0.31743
Rv0560c_B564	Minus	1282575	0.308846
Rv0560c_B564	Plus	1286291	0.394428
Rv0560c_B564	Plus	1299766	0.332057
Rv0560c_B564	Minus	1299897	0.386099
Rv0560c_B564	Plus	1303291	0.260809
Rv0560c_B564	Minus	1303418	0.372626
Rv0560c_B564	Minus	1304587	0.329891
Rv0560c_B564	Plus	1313482	0.357468
Rv0560c_B564	Minus	1313612	0.330348
Rv0560c_B564	Plus	1377301	0.349157
Rv0560c_B564	Minus	1377449	0.402494
Rv0560c_B564	Plus	1381667	0.403092
Rv0560c_B564	Plus	1460720	0.0707148
Rv0560c_B564	Minus	1460938	0.401752
Rv0560c_B564	Plus	1462174	0.242814
Rv0560c_B564	Plus	1462774	0.302236
Rv0560c_B564	Minus	1462887	0.376998
Rv0560c_B564	Plus	1463197	0.310738
Rv0560c_B564	Minus	1463289	0.297528
Rv0560c_B564	Minus	1464053	0.301099
Rv0560c_B564	Plus	1471690	0.287535
Rv0560c_B564	Combo	1471734	0.624441
Rv0560c_B564	Final	1471767	0.389637
Rv0560c_B564	Minus	1471802	0.299625
Rv0560c_B564	Combo	1472761	0.10872
Rv0560c_B564	Final	1472761	0
Rv0560c_B564	Minus	1472805	0.0202276
Rv0560c_B564	Minus	1472917	0.0121471
Rv0560c_B564	Minus	1472917	0.0114717
Rv0560c_B564	Minus	1472918	0.012069
Rv0560c_B564	Minus	1472918	0.0119503
Rv0560c_B564	Plus	1473558	0.123735
Rv0560c_B564	Minus	1473631	0.385919
Rv0560c_B564	Plus	1473808	0.391896
Rv0560c_B564	Plus	1474196	0.144548
Rv0560c_B564	Minus	1474274	0.240931
Rv0560c_B564	Plus	1474464	0.541136
Rv0560c_B564	Minus	1474624	0.0948729
Rv0560c_B564	Minus	1475482	0.176344
Rv0560c_B564	Plus	1475933	0.0688384
Rv0560c_B564	Final	1476002	0.021749
Rv0560c_B564	Minus	1476027	0.0364077
Rv0560c_B564	Combo	1476187	0.0673421
Rv0560c_B564	Plus	1476620	0.0419589
Rv0560c_B564	Plus	1482619	0.241324
Rv0560c_B564	Minus	1500406	0.425857
Rv0560c_B564	Plus	1501308	0.451316
Rv0560c_B564	Plus	1563649	0.275815
Rv0560c_B564	Combo	1563689	0.354571
Rv0560c_B564	Final	1563689	0.319038
Rv0560c_B564	Minus	1563735	0.328175
Rv0560c_B564	Plus	1573900	0.290453
Rv0560c_B564	Minus	1574019	0.314842
Rv0560c_B564	Minus	1670425	0.246328
Rv0560c_B564	Plus	1691441	0.0959527
Rv0560c_B564	Minus	1691652	0.0524805
Rv0560c_B564	Final	1691665	0.072213
Rv0560c_B564	Combo	1691795	0.0775116
Rv0560c_B564	Plus	1692130	0.558167
Rv0560c_B564	Minus	1692229	0.267373
Rv0560c_B564	Plus	1692250	0.15479
Rv0560c_B564	Plus	1692698	0.317058
Rv0560c_B564	Combo	1692781	0.405848
Rv0560c_B564	Final	1692784	0.390241
Rv0560c_B564	Minus	1692809	0.402226
Rv0560c_B564	Plus	1693462	0.0177237
Rv0560c_B564	Plus	1695452	0.199687
Rv0560c_B564	Minus	1695676	0.311769
Rv0560c_B564	Plus	1695725	0.517327
Rv0560c_B564	Minus	1695854	0.444957
Rv0560c_B564	Final	1695887	0.0886073
Rv0560c_B564	Combo	1695974	0.206201
Rv0560c_B564	Minus	1696089	0.172208
Rv0560c_B564	Plus	1696983	0.147855
Rv0560c_B564	Minus	1697048	0.176295
Rv0560c_B564	Plus	1697328	0.466202
Rv0560c_B564	Final	1697369	0.460603
Rv0560c_B564	Combo	1697384	0.457323
Rv0560c_B564	Minus	1697462	0.395688
Rv0560c_B564	Minus	1698064	0.375277
Rv0560c_B564	Plus	1735789	0.201032
Rv0560c_B564	Combo	1735803	0.438942
Rv0560c_B564	Final	1735841	0.232941
Rv0560c_B564	Minus	1735848	0.0824023
Rv0560c_B564	Plus	1794176	0.357403
Rv0560c_B564	Minus	1794283	0.223231
Rv0560c_B564	Minus	1810635	0.25315
Rv0560c_B564	Plus	1834287	0.344955
Rv0560c_B564	Minus	1834425	0.350803
Rv0560c_B564	Minus	1842324	0.172242
Rv0560c_B564	Plus	1850365	0.337579
Rv0560c_B564	Plus	1866325	0.279983
Rv0560c_B564	Minus	1866463	0.306628
Rv0560c_B564	Plus	1934516	0.27752
Rv0560c_B564	Minus	1934639	0.24686
Rv0560c_B564	Plus	2031935	0.448881
Rv0560c_B564	Final	2032008	0.422549
Rv0560c_B564	Combo	2032009	0.466686
Rv0560c_B564	Minus	2032043	0.423598
Rv0560c_B564	Minus	2048061	0.207819
Rv0560c_B564	Plus	2052772	0.249615
Rv0560c_B564	Minus	2052909	0.257036
Rv0560c_B564	Minus	2054416	0.360706
Rv0560c_B564	Plus	2068361	0.290506
Rv0560c_B564	Minus	2078385	0.259898
Rv0560c_B564	Plus	2120557	0.286746
Rv0560c_B564	Minus	2120691	0.391741
Rv0560c_B564	Plus	2121736	0.219017
Rv0560c_B564	Combo	2121767	0.28741
Rv0560c_B564	Final	2121799	0.33857
Rv0560c_B564	Minus	2121818	0.382529
Rv0560c_B564	Plus	2122572	0.123867
Rv0560c_B564	Plus	2122866	0.173482
Rv0560c_B564	Minus	2123019	0.097517
Rv0560c_B564	Plus	2123940	0.33339
Rv0560c_B564	Plus	2133801	0.153144
Rv0560c_B564	Minus	2165685	0.158844
Rv0560c_B564	Plus	2168598	0.264666
Rv0560c_B564	Combo	2168629	0.512358
Rv0560c_B564	Final	2168650	0.378612
Rv0560c_B564	Minus	2168686	0.376622
Rv0560c_B564	Plus	2170762	0.21871
Rv0560c_B564	Final	2170818	0.251083
Rv0560c_B564	Combo	2170854	0.407605
Rv0560c_B564	Minus	2170919	0.207085
Rv0560c_B564	Plus	2221864	0.313741
Rv0560c_B564	Plus	2268461	0.165384
Rv0560c_B564	Combo	2268516	0.363666
Rv0560c_B564	Final	2268516	0.214145
Rv0560c_B564	Minus	2268576	0.114503
Rv0560c_B564	Minus	2362042	0.322904
Rv0560c_B564	Plus	2366878	0.146732
Rv0560c_B564	Minus	2367013	0.148605
Rv0560c_B564	Plus	2368553	0.397543
Rv0560c_B564	Minus	2368673	0.311218
Rv0560c_B564	Plus	2400493	0.257738
Rv0560c_B564	Plus	2405448	0.270684
Rv0560c_B564	Combo	2405544	0.364534
Rv0560c_B564	Final	2405544	0.298333
Rv0560c_B564	Minus	2405601	0.278235
Rv0560c_B564	Minus	2421692	0.290315
Rv0560c_B564	Minus	2436025	0.457654
Rv0560c_B564	Minus	2451175	0.372907
Rv0560c_B564	Plus	2451554	0.381967
Rv0560c_B564	Minus	2451670	0.273361
Rv0560c_B564	Plus	2453304	0.259005
Rv0560c_B564	Combo	2453346	0.421589
Rv0560c_B564	Final	2453346	0.334285
Rv0560c_B564	Minus	2453382	0.31727
Rv0560c_B564	Plus	2458784	0.364824
Rv0560c_B564	Final	2458867	0.384408
Rv0560c_B564	Combo	2458868	0.425129
Rv0560c_B564	Minus	2458903	0.370374
Rv0560c_B564	Plus	2464190	0.0797353
Rv0560c_B564	Plus	2465415	0.413553
Rv0560c_B564	Minus	2465533	0.174788
Rv0560c_B564	Plus	2472446	0.387179
Rv0560c_B564	Minus	2472554	0.486647
Rv0560c_B564	Plus	2475109	0.379052
Rv0560c_B564	Minus	2475189	0.291969
Rv0560c_B564	Plus	2492414	0.287144
Rv0560c_B564	Minus	2492558	0.278813
Rv0560c_B564	Minus	2507894	0.303542
Rv0560c_B564	Plus	2517682	0.12429
Rv0560c_B564	Minus	2517811	0.186218
Rv0560c_B564	Plus	2539534	0.380828
Rv0560c_B564	Plus	2563549	0.416959
Rv0560c_B564	Minus	2577660	0.324523
Rv0560c_B564	Plus	2579751	0.198152
Rv0560c_B564	Minus	2579787	0.0543074
Rv0560c_B564	Plus	2611515	0.0229882
Rv0560c_B564	Minus	2611551	0.204927
Rv0560c_B564	Plus	2612432	0.220165
Rv0560c_B564	Minus	2612584	0.304436
Rv0560c_B564	Plus	2613690	0.119829
Rv0560c_B564	Final	2613727	0.196122
Rv0560c_B564	Combo	2613766	0.332987
Rv0560c_B564	Minus	2613803	0.163603
Rv0560c_B564	Minus	2614031	0.266156
Rv0560c_B564	Plus	2616832	0.0216264
Rv0560c_B564	Minus	2616876	0.0416154
Rv0560c_B564	Minus	2623344	0.313308
Rv0560c_B564	Plus	2632112	0.400846
Rv0560c_B564	Minus	2632264	0.349011
Rv0560c_B564	Minus	2632414	0.404081
Rv0560c_B564	Minus	2633032	0.073919
Rv0560c_B564	Minus	2633384	0.414824
Rv0560c_B564	Plus	2633589	0.0410532
Rv0560c_B564	Plus	2634074	0.445375
Rv0560c_B564	Minus	2634589	0.112754
Rv0560c_B564	Plus	2650524	0.361354
Rv0560c_B564	Minus	2650646	0.3724
Rv0560c_B564	Plus	2686976	0.332177
Rv0560c_B564	Minus	2687077	0.483538
Rv0560c_B564	Plus	2692463	0.0198714
Rv0560c_B564	Combo	2692476	0.166313
Rv0560c_B564	Final	2692476	0.0446862
Rv0560c_B564	Minus	2692542	0.0219434
Rv0560c_B564	Plus	2752792	0.128517
Rv0560c_B564	Combo	2752841	0.298453
Rv0560c_B564	Final	2752868	0.193666
Rv0560c_B564	Minus	2752880	0.153696
Rv0560c_B564	Minus	2756635	0.508373
Rv0560c_B564	Plus	2807557	0.078919
Rv0560c_B564	Minus	2807686	0.121477
Rv0560c_B564	Plus	2851616	0.404887
Rv0560c_B564	Minus	2851743	0.305285
Rv0560c_B564	Plus	2870646	0.218738
Rv0560c_B564	Plus	2924946	0.470742
Rv0560c_B564	Minus	2925053	0.394499
Rv0560c_B564	Plus	2963350	0.23449
Rv0560c_B564	Minus	3019672	0.303303
Rv0560c_B564	Minus	3028877	0.330516
Rv0560c_B564	Plus	3030923	0.325477
Rv0560c_B564	Minus	3031062	0.304459
Rv0560c_B564	Plus	3045331	0.458616
Rv0560c_B564	Minus	3045453	0.340374
Rv0560c_B564	Minus	3149572	0.271493
Rv0560c_B564	Minus	3237514	0.185433
Rv0560c_B564	Plus	3242744	0.0611416
Rv0560c_B564	Plus	3266921	0.400329
Rv0560c_B564	Plus	3283068	0.290186
Rv0560c_B564	Minus	3283167	0.247386
Rv0560c_B564	Plus	3283842	0.154189
Rv0560c_B564	Plus	3297349	0.30523
Rv0560c_B564	Minus	3297469	0.260019
Rv0560c_B564	Plus	3300453	0.077564
Rv0560c_B564	Final	3300470	0.117313
Rv0560c_B564	Combo	3300472	0.220602
Rv0560c_B564	Minus	3300608	0.0929879
Rv0560c_B564	Plus	3301594	0.0904018
Rv0560c_B564	Plus	3305983	0.363503
Rv0560c_B564	Plus	3308387	0.396238
Rv0560c_B564	Combo	3308447	0.350658
Rv0560c_B564	Final	3308470	0.317959
Rv0560c_B564	Minus	3308514	0.314431
Rv0560c_B564	Plus	3312059	0.404165
Rv0560c_B564	Plus	3312559	0.0204303
Rv0560c_B564	Minus	3312807	0.0806395
Rv0560c_B564	Plus	3332526	0.356098
Rv0560c_B564	Plus	3362839	0.176739
Rv0560c_B564	Combo	3362892	0.32171
Rv0560c_B564	Final	3362915	0.237107
Rv0560c_B564	Minus	3362934	0.230455
Rv0560c_B564	Plus	3374934	0.340365
Rv0560c_B564	Plus	3377422	0.242981
Rv0560c_B564	Minus	3377532	0.229897
Rv0560c_B564	Plus	3379887	0.147064
Rv0560c_B564	Combo	3379962	0.375552
Rv0560c_B564	Final	3379962	0.242935
Rv0560c_B564	Minus	3379971	0.21864
Rv0560c_B564	Plus	3386529	0.243248
Rv0560c_B564	Plus	3390220	0.311449
Rv0560c_B564	Minus	3390333	0.355427
Rv0560c_B564	Plus	3404522	0.320764
Rv0560c_B564	Minus	3404617	0.285407
Rv0560c_B564	Plus	3406417	0.271176
Rv0560c_B564	Minus	3406509	0.286232
Rv0560c_B564	Minus	3462378	0.25338
Rv0560c_B564	Plus	3472949	0.36984
Rv0560c_B564	Plus	3477752	0.258656
Rv0560c_B564	Final	3477811	0.268061
Rv0560c_B564	Combo	3477862	0.0829235
Rv0560c_B564	Minus	3477878	0.296031
Rv0560c_B564	Plus	3478122	0.345255
Rv0560c_B564	Minus	3479085	0.247883
Rv0560c_B564	Plus	3487430	0.0717464
Rv0560c_B564	Combo	3487479	0.284916
Rv0560c_B564	Final	3487480	0.159107
Rv0560c_B564	Minus	3487533	0.141166
Rv0560c_B564	Plus	3506725	0.443119
Rv0560c_B564	Minus	3517220	0.311438
Rv0560c_B564	Plus	3520334	0.459078
Rv0560c_B564	Minus	3520450	0.276927
Rv0560c_B564	Minus	3550212	0.274232
Rv0560c_B564	Plus	3560863	0.358753
Rv0560c_B564	Minus	3560999	0.271592
Rv0560c_B564	Plus	3574512	0.288171
Rv0560c_B564	Minus	3574637	0.35649
Rv0560c_B564	Plus	3585170	0.434288
Rv0560c_B564	Combo	3585234	0.393687
Rv0560c_B564	Final	3585235	0.417041
Rv0560c_B564	Minus	3585279	0.420621
Rv0560c_B564	Minus	3588818	0.177378
Rv0560c_B564	Minus	3591321	0.20971
Rv0560c_B564	Plus	3592325	0.327497
Rv0560c_B564	Minus	3593553	0.214957
Rv0560c_B564	Plus	3597191	0.345755
Rv0560c_B564	Plus	3606429	0.355507
Rv0560c_B564	Plus	3611163	0.295351
Rv0560c_B564	Minus	3611288	0.421565
Rv0560c_B564	Plus	3613045	0.24575
Rv0560c_B564	Minus	3613179	0.375514
Rv0560c_B564	Plus	3626823	0.205145
Rv0560c_B564	Minus	3634981	0.293663
Rv0560c_B564	Plus	3635376	0.238575
Rv0560c_B564	Minus	3635499	0.259528
Rv0560c_B564	Plus	3639695	0.142499
Rv0560c_B564	Minus	3639768	0.465134
Rv0560c_B564	Plus	3648451	0.303176
Rv0560c_B564	Plus	3648974	0.386151
Rv0560c_B564	Plus	3651746	0.247321
Rv0560c_B564	Plus	3655728	0.225265
Rv0560c_B564	Plus	3664534	0.081624
Rv0560c_B564	Minus	3664652	0.152846
Rv0560c_B564	Minus	3691005	0.566173
Rv0560c_B564	Combo	3691005	0.509477
Rv0560c_B564	Final	3691005	0.016984
Rv0560c_B564	Plus	3691010	0.450754
Rv0560c_B564	Plus	3693124	0.380911
Rv0560c_B564	Plus	3719618	0.324299
Rv0560c_B564	Plus	3730791	0.0316475
Rv0560c_B564	Minus	3730941	0.0330307
Rv0560c_B564	Combo	3731571	0.10847
Rv0560c_B564	Plus	3731706	0.374887
Rv0560c_B564	Final	3731757	0.406187
Rv0560c_B564	Minus	3731812	0.306061
Rv0560c_B564	Final	3731942	0.158863
Rv0560c_B564	Plus	3732465	0.177096
Rv0560c_B564	Minus	3732585	0.14359
Rv0560c_B564	Combo	3732686	0.157148
Rv0560c_B564	Plus	3734312	0.101442
Rv0560c_B564	Combo	3734372	0.265329
Rv0560c_B564	Final	3734406	0.161659
Rv0560c_B564	Minus	3734454	0.104553
Rv0560c_B564	Minus	3735342	0.0606706
Rv0560c_B564	Plus	3736040	0.178405
Rv0560c_B564	Final	3736042	0.24465
Rv0560c_B564	Combo	3736058	0.335772
Rv0560c_B564	Minus	3736133	0.206659
Rv0560c_B564	Plus	3751429	0.218233
Rv0560c_B564	Minus	3751552	0.280999
Rv0560c_B564	Plus	3754754	0.370866
Rv0560c_B564	Plus	3755441	0.328206
Rv0560c_B564	Minus	3755529	0.307943
Rv0560c_B564	Plus	3763649	0.309903
Rv0560c_B564	Minus	3763772	0.252732
Rv0560c_B564	Plus	3765379	0.330474
Rv0560c_B564	Combo	3765428	0.308663
Rv0560c_B564	Final	3765436	0.339605
Rv0560c_B564	Minus	3765510	0.352468
Rv0560c_B564	Plus	3767220	0.080822
Rv0560c_B564	Minus	3784251	0.371882
Rv0560c_B564	Plus	3791394	0.0258018
Rv0560c_B564	Plus	3791756	0.361155
Rv0560c_B564	Minus	3791860	0.534208
Rv0560c_B564	Final	3791861	0.0310632
Rv0560c_B564	Combo	3792442	0.0254577
Rv0560c_B564	Combo	3792442	0.0254492
Rv0560c_B564	Combo	3792442	0.0253694
Rv0560c_B564	Combo	3792442	0.0253619
Rv0560c_B564	Final	3792442	0
Rv0560c_B564	Final	3792442	0
Rv0560c_B564	Plus	3792682	0.057499
Rv0560c_B564	Minus	3792686	0.143234
Rv0560c_B564	Final	3792719	0.0131804
Rv0560c_B564	Minus	3792908	0.195062
Rv0560c_B564	Plus	3798766	0.0423529
Rv0560c_B564	Minus	3798876	0.0626553
Rv0560c_B564	Plus	3800008	0.330745
Rv0560c_B564	Plus	3825934	0.238805
Rv0560c_B564	Plus	3826658	0.231345
Rv0560c_B564	Plus	3827993	0.374713
Rv0560c_B564	Minus	3828120	0.318976
Rv0560c_B564	Minus	3830923	0.270364
Rv0560c_B564	Plus	3831843	0.378845
Rv0560c_B564	Combo	3831899	0.392667
Rv0560c_B564	Final	3831927	0.367658
Rv0560c_B564	Minus	3831952	0.35718
Rv0560c_B564	Plus	3836145	0.327138
Rv0560c_B564	Minus	3836236	0.296907
Rv0560c_B564	Plus	3836722	0.210717
Rv0560c_B564	Minus	3836838	0.225874
Rv0560c_B564	Minus	3844352	0.341744
Rv0560c_B564	Plus	3848149	0.378118
Rv0560c_B564	Minus	3848299	0.269016
Rv0560c_B564	Plus	3849407	0.446333
Rv0560c_B564	Final	3849484	0.43905
Rv0560c_B564	Combo	3849510	0.432071
Rv0560c_B564	Minus	3849543	0.458961
Rv0560c_B564	Minus	3855215	0.342183
Rv0560c_B564	Minus	3862973	0.41387
Rv0560c_B564	Minus	3873103	0.295788
Rv0560c_B564	Minus	3878056	0.294903
Rv0560c_B564	Plus	3893987	0.133471
Rv0560c_B564	Combo	3894027	0.295945
Rv0560c_B564	Minus	3894082	0.123303
Rv0560c_B564	Final	3894087	0.154649
Rv0560c_B564	Plus	3894278	0.215298
Rv0560c_B564	Plus	3894801	0.286918
Rv0560c_B564	Combo	3894819	0.659003
Rv0560c_B564	Final	3894826	0.326045
Rv0560c_B564	Minus	3894827	0.289795
Rv0560c_B564	Plus	3895725	0.260404
Rv0560c_B564	Combo	3895783	0.403033
Rv0560c_B564	Final	3895783	0.310046
Rv0560c_B564	Minus	3895842	0.277362
Rv0560c_B564	Plus	3899466	0.365795
Rv0560c_B564	Minus	3899616	0.310938
Rv0560c_B564	Plus	3907418	0.383867
Rv0560c_B564	Final	3907465	0.401093
Rv0560c_B564	Combo	3907489	0.484284
Rv0560c_B564	Minus	3907543	0.363816
Rv0560c_B564	Plus	3910386	0.385422
Rv0560c_B564	Minus	3910486	0.436276
Rv0560c_B564	Minus	3914591	0.317758
Rv0560c_B564	Plus	3936971	0.261803
Rv0560c_B564	Combo	3937042	0.242004
Rv0560c_B564	Final	3937049	0.317529
Rv0560c_B564	Minus	3937076	0.3303
Rv0560c_B564	Plus	3938951	0.403384
Rv0560c_B564	Minus	3939064	0.303299
Rv0560c_B564	Minus	3964904	0.29816
Rv0560c_B564	Plus	4019065	0.311951
Rv0560c_B564	Plus	4022012	0.348537
Rv0560c_B564	Minus	4022143	0.344369
Rv0560c_B564	Plus	4027169	0.341198
Rv0560c_B564	Minus	4027291	0.291823
Rv0560c_B564	Minus	4035127	0.335141
Rv0560c_B564	Plus	4039249	0.239832
Rv0560c_B564	Minus	4039371	0.259209
Rv0560c_B564	Plus	4041359	0.189434
Rv0560c_B564	Minus	4041463	0.185403
Rv0560c_B564	Plus	4041701	0.268496
Rv0560c_B564	Combo	4041738	0.241157
Rv0560c_B564	Final	4041753	0.329095
Rv0560c_B564	Minus	4041814	0.325081
Rv0560c_B564	Minus	4044347	0.350586
Rv0560c_B564	Plus	4053967	0.114515
Rv0560c_B564	Minus	4054024	0.48549
Rv0560c_B564	Final	4054083	0.0285676
Rv0560c_B564	Combo	4054404	0.0972529
Rv0560c_B564	Plus	4054497	0.0580495
Rv0560c_B564	Plus	4054497	0.0568982
Rv0560c_B564	Plus	4054497	0.0557429
Rv0560c_B564	Plus	4054692	0.02091
Rv0560c_B564	Minus	4054723	0.0988534
Rv0560c_B564	Minus	4055142	0.193924
Rv0560c_B564	Plus	4055761	0.285086
Rv0560c_B564	Minus	4055916	0.0753853
Rv0560c_B564	Plus	4056249	0.30006
Rv0560c_B564	Minus	4056383	0.368331
Rv0560c_B564	Final	4056417	0.0354809
Rv0560c_B564	Plus	4056685	0.0889976
Rv0560c_B564	Combo	4056754	0.180239
Rv0560c_B564	Minus	4056817	0.0761515
Rv0560c_B564	Plus	4059200	0.368573
Rv0560c_B564	Minus	4059315	0.46273
Rv0560c_B564	Plus	4062274	0.249175
Rv0560c_B564	Combo	4062325	0.512673
Rv0560c_B564	Final	4062325	0.299267
Rv0560c_B564	Minus	4062394	0.253673
Rv0560c_B564	Minus	4071206	0.279643
Rv0560c_B564	Minus	4079581	0.367323
Rv0560c_B564	Plus	4100810	0.276846
Rv0560c_B564	Combo	4100836	0.506515
Rv0560c_B564	Final	4100836	0.311551
Rv0560c_B564	Minus	4100895	0.1661
Rv0560c_B564	Plus	4119333	0.169098
Rv0560c_B564	Combo	4119400	0.319398
Rv0560c_B564	Final	4119441	0.142339
Rv0560c_B564	Minus	4119457	0.0957963
Rv0560c_B564	Plus	4120026	0.0922615
Rv0560c_B564	Plus	4121035	0.128067
Rv0560c_B564	Combo	4121105	0.261641
Rv0560c_B564	Final	4121132	0.232091
Rv0560c_B564	Minus	4121150	0.299307
Rv0560c_B564	Plus	4134731	0.370786
Rv0560c_B564	Minus	4134849	0.341139
Rv0560c_B564	Minus	4141731	0.374578
Rv0560c_B564	Plus	4151073	0.362009
Rv0560c_B564	Minus	4151180	0.483735
Rv0560c_B564	Plus	4152758	0.311015
Rv0560c_B564	Minus	4152898	0.400239
Rv0560c_B564	Plus	4154563	0.254031
Rv0560c_B564	Plus	4161325	0.358534
Rv0560c_B564	Combo	4161398	0.34427
Rv0560c_B564	Final	4161399	0.321936
Rv0560c_B564	Minus	4161438	0.312834
Rv0560c_B564	Plus	4162762	0.309934
Rv0560c_B564	Plus	4172975	0.347323
Rv0560c_B564	Minus	4173143	0.395221
Rv0560c_B564	Plus	4178392	0.295012
Rv0560c_B564	Minus	4178528	0.318194
Rv0560c_B564	Plus	4186759	0.313851
Rv0560c_B564	Plus	4198487	0.297246
Rv0560c_B564	Plus	4198584	0.457583
Rv0560c_B564	Minus	4214356	0.329357
Rv0560c_B564	Minus	4228291	0.255876
Rv0560c_B564	Plus	4228681	0.424173
Rv0560c_B564	Plus	4229757	0.306883
Rv0560c_B564	Minus	4229842	0.239941
Rv0560c_B564	Plus	4236483	0.312091
Rv0560c_B564	Plus	4241905	0.328268
Rv0560c_B564	Minus	4242041	0.280412
Rv0560c_B564	Plus	4248156	0.345089
Rv0560c_B564	Minus	4248261	0.252699
Rv0560c_B564	Minus	4248574	0.315793
Rv0560c_B564	Plus	4255379	0.276502
Rv0560c_B564	Minus	4255482	0.395787
Rv0560c_B564	Plus	4259223	0.277051
Rv0560c_B564	Plus	4264010	0.540699
Rv0560c_B564	Combo	4264042	0.552442
Rv0560c_B564	Final	4264042	0.493928
Rv0560c_B564	Minus	4264128	0.489489
Rv0560c_B564	Plus	4265139	0.397518
Rv0560c_B564	Combo	4265183	0.485744
Rv0560c_B564	Final	4265183	0.421298
Rv0560c_B564	Minus	4265240	0.387643
Rv0560c_B564	Plus	4267848	0.263324
Rv0560c_B564	Minus	4267969	0.29099
Rv0560c_B564	Minus	4269381	0.195853
Rv0560c_B564	Plus	4270888	0.318719
Rv0560c_B564	Minus	4270979	0.272522
Rv0560c_B564	Minus	4271359	0.235564
Rv0560c_B564	Plus	4275892	0.388393
Rv0560c_B564	Minus	4276012	0.343942
Rv0560c_B564	Plus	4279442	0.476476
Rv0560c_B564	Minus	4279565	0.363088
Rv0560c_B564	Plus	4288696	0.638611
Rv0560c_B564	Combo	4288732	0.327323
Rv0560c_B564	Final	4288763	0.318043
Rv0560c_B564	Minus	4288841	0.33935
Rv0560c_B564	Plus	4290626	0.17064
Rv0560c_B564	Final	4290708	0.243626
Rv0560c_B564	Combo	4290712	0.32994
Rv0560c_B564	Minus	4290773	0.234745
Rv0560c_B564	Plus	4291652	0.183372
Rv0560c_B564	Minus	4291786	0.154393
Rv0560c_B564	Plus	4293021	0.432316
Rv0560c_B564	Plus	4294727	0.284229
Rv0560c_B564	Minus	4294826	0.349131
Rv0560c_B564	Plus	4297225	0.359676
Rv0560c_B564	Plus	4299992	0.115821
Rv0560c_B564	Minus	4300067	0.13811
Rv0560c_B564	Plus	4300312	0.269436
Rv0560c_B564	Combo	4300364	0.192182
Rv0560c_B564	Final	4300365	0.238604
Rv0560c_B564	Minus	4300431	0.17778
Rv0560c_B564	Plus	4301828	0.318602
Rv0560c_B564	Minus	4301968	0.393793
Rv0560c_B564	Plus	4303488	0.356841
Rv0560c_B564	Plus	4314148	0.43579
Rv0560c_B564	Combo	4314183	0.504849
Rv0560c_B564	Final	4314183	0.383473
Rv0560c_B564	Minus	4314271	0.35542
Rv0560c_B564	Plus	4316862	0.28143
Rv0560c_B564	Final	4316906	0.276228
Rv0560c_B564	Combo	4316933	0.341081
Rv0560c_B564	Minus	4316966	0.207793
Rv0560c_B564	Plus	4317497	0.277324
Rv0560c_B564	Final	4317546	0.375608
Rv0560c_B564	Combo	4317569	0.4769
Rv0560c_B564	Minus	4317602	0.394351
Rv0560c_B564	Plus	4321755	0.229697
Rv0560c_B564	Minus	4321854	0.367147
Rv0560c_B564	Plus	4323281	0.421712
Rv0560c_B564	Minus	4323388	0.178569
Rv0560c_B564	Plus	4331283	0.36189
Rv0560c_B564	Minus	4331372	0.325186
Rv0560c_B564	Plus	4340205	0.10709
Rv0560c_B564	Combo	4340363	0.210856
Rv0560c_B564	Final	4340364	0.103629
Rv0560c_B564	Minus	4340416	0.11526
Rv0560c_B564	Minus	4342058	0.226685
Rv0560c_B564	Plus	4344699	0.416434
Rv0560c_B564	Minus	4345867	0.246613
Rv0560c_B564	Minus	4350739	0.223398
Rv0560c_B564	Plus	4355377	0.352795
Rv0560c_B564	Minus	4355515	0.347085
Rv0560c_B564	Plus	4359440	0.0854373
Rv0560c_B564	Minus	4359575	0.0812654
Rv0560c_B564	Minus	4370151	0.541336
Rv0560c_B564	Plus	4371665	0.0632465
Rv0560c_B564	Minus	4371805	0.186487
Rv0560c_B564	Plus	4372535	0.120864
Rv0560c_B564	Minus	4372598	0.230589
Rv0560c_B564	Combo	4372620	0.291975
Rv0560c_B564	Final	4372621	0.213429
Rv0560c_B564	Plus	4386094	0.0568981
Rv0560c_B564	Combo	4386209	0.119644
Rv0560c_B564	Final	4386217	0.034034
Rv0560c_B564	Minus	4386284	0.0138664
Rv0560c_B564	Plus	4386815	0.333948
Rv0560c_B564	Minus	4386930	0.396905
Rv0560c_B564	Plus	4387366	0.132762
Rv0560c_B564	Final	4387464	0.186376
Rv0560c_B564	Minus	4387480	0.115383
Rv0560c_B564	Combo	4387488	0.224491
Rv0560c_B564	Minus	4388231	0.0360319
Rv0560c_B564	Plus	4397306	0.271037
Rv0560c_B564	Plus	4402749	0.293843
Rv0560c_B564	Minus	4402855	0.173752
Rv0560c_B564	Minus	4404177	0.406464
Rv0560c_B564	Plus	4405314	0.426362
Rv0560c_B564	Final	4405379	0.392592
Rv0560c_B564	Combo	4405380	0.424419
Rv0560c_B564	Minus	4405454	0.385464
Rv0560c_B564	Plus	4409748	0.265526
Rv0560c_B564	Combo	4411290	0.525867
Rv0560c_B564	Final	4411290	0
Rv0560c_B564	Plus	4411299	0.510312
Rv0560c_B564	Combo	4411437	0.589674
Rv0560c_B564	Final	4411437	0.0290821
Rv0560c_B564	Plus	4411439	0.303143
Rv0560c_B564	Minus	4411441	0.381076
Rv0827c_B158	Plus	62	0.50383
Rv0827c_B158	Combo	66	0.80973
Rv0827c_B158	Final	83	0.416034
Rv0827c_B158	Minus	87	0.198487
Rv0827c_B158	Plus	389	0.198797
Rv0827c_B158	Minus	523	0.136858
Rv0827c_B158	Plus	697	0.432208
Rv0827c_B158	Final	770	0.377389
Rv0827c_B158	Combo	795	0.318241
Rv0827c_B158	Minus	801	0.312214
Rv0827c_B158	Plus	982	0.0429151
Rv0827c_B158	Minus	1595	0.155723
Rv0827c_B158	Plus	3346	0.319959
Rv0827c_B158	Minus	3449	0.338526
Rv0827c_B158	Plus	11721	0.329013
Rv0827c_B158	Minus	11822	0.296308
Rv0827c_B158	Plus	13081	0.0511179
Rv0827c_B158	Minus	13228	0.0460198
Rv0827c_B158	Final	13487	0.0193207
Rv0827c_B158	Plus	13607	0.0773962
Rv0827c_B158	Combo	13631	0.108988
Rv0827c_B158	Minus	13689	0.142077
Rv0827c_B158	Plus	15230	0.397079
Rv0827c_B158	Minus	15341	0.342902
Rv0827c_B158	Plus	23638	0.215894
Rv0827c_B158	Minus	23712	0.269825
Rv0827c_B158	Final	23730	0.250525
Rv0827c_B158	Combo	23733	0.221262
Rv0827c_B158	Plus	25208	0.0803727
Rv0827c_B158	Final	25254	0.103657
Rv0827c_B158	Combo	25266	0.116813
Rv0827c_B158	Minus	25369	0.0836093
Rv0827c_B158	Minus	25861	0.0289826
Rv0827c_B158	Minus	30036	0.356016
Rv0827c_B158	Plus	34034	0.0246452
Rv0827c_B158	Minus	34067	0.0430357
Rv0827c_B158	Plus	35198	0.16933
Rv0827c_B158	Final	35244	0.217135
Rv0827c_B158	Combo	35280	0.352462
Rv0827c_B158	Minus	35298	0.142324
Rv0827c_B158	Plus	41728	0.388942
Rv0827c_B158	Plus	50666	0.364358
Rv0827c_B158	Combo	50731	0.581729
Rv0827c_B158	Final	50758	0.427075
Rv0827c_B158	Minus	50784	0.345241
Rv0827c_B158	Minus	53838	0.292221
Rv0827c_B158	Minus	58092	0.967094
Rv0827c_B158	Combo	58094	0.857216
Rv0827c_B158	Final	58094	0.026562
Rv0827c_B158	Plus	58095	0.975971
Rv0827c_B158	Minus	64758	0.320655
Rv0827c_B158	Plus	64885	0.0237694
Rv0827c_B158	Combo	64929	0.122029
Rv0827c_B158	Minus	64965	0.256652
Rv0827c_B158	Final	65042	0.125304
Rv0827c_B158	Minus	65397	0.0351179
Rv0827c_B158	Plus	105892	0.35241
Rv0827c_B158	Minus	106012	0.247341
Rv0827c_B158	Minus	107008	0.164253
Rv0827c_B158	Plus	130628	0.101841
Rv0827c_B158	Combo	130727	0.188218
Rv0827c_B158	Final	130734	0.140753
Rv0827c_B158	Minus	130761	0.1056
Rv0827c_B158	Minus	136030	0.0396982
Rv0827c_B158	Plus	136347	0.0159291
Rv0827c_B158	Plus	136834	0.268007
Rv0827c_B158	Final	136922	0.0135407
Rv0827c_B158	Minus	136937	0.606186
Rv0827c_B158	Combo	137029	0.0696572
Rv0827c_B158	Plus	137191	0.19951
Rv0827c_B158	Minus	137630	0.0196639
Rv0827c_B158	Plus	137689	0.101587
Rv0827c_B158	Plus	163264	0.28662
Rv0827c_B158	Plus	171619	0.10354
Rv0827c_B158	Combo	171666	0.266509
Rv0827c_B158	Minus	171669	0.263377
Rv0827c_B158	Final	171695	0.209548
Rv0827c_B158	Plus	186422	0.127017
Rv0827c_B158	Combo	186470	0.270841
Rv0827c_B158	Final	186470	0
Rv0827c_B158	Minus	196148	0.049446
Rv0827c_B158	Plus	196840	0.0842782
Rv0827c_B158	Final	196842	0.172422
Rv0827c_B158	Combo	196909	0.462302
Rv0827c_B158	Minus	196981	0.110578
Rv0827c_B158	Plus	198222	0.112371
Rv0827c_B158	Minus	198309	0.106137
Rv0827c_B158	Plus	198589	0.271427
Rv0827c_B158	Combo	198642	0.188122
Rv0827c_B158	Final	198656	0.302494
Rv0827c_B158	Minus	198728	0.28489
Rv0827c_B158	Minus	198883	0.420202
Rv0827c_B158	Plus	199434	0.193147
Rv0827c_B158	Minus	199582	0.103156
Rv0827c_B158	Combo	199839	0.0669955
Rv0827c_B158	Plus	199919	0.247143
Rv0827c_B158	Minus	200033	0.106719
Rv0827c_B158	Final	200125	0.147604
Rv0827c_B158	Plus	200373	0.0853118
Rv0827c_B158	Plus	200969	0.323366
Rv0827c_B158	Final	200994	0.329465
Rv0827c_B158	Combo	200998	0.42023
Rv0827c_B158	Minus	201046	0.275601
Rv0827c_B158	Plus	201601	0.0357675
Rv0827c_B158	Minus	201700	0.0196059
Rv0827c_B158	Combo	202718	0.317974
Rv0827c_B158	Plus	202728	0.103336
Rv0827c_B158	Minus	202760	0.13224
Rv0827c_B158	Final	202786	0.15331
Rv0827c_B158	Plus	204150	0.173027
Rv0827c_B158	Plus	205253	0.193182
Rv0827c_B158	Minus	205395	0.127804
Rv0827c_B158	Combo	205444	0.0571178
Rv0827c_B158	Plus	206958	0.0716527
Rv0827c_B158	Final	207001	0.0115901
Rv0827c_B158	Combo	207048	0.243081
Rv0827c_B158	Final	207048	0
Rv0827c_B158	Minus	207101	0.152392
Rv0827c_B158	Plus	208601	0.231346
Rv0827c_B158	Minus	208698	0.236493
Rv0827c_B158	Combo	226519	0.0502157
Rv0827c_B158	Plus	226753	0.156017
Rv0827c_B158	Final	226771	0.199161
Rv0827c_B158	Minus	226854	0.134571
Rv0827c_B158	Plus	247309	0.182503
Rv0827c_B158	Minus	247447	0.119984
Rv0827c_B158	Plus	262209	0.345832
Rv0827c_B158	Minus	262319	0.27097
Rv0827c_B158	Plus	296598	0.0363161
Rv0827c_B158	Minus	296724	0.129095
Rv0827c_B158	Final	296742	0.105185
Rv0827c_B158	Combo	296789	0.193028
Rv0827c_B158	Minus	296977	0.585341
Rv0827c_B158	Plus	301425	0.0174707
Rv0827c_B158	Plus	301425	0.0173921
Rv0827c_B158	Plus	301425	0.0167681
Rv0827c_B158	Plus	301429	0.0120387
Rv0827c_B158	Combo	301541	0.0932661
Rv0827c_B158	Minus	301652	0.0185126
Rv0827c_B158	Final	301658	0.026084
Rv0827c_B158	Plus	323111	0.0921683
Rv0827c_B158	Minus	323242	0.0997149
Rv0827c_B158	Minus	332149	0.220675
Rv0827c_B158	Combo	332985	0.0696909
Rv0827c_B158	Plus	333160	0.203155
Rv0827c_B158	Final	333176	0.24224
Rv0827c_B158	Minus	333227	0.161164
Rv0827c_B158	Combo	339176	0.0934079
Rv0827c_B158	Final	339176	0
Rv0827c_B158	Minus	339243	0.0777618
Rv0827c_B158	Plus	340064	0.346829
Rv0827c_B158	Combo	340125	0.472794
Rv0827c_B158	Final	340127	0.396444
Rv0827c_B158	Minus	340177	0.370655
Rv0827c_B158	Minus	369216	0.447665
Rv0827c_B158	Final	370516	0.0874858
Rv0827c_B158	Plus	370694	0.0131402
Rv0827c_B158	Minus	370737	0.0125816
Rv0827c_B158	Combo	370771	0.0974188
Rv0827c_B158	Plus	371714	0.0794542
Rv0827c_B158	Final	371806	0.160135
Rv0827c_B158	Combo	371807	0.309634
Rv0827c_B158	Minus	371859	0.116196
Rv0827c_B158	Plus	372997	0.0673964
Rv0827c_B158	Minus	373137	0.0363209
Rv0827c_B158	Combo	373138	0.111043
Rv0827c_B158	Final	373173	0.078899
Rv0827c_B158	Plus	373683	0.0995688
Rv0827c_B158	Minus	373765	0.225493
Rv0827c_B158	Minus	374458	0.0793707
Rv0827c_B158	Plus	429260	0.26579
Rv0827c_B158	Plus	432866	0.0772405
Rv0827c_B158	Minus	483812	0.175903
Rv0827c_B158	Plus	484314	0.0202039
Rv0827c_B158	Minus	484854	0.051087
Rv0827c_B158	Plus	485334	0.14305
Rv0827c_B158	Minus	485423	0.187058
Rv0827c_B158	Plus	485823	0.419528
Rv0827c_B158	Combo	485881	0.0990612
Rv0827c_B158	Minus	485959	0.37358
Rv0827c_B158	Final	486036	0.0521292
Rv0827c_B158	Plus	486248	0.0579548
Rv0827c_B158	Minus	486393	0.12712
Rv0827c_B158	Plus	489482	0.0763034
Rv0827c_B158	Final	489525	0.123626
Rv0827c_B158	Combo	489526	0.213844
Rv0827c_B158	Minus	489572	0.0815545
Rv0827c_B158	Plus	518842	0.0314694
Rv0827c_B158	Combo	518925	0.143795
Rv0827c_B158	Final	519000	0.100522
Rv0827c_B158	Minus	519127	0.3911
Rv0827c_B158	Plus	527861	0.239639
Rv0827c_B158	Minus	527946	0.281044
Rv0827c_B158	Plus	532773	0.204775
Rv0827c_B158	Plus	539047	0.229962
Rv0827c_B158	Combo	539415	0.178931
Rv0827c_B158	Plus	539489	0.0116047
Rv0827c_B158	Plus	539489	0.0115788
Rv0827c_B158	Final	539628	0.0249128
Rv0827c_B158	Plus	539652	0.0534163
Rv0827c_B158	Plus	539652	0.0534163
Rv0827c_B158	Plus	539653	0.0534398
Rv0827c_B158	Plus	539653	0.0534398
Rv0827c_B158	Plus	539653	0.0534297
Rv0827c_B158	Minus	539825	0.0581341
Rv0827c_B158	Plus	539970	0.0632035
Rv0827c_B158	Minus	541469	0.018307
Rv0827c_B158	Minus	541469	0.0182629
Rv0827c_B158	Minus	541469	0.0182095
Rv0827c_B158	Minus	541528	0.0264478
Rv0827c_B158	Combo	541558	0.163133
Rv0827c_B158	Plus	541589	0.0743851
Rv0827c_B158	Final	541632	0.00270226
Rv0827c_B158	Minus	542143	0.414595
Rv0827c_B158	Plus	545365	0.0356919
Rv0827c_B158	Final	545410	0.0930443
Rv0827c_B158	Combo	545412	0.222746
Rv0827c_B158	Minus	545465	0.0432709
Rv0827c_B158	Plus	547491	0.335959
Rv0827c_B158	Plus	552735	0.254563
Rv0827c_B158	Minus	554404	0.154174
Rv0827c_B158	Minus	559981	0.0375508
Rv0827c_B158	Plus	560171	0.0217766
Rv0827c_B158	Plus	560171	0.0217032
Rv0827c_B158	Plus	560171	0.0215589
Rv0827c_B158	Plus	560184	0.0162744
Rv0827c_B158	Plus	560184	0.016265
Rv0827c_B158	Plus	560184	0.0162618
Rv0827c_B158	Minus	560251	0.0211136
Rv0827c_B158	Minus	560251	0.0210554
Rv0827c_B158	Minus	560251	0.0210159
Rv0827c_B158	Minus	560257	0.0179382
Rv0827c_B158	Minus	560257	0.0179065
Rv0827c_B158	Minus	560257	0.0178583
Rv0827c_B158	Minus	560257	0.0178134
Rv0827c_B158	Minus	560264	0.0151971
Rv0827c_B158	Minus	560265	0.0151149
Rv0827c_B158	Minus	560265	0.0150812
Rv0827c_B158	Minus	560266	0.0140803
Rv0827c_B158	Minus	560267	0.0143854
Rv0827c_B158	Minus	560267	0.0141101
Rv0827c_B158	Minus	560267	0.0140417
Rv0827c_B158	Minus	560268	0.0139843
Rv0827c_B158	Minus	560270	0.0136719
Rv0827c_B158	Minus	560270	0.0136548
Rv0827c_B158	Minus	560270	0.0136325
Rv0827c_B158	Minus	560271	0.0136971
Rv0827c_B158	Minus	560271	0.0131312
Rv0827c_B158	Minus	560275	0.0186922
Rv0827c_B158	Minus	560275	0.0186126
Rv0827c_B158	Minus	560275	0.0170233
Rv0827c_B158	Minus	560275	0.0170025
Rv0827c_B158	Minus	560275	0.0169632
Rv0827c_B158	Minus	560275	0.0164306
Rv0827c_B158	Minus	560275	0.0163945
Rv0827c_B158	Minus	560275	0.0163582
Rv0827c_B158	Minus	560275	0.016314
Rv0827c_B158	Minus	560288	0.012132
Rv0827c_B158	Plus	560296	0.0509198
Rv0827c_B158	Combo	560345	0.140636
Rv0827c_B158	Final	560345	0.0421443
Rv0827c_B158	Minus	560374	0.0269506
Rv0827c_B158	Minus	560377	0.0583414
Rv0827c_B158	Minus	560377	0.0583414
Rv0827c_B158	Minus	560377	0.0583205
Rv0827c_B158	Minus	560377	0.0463917
Rv0827c_B158	Minus	560377	0.043712
Rv0827c_B158	Minus	560377	0.0430475
Rv0827c_B158	Minus	560379	0.0438772
Rv0827c_B158	Plus	560389	0.0221085
Rv0827c_B158	Minus	560732	0.0359247
Rv0827c_B158	Minus	561738	0.12905
Rv0827c_B158	Minus	573816	0.263241
Rv0827c_B158	Minus	577238	0.455602
Rv0827c_B158	Plus	577650	0.0543935
Rv0827c_B158	Minus	577760	0.106172
Rv0827c_B158	Final	591707	0.137875
Rv0827c_B158	Plus	591727	0.0557957
Rv0827c_B158	Combo	591757	0.323209
Rv0827c_B158	Minus	591817	0.0722991
Rv0827c_B158	Plus	592765	0.147589
Rv0827c_B158	Minus	592858	0.323286
Rv0827c_B158	Plus	593255	0.0276063
Rv0827c_B158	Minus	593291	0.0685719
Rv0827c_B158	Combo	593322	0.0298883
Rv0827c_B158	Minus	593478	0.32719
Rv0827c_B158	Final	593584	0.096521
Rv0827c_B158	Plus	593852	0.390839
Rv0827c_B158	Minus	593976	0.107147
Rv0827c_B158	Plus	594563	0.174168
Rv0827c_B158	Minus	594713	0.168805
Rv0827c_B158	Plus	596637	0.0259506
Rv0827c_B158	Combo	596736	0.157837
Rv0827c_B158	Final	596792	0.0748926
Rv0827c_B158	Minus	596839	0.114448
Rv0827c_B158	Plus	597853	0.0793009
Rv0827c_B158	Combo	597913	0.398103
Rv0827c_B158	Minus	597933	0.108224
Rv0827c_B158	Final	598074	0.0969721
Rv0827c_B158	Plus	598693	0.0537489
Rv0827c_B158	Final	598776	0.0146029
Rv0827c_B158	Minus	598790	0.0771183
Rv0827c_B158	Combo	598879	0.159058
Rv0827c_B158	Plus	599642	0.230011
Rv0827c_B158	Minus	599716	0.0821461
Rv0827c_B158	Plus	601702	0.435009
Rv0827c_B158	Minus	601832	0.336695
Rv0827c_B158	Plus	602293	0.107657
Rv0827c_B158	Combo	602317	0.25262
Rv0827c_B158	Final	602320	0.155624
Rv0827c_B158	Minus	602381	0.101156
Rv0827c_B158	Plus	604616	0.404429
Rv0827c_B158	Minus	604740	0.314245
Rv0827c_B158	Minus	622352	0.125252
Rv0827c_B158	Plus	637407	0.108311
Rv0827c_B158	Final	637427	0.165724
Rv0827c_B158	Combo	637471	0.288973
Rv0827c_B158	Minus	637534	0.164254
Rv0827c_B158	Plus	669754	0.391094
Rv0827c_B158	Minus	731671	0.280689
Rv0827c_B158	Plus	731758	0.0157798
Rv0827c_B158	Combo	731866	0.0870915
Rv0827c_B158	Final	732024	0.00484165
Rv0827c_B158	Minus	732108	0.0802391
Rv0827c_B158	Plus	732733	0.0881806
Rv0827c_B158	Minus	732819	0.242277
Rv0827c_B158	Plus	733334	0.215119
Rv0827c_B158	Final	733430	0.314142
Rv0827c_B158	Combo	733435	0.34571
Rv0827c_B158	Minus	733485	0.359451
Rv0827c_B158	Minus	733700	0.0704099
Rv0827c_B158	Final	733715	0.0210497
Rv0827c_B158	Plus	734099	0.0151274
Rv0827c_B158	Minus	734470	0.0593076
Rv0827c_B158	Combo	734732	0.0504108
Rv0827c_B158	Plus	737127	0.0353761
Rv0827c_B158	Minus	737159	0.213176
Rv0827c_B158	Minus	749416	0.351967
Rv0827c_B158	Plus	751779	0.0273039
Rv0827c_B158	Final	751880	0.0221798
Rv0827c_B158	Combo	751923	0.110385
Rv0827c_B158	Minus	751928	0.032105
Rv0827c_B158	Plus	752644	0.257282
Rv0827c_B158	Minus	752761	0.274331
Rv0827c_B158	Plus	759531	0.315156
Rv0827c_B158	Combo	759610	0.432488
Rv0827c_B158	Final	759616	0.399945
Rv0827c_B158	Minus	759647	0.352586
Rv0827c_B158	Plus	763316	0.232331
Rv0827c_B158	Combo	763378	0.297701
Rv0827c_B158	Final	763379	0.241164
Rv0827c_B158	Minus	763428	0.210868
Rv0827c_B158	Plus	781399	0.131328
Rv0827c_B158	Minus	781538	0.0759351
Rv0827c_B158	Plus	781945	0.582526
Rv0827c_B158	Combo	782026	0.0339376
Rv0827c_B158	Plus	782474	0.0225179
Rv0827c_B158	Final	782626	0.0362405
Rv0827c_B158	Minus	782752	0.0227014
Rv0827c_B158	Combo	784255	0.265084
Rv0827c_B158	Plus	784274	0.400762
Rv0827c_B158	Final	784295	0.308776
Rv0827c_B158	Minus	784382	0.31586
Rv0827c_B158	Plus	784635	0.243782
Rv0827c_B158	Final	784727	0.335914
Rv0827c_B158	Combo	784728	0.431616
Rv0827c_B158	Minus	784775	0.328938
Rv0827c_B158	Plus	791336	0.259517
Rv0827c_B158	Combo	800674	0.131655
Rv0827c_B158	Plus	800756	0.0267448
Rv0827c_B158	Minus	800803	0.103864
Rv0827c_B158	Final	800817	0.0684097
Rv0827c_B158	Minus	801442	0.174482
Rv0827c_B158	Minus	802169	0.0755399
Rv0827c_B158	Plus	802553	0.0586953
Rv0827c_B158	Minus	802599	0.285116
Rv0827c_B158	Final	802672	0.0996375
Rv0827c_B158	Combo	802881	0.0911783
Rv0827c_B158	Minus	802914	0.499795
Rv0827c_B158	Minus	803459	0.0310221
Rv0827c_B158	Minus	805196	0.20139
Rv0827c_B158	Plus	811263	0.130995
Rv0827c_B158	Plus	811735	0.311361
Rv0827c_B158	Minus	811828	0.355096
Rv0827c_B158	Plus	812064	0.391015
Rv0827c_B158	Plus	812956	0.055262
Rv0827c_B158	Minus	813169	0.180435
Rv0827c_B158	Plus	815608	0.174117
Rv0827c_B158	Minus	824870	0.129165
Rv0827c_B158	Plus	848242	0.174681
Rv0827c_B158	Minus	848411	0.10712
Rv0827c_B158	Final	848494	0.145993
Rv0827c_B158	Combo	848571	0.126335
Rv0827c_B158	Plus	849276	0.0614201
Rv0827c_B158	Minus	849419	0.0639872
Rv0827c_B158	Plus	850335	0.0717748
Rv0827c_B158	Minus	850512	0.049428
Rv0827c_B158	Plus	851593	0.272281
Rv0827c_B158	Combo	851640	0.445365
Rv0827c_B158	Final	851640	0.350659
Rv0827c_B158	Minus	851668	0.320416
Rv0827c_B158	Minus	884906	0.385033
Rv0827c_B158	Plus	886611	0.297923
Rv0827c_B158	Minus	886714	0.233386
Rv0827c_B158	Plus	899842	0.2271
Rv0827c_B158	Combo	899889	0.241201
Rv0827c_B158	Final	899889	0
Rv0827c_B158	Final	904955	0.199746
Rv0827c_B158	Plus	904962	0.157786
Rv0827c_B158	Combo	905003	0.357215
Rv0827c_B158	Minus	905063	0.126763
Rv0827c_B158	Plus	912951	0.297437
Rv0827c_B158	Minus	913072	0.285225
Rv0827c_B158	Plus	913761	0.319695
Rv0827c_B158	Plus	918658	0.25089
Rv0827c_B158	Minus	918804	0.333956
Rv0827c_B158	Minus	920739	0.299195
Rv0827c_B158	Minus	920780	0.886962
Rv0827c_B158	Combo	920780	0.458684
Rv0827c_B158	Final	920780	0
Rv0827c_B158	Minus	920872	0.459756
Rv0827c_B158	Minus	920988	0.41508
Rv0827c_B158	Plus	921078	0.931205
Rv0827c_B158	Final	921090	0.199638
Rv0827c_B158	Combo	921093	0.485768
Rv0827c_B158	Minus	921097	0.431955
Rv0827c_B158	Minus	921134	0.270709
Rv0827c_B158	Plus	921135	0.289727
Rv0827c_B158	Plus	922701	0.217024
Rv0827c_B158	Minus	922784	0.177286
Rv0827c_B158	Minus	924630	0.257456
Rv0827c_B158	Minus	938210	0.166505
Rv0827c_B158	Final	965809	0.0875425
Rv0827c_B158	Plus	965836	0.0629087
Rv0827c_B158	Combo	965884	0.245267
Rv0827c_B158	Minus	965938	0.0551429
Rv0827c_B158	Combo	1039863	0.260108
Rv0827c_B158	Final	1039863	0.00428415
Rv0827c_B158	Minus	1039893	0.0345117
Rv0827c_B158	Plus	1039894	0.11991
Rv0827c_B158	Plus	1040583	0.0418996
Rv0827c_B158	Minus	1040702	0.0560894
Rv0827c_B158	Plus	1061592	0.239847
Rv0827c_B158	Final	1061646	0.289729
Rv0827c_B158	Combo	1061647	0.401643
Rv0827c_B158	Minus	1061732	0.229266
Rv0827c_B158	Plus	1100946	0.281465
Rv0827c_B158	Plus	1101900	0.155075
Rv0827c_B158	Minus	1102142	0.0870885
Rv0827c_B158	Combo	1102147	0.210082
Rv0827c_B158	Final	1102937	0.080326
Rv0827c_B158	Plus	1102980	0.0791688
Rv0827c_B158	Plus	1103329	0.462786
Rv0827c_B158	Combo	1103330	0.363783
Rv0827c_B158	Final	1103373	0.042733
Rv0827c_B158	Minus	1103389	0.0993718
Rv0827c_B158	Plus	1103648	0.0636816
Rv0827c_B158	Minus	1103852	0.139527
Rv0827c_B158	Plus	1104191	0.0882198
Rv0827c_B158	Plus	1104563	0.0208818
Rv0827c_B158	Plus	1104600	0.0209041
Rv0827c_B158	Plus	1104701	0.0493535
Rv0827c_B158	Plus	1104701	0.0490249
Rv0827c_B158	Plus	1104701	0.0482776
Rv0827c_B158	Plus	1104702	0.0508063
Rv0827c_B158	Plus	1104708	0.0558993
Rv0827c_B158	Plus	1104708	0.0558849
Rv0827c_B158	Minus	1104930	0.0737689
Rv0827c_B158	Plus	1105041	0.0394865
Rv0827c_B158	Combo	1105213	0.0647778
Rv0827c_B158	Final	1105213	0
Rv0827c_B158	Combo	1105214	0.065072
Rv0827c_B158	Combo	1105214	0.064975
Rv0827c_B158	Combo	1105214	0.0648769
Rv0827c_B158	Final	1105214	0
Rv0827c_B158	Final	1105214	0
Rv0827c_B158	Plus	1105401	0.0217262
Rv0827c_B158	Plus	1105402	0.0217206
Rv0827c_B158	Plus	1105404	0.021739
Rv0827c_B158	Final	1105420	0.0488486
Rv0827c_B158	Final	1105425	0.00772981
Rv0827c_B158	Combo	1105426	0.0502096
Rv0827c_B158	Combo	1105426	0.0501583
Rv0827c_B158	Combo	1105457	0.0785676
Rv0827c_B158	Final	1105457	0
Rv0827c_B158	Final	1105591	0.0311882
Rv0827c_B158	Minus	1105689	0.317559
Rv0827c_B158	Plus	1106118	0.140503
Rv0827c_B158	Minus	1106252	0.101037
Rv0827c_B158	Plus	1113522	0.25993
Rv0827c_B158	Plus	1123699	0.0367406
Rv0827c_B158	Minus	1123757	0.0987796
Rv0827c_B158	Combo	1123766	0.189214
Rv0827c_B158	Final	1123839	0.0935941
Rv0827c_B158	Minus	1128103	0.147383
Rv0827c_B158	Plus	1178884	0.169365
Rv0827c_B158	Minus	1179044	0.0850953
Rv0827c_B158	Plus	1190534	0.0993009
Rv0827c_B158	Final	1190567	0.145185
Rv0827c_B158	Combo	1190598	0.346945
Rv0827c_B158	Minus	1190637	0.101072
Rv0827c_B158	Plus	1192279	0.217602
Rv0827c_B158	Final	1192306	0.321383
Rv0827c_B158	Combo	1192308	0.480466
Rv0827c_B158	Minus	1192386	0.28602
Rv0827c_B158	Plus	1196335	0.0342768
Rv0827c_B158	Minus	1196538	0.0293018
Rv0827c_B158	Plus	1197263	0.0804435
Rv0827c_B158	Final	1197317	0.179147
Rv0827c_B158	Combo	1197326	0.132634
Rv0827c_B158	Minus	1197415	0.112352
Rv0827c_B158	Minus	1200967	0.284061
Rv0827c_B158	Plus	1203108	0.298674
Rv0827c_B158	Minus	1203250	0.29761
Rv0827c_B158	Plus	1204308	0.030194
Rv0827c_B158	Final	1204435	0.0164051
Rv0827c_B158	Minus	1204441	0.0542926
Rv0827c_B158	Combo	1204490	0.0589676
Rv0827c_B158	Plus	1204856	0.353153
Rv0827c_B158	Minus	1204973	0.355209
Rv0827c_B158	Plus	1205203	0.296916
Rv0827c_B158	Minus	1205333	0.252427
Rv0827c_B158	Plus	1214382	0.925958
Rv0827c_B158	Combo	1214410	0.862095
Rv0827c_B158	Final	1214428	0.902405
Rv0827c_B158	Plus	1214465	0.519018
Rv0827c_B158	Minus	1214496	0.92583
Rv0827c_B158	Minus	1214573	0.676475
Rv0827c_B158	Plus	1215048	0.173102
Rv0827c_B158	Combo	1215135	0.183626
Rv0827c_B158	Final	1215148	0.207883
Rv0827c_B158	Minus	1215187	0.146309
Rv0827c_B158	Plus	1239364	0.247265
Rv0827c_B158	Plus	1239969	0.35133
Rv0827c_B158	Minus	1240067	0.296188
Rv0827c_B158	Plus	1240084	0.843199
Rv0827c_B158	Combo	1240147	0.784966
Rv0827c_B158	Final	1240150	0.757718
Rv0827c_B158	Minus	1240198	0.737001
Rv0827c_B158	Plus	1240864	0.212376
Rv0827c_B158	Combo	1240946	0.335725
Rv0827c_B158	Final	1240958	0.282028
Rv0827c_B158	Minus	1240976	0.254427
Rv0827c_B158	Plus	1271898	0.230483
Rv0827c_B158	Combo	1271956	0.499647
Rv0827c_B158	Final	1271992	0.291355
Rv0827c_B158	Minus	1272023	0.240589
Rv0827c_B158	Plus	1274085	0.250389
Rv0827c_B158	Minus	1274227	0.305287
Rv0827c_B158	Minus	1283123	0.104897
Rv0827c_B158	Plus	1286324	0.335621
Rv0827c_B158	Minus	1299886	0.328167
Rv0827c_B158	Plus	1303300	0.281874
Rv0827c_B158	Minus	1303426	0.318637
Rv0827c_B158	Plus	1305971	0.0610617
Rv0827c_B158	Minus	1306123	0.47309
Rv0827c_B158	Plus	1313506	0.0819691
Rv0827c_B158	Minus	1313600	0.200286
Rv0827c_B158	Plus	1325537	0.259137
Rv0827c_B158	Minus	1325672	0.26853
Rv0827c_B158	Minus	1325784	0.466789
Rv0827c_B158	Minus	1327135	0.137083
Rv0827c_B158	Minus	1338755	0.0793566
Rv0827c_B158	Combo	1339370	0.125982
Rv0827c_B158	Final	1339370	0
Rv0827c_B158	Minus	1339505	0.233071
Rv0827c_B158	Minus	1350660	0.315214
Rv0827c_B158	Plus	1354486	0.217189
Rv0827c_B158	Plus	1364386	0.155191
Rv0827c_B158	Minus	1364520	0.0859275
Rv0827c_B158	Minus	1374267	0.240713
Rv0827c_B158	Minus	1377451	0.285602
Rv0827c_B158	Plus	1453060	0.17681
Rv0827c_B158	Combo	1453105	0.412051
Rv0827c_B158	Minus	1453148	0.160543
Rv0827c_B158	Final	1453151	0.207364
Rv0827c_B158	Plus	1455025	0.0531935
Rv0827c_B158	Minus	1455268	0.0898453
Rv0827c_B158	Plus	1459700	0.129976
Rv0827c_B158	Minus	1459824	0.0861955
Rv0827c_B158	Combo	1459857	0.192381
Rv0827c_B158	Final	1459881	0.141823
Rv0827c_B158	Minus	1461150	0.0133271
Rv0827c_B158	Minus	1461158	0.0185036
Rv0827c_B158	Minus	1461158	0.0177357
Rv0827c_B158	Minus	1461158	0.0176751
Rv0827c_B158	Minus	1461158	0.0176258
Rv0827c_B158	Plus	1461186	0.0276106
Rv0827c_B158	Combo	1461333	0.231675
Rv0827c_B158	Final	1461333	0
Rv0827c_B158	Plus	1461848	0.132363
Rv0827c_B158	Plus	1462148	0.234626
Rv0827c_B158	Plus	1462761	0.241422
Rv0827c_B158	Minus	1462880	0.278899
Rv0827c_B158	Plus	1463220	0.283572
Rv0827c_B158	Combo	1463242	0.173953
Rv0827c_B158	Final	1463273	0.292895
Rv0827c_B158	Minus	1463322	0.192911
Rv0827c_B158	Plus	1464898	0.402433
Rv0827c_B158	Plus	1465226	0.158413
Rv0827c_B158	Minus	1465322	0.327337
Rv0827c_B158	Minus	1467873	0.238218
Rv0827c_B158	Plus	1471666	0.389286
Rv0827c_B158	Combo	1471749	0.915975
Rv0827c_B158	Final	1471771	0.624417
Rv0827c_B158	Minus	1471783	0.564679
Rv0827c_B158	Plus	1472587	0.0986947
Rv0827c_B158	Minus	1472696	0.0528281
Rv0827c_B158	Plus	1472733	0.0249965
Rv0827c_B158	Plus	1472733	0.0249623
Rv0827c_B158	Plus	1472733	0.0249282
Rv0827c_B158	Plus	1472734	0.0217024
Rv0827c_B158	Plus	1472830	0.0220962
Rv0827c_B158	Plus	1472830	0.022024
Rv0827c_B158	Plus	1472830	0.0219883
Rv0827c_B158	Plus	1472830	0.021959
Rv0827c_B158	Plus	1472841	0.0429589
Rv0827c_B158	Plus	1472841	0.0418006
Rv0827c_B158	Plus	1472841	0.041617
Rv0827c_B158	Plus	1472844	0.091402
Rv0827c_B158	Plus	1472844	0.0914006
Rv0827c_B158	Plus	1472844	0.0913965
Rv0827c_B158	Plus	1472844	0.0913941
Rv0827c_B158	Combo	1473068	0.175006
Rv0827c_B158	Plus	1473280	0.158874
Rv0827c_B158	Minus	1473633	0.645472
Rv0827c_B158	Plus	1474259	0.12016
Rv0827c_B158	Final	1474265	0.00594565
Rv0827c_B158	Minus	1474497	0.033794
Rv0827c_B158	Plus	1475706	0.102019
Rv0827c_B158	Plus	1476161	0.0421678
Rv0827c_B158	Plus	1476161	0.0421121
Rv0827c_B158	Plus	1476162	0.0420118
Rv0827c_B158	Final	1476178	0.00400708
Rv0827c_B158	Plus	1476227	0.0370343
Rv0827c_B158	Plus	1476227	0.036562
Rv0827c_B158	Plus	1476228	0.03816
Rv0827c_B158	Plus	1476228	0.0377957
Rv0827c_B158	Minus	1476234	0.0372096
Rv0827c_B158	Minus	1476234	0.0371418
Rv0827c_B158	Minus	1476234	0.0370718
Rv0827c_B158	Plus	1476239	0.0462071
Rv0827c_B158	Plus	1476239	0.0457825
Rv0827c_B158	Plus	1476240	0.046411
Rv0827c_B158	Plus	1476241	0.0466311
Rv0827c_B158	Plus	1476241	0.0465118
Rv0827c_B158	Minus	1476254	0.0354843
Rv0827c_B158	Plus	1476257	0.0537773
Rv0827c_B158	Plus	1476257	0.0535773
Rv0827c_B158	Plus	1476257	0.0533776
Rv0827c_B158	Plus	1476257	0.0527867
Rv0827c_B158	Plus	1476257	0.0526369
Rv0827c_B158	Plus	1476259	0.0706873
Rv0827c_B158	Plus	1476259	0.0696283
Rv0827c_B158	Plus	1476259	0.0691172
Rv0827c_B158	Plus	1476259	0.0686111
Rv0827c_B158	Plus	1476261	0.108267
Rv0827c_B158	Plus	1476261	0.10824
Rv0827c_B158	Plus	1476261	0.10821
Rv0827c_B158	Plus	1476261	0.108183
Rv0827c_B158	Combo	1476325	0.26785
Rv0827c_B158	Minus	1476335	0.0505861
Rv0827c_B158	Minus	1476336	0.0509602
Rv0827c_B158	Minus	1476337	0.036726
Rv0827c_B158	Minus	1476337	0.036643
Rv0827c_B158	Minus	1476338	0.0377623
Rv0827c_B158	Minus	1476338	0.0376514
Rv0827c_B158	Minus	1476340	0.0311407
Rv0827c_B158	Minus	1476340	0.0309639
Rv0827c_B158	Minus	1476342	0.101599
Rv0827c_B158	Minus	1476343	0.0848044
Rv0827c_B158	Minus	1476343	0.0837526
Rv0827c_B158	Minus	1476343	0.0817623
Rv0827c_B158	Minus	1476343	0.054352
Rv0827c_B158	Minus	1476343	0.0541015
Rv0827c_B158	Minus	1476343	0.0538295
Rv0827c_B158	Minus	1476346	0.0461691
Rv0827c_B158	Minus	1476346	0.0460777
Rv0827c_B158	Plus	1476529	0.0860394
Rv0827c_B158	Final	1477275	0.209873
Rv0827c_B158	Plus	1477358	0.198569
Rv0827c_B158	Minus	1477436	0.187749
Rv0827c_B158	Combo	1477438	0.355683
Rv0827c_B158	Plus	1485123	0.370893
Rv0827c_B158	Final	1485208	0.335676
Rv0827c_B158	Minus	1485236	0.296882
Rv0827c_B158	Combo	1485297	0.133501
Rv0827c_B158	Minus	1525209	0.237724
Rv0827c_B158	Plus	1533127	0.29666
Rv0827c_B158	Minus	1533548	0.155766
Rv0827c_B158	Combo	1533548	0.696846
Rv0827c_B158	Plus	1533552	0.387406
Rv0827c_B158	Final	1533565	0.00978893
Rv0827c_B158	Plus	1547202	0.0550993
Rv0827c_B158	Minus	1547255	0.0437562
Rv0827c_B158	Combo	1547257	0.189894
Rv0827c_B158	Final	1547278	0.116475
Rv0827c_B158	Plus	1561437	0.11313
Rv0827c_B158	Minus	1561632	0.0659534
Rv0827c_B158	Combo	1563578	0.292039
Rv0827c_B158	Final	1563579	0.136157
Rv0827c_B158	Plus	1563586	0.101123
Rv0827c_B158	Minus	1563631	0.0496502
Rv0827c_B158	Plus	1564532	0.279542
Rv0827c_B158	Final	1564616	0.260985
Rv0827c_B158	Combo	1564625	0.266149
Rv0827c_B158	Minus	1564645	0.229345
Rv0827c_B158	Plus	1565434	0.129223
Rv0827c_B158	Minus	1565480	0.0324514
Rv0827c_B158	Plus	1573921	0.886711
Rv0827c_B158	Final	1573960	0.0716279
Rv0827c_B158	Minus	1574002	0.712722
Rv0827c_B158	Combo	1574243	0.144731
Rv0827c_B158	Plus	1574540	0.126441
Rv0827c_B158	Minus	1574661	0.117822
Rv0827c_B158	Plus	1612888	0.319542
Rv0827c_B158	Minus	1612989	0.290904
Rv0827c_B158	Plus	1666874	0.195024
Rv0827c_B158	Minus	1670418	0.235394
Rv0827c_B158	Plus	1679394	0.135839
Rv0827c_B158	Combo	1679695	0.1003
Rv0827c_B158	Minus	1679778	0.0100897
Rv0827c_B158	Final	1679847	0.0289593
Rv0827c_B158	Plus	1680131	0.150127
Rv0827c_B158	Plus	1691694	0.0174202
Rv0827c_B158	Minus	1691790	0.0252914
Rv0827c_B158	Minus	1691823	0.0209035
Rv0827c_B158	Minus	1691827	0.0198713
Rv0827c_B158	Minus	1691827	0.0198228
Rv0827c_B158	Minus	1691827	0.019775
Rv0827c_B158	Minus	1691829	0.0187322
Rv0827c_B158	Minus	1691830	0.0187415
Rv0827c_B158	Minus	1691830	0.0186734
Rv0827c_B158	Minus	1691833	0.0179135
Rv0827c_B158	Minus	1691833	0.0177422
Rv0827c_B158	Minus	1691834	0.0176633
Rv0827c_B158	Minus	1691834	0.0176233
Rv0827c_B158	Combo	1692436	0.0780327
Rv0827c_B158	Plus	1692709	0.459235
Rv0827c_B158	Final	1692780	0.544699
Rv0827c_B158	Minus	1692824	0.575995
Rv0827c_B158	Plus	1693485	0.0557213
Rv0827c_B158	Minus	1693657	0.035354
Rv0827c_B158	Combo	1693790	0.354324
Rv0827c_B158	Final	1693790	0
Rv0827c_B158	Plus	1695447	0.536172
Rv0827c_B158	Plus	1695564	0.474502
Rv0827c_B158	Minus	1695625	0.135465
Rv0827c_B158	Plus	1695862	0.143018
Rv0827c_B158	Combo	1695863	0.132916
Rv0827c_B158	Final	1695910	0.0654829
Rv0827c_B158	Minus	1696059	0.104032
Rv0827c_B158	Plus	1696859	0.07046
Rv0827c_B158	Final	1697304	0.336022
Rv0827c_B158	Plus	1697318	0.488702
Rv0827c_B158	Combo	1697341	0.406616
Rv0827c_B158	Minus	1697415	0.245805
Rv0827c_B158	Plus	1697547	0.0965592
Rv0827c_B158	Minus	1697991	0.0839548
Rv0827c_B158	Final	1700583	0.0490353
Rv0827c_B158	Combo	1700735	0.109745
Rv0827c_B158	Plus	1700771	0.037118
Rv0827c_B158	Minus	1700918	0.0328446
Rv0827c_B158	Plus	1714987	0.157882
Rv0827c_B158	Combo	1715013	0.388021
Rv0827c_B158	Final	1715038	0.219338
Rv0827c_B158	Minus	1715090	0.139731
Rv0827c_B158	Plus	1735809	0.379899
Rv0827c_B158	Combo	1735817	0.932038
Rv0827c_B158	Final	1735817	0.559155
Rv0827c_B158	Minus	1735913	0.420703
Rv0827c_B158	Final	1735972	0.169828
Rv0827c_B158	Plus	1736296	0.0798109
Rv0827c_B158	Minus	1736336	0.0463849
Rv0827c_B158	Combo	1736376	0.36909
Rv0827c_B158	Minus	1798351	0.186396
Rv0827c_B158	Plus	1825799	0.133097
Rv0827c_B158	Minus	1825865	0.1876
Rv0827c_B158	Plus	1834271	0.110489
Rv0827c_B158	Minus	1834411	0.163639
Rv0827c_B158	Plus	1835004	0.201734
Rv0827c_B158	Minus	1835109	0.0780688
Rv0827c_B158	Plus	1846440	0.240534
Rv0827c_B158	Minus	1846566	0.223314
Rv0827c_B158	Plus	1852053	0.348963
Rv0827c_B158	Minus	1852168	0.143024
Rv0827c_B158	Final	1852173	0.207689
Rv0827c_B158	Combo	1852406	0.0787637
Rv0827c_B158	Plus	1852498	0.184042
Rv0827c_B158	Minus	1852594	0.105985
Rv0827c_B158	Plus	1855677	0.272526
Rv0827c_B158	Minus	1855780	0.205829
Rv0827c_B158	Plus	1982515	0.132523
Rv0827c_B158	Combo	1982594	0.313399
Rv0827c_B158	Final	1982636	0.14694
Rv0827c_B158	Minus	1982654	0.099185
Rv0827c_B158	Plus	1983562	0.0522553
Rv0827c_B158	Minus	1983621	0.135567
Rv0827c_B158	Final	1983671	0.127535
Rv0827c_B158	Combo	1983679	0.215831
Rv0827c_B158	Minus	2030680	0.366594
Rv0827c_B158	Combo	2030684	0.626123
Rv0827c_B158	Final	2030684	0
Rv0827c_B158	Plus	2031034	0.445754
Rv0827c_B158	Combo	2031046	0.588514
Rv0827c_B158	Final	2031064	0.42304
Rv0827c_B158	Minus	2031072	0.250586
Rv0827c_B158	Plus	2031962	0.293212
Rv0827c_B158	Combo	2032011	0.48529
Rv0827c_B158	Final	2032011	0.359987
Rv0827c_B158	Minus	2032041	0.314376
Rv0827c_B158	Final	2047682	0.116862
Rv0827c_B158	Plus	2047694	0.120308
Rv0827c_B158	Combo	2047781	0.127067
Rv0827c_B158	Minus	2047799	0.0217528
Rv0827c_B158	Plus	2052802	0.255313
Rv0827c_B158	Minus	2052912	0.27964
Rv0827c_B158	Plus	2072530	0.356846
Rv0827c_B158	Plus	2073259	0.13926
Rv0827c_B158	Minus	2073357	0.198039
Rv0827c_B158	Minus	2074208	0.154473
Rv0827c_B158	Plus	2121213	0.178937
Rv0827c_B158	Minus	2121233	0.13423
Rv0827c_B158	Plus	2121739	0.548884
Rv0827c_B158	Final	2121761	0.651455
Rv0827c_B158	Minus	2121835	0.483043
Rv0827c_B158	Combo	2121876	0.244478
Rv0827c_B158	Plus	2122693	0.0518413
Rv0827c_B158	Minus	2122821	0.0428416
Rv0827c_B158	Plus	2133467	0.105229
Rv0827c_B158	Combo	2133481	0.311951
Rv0827c_B158	Final	2133533	0.139515
Rv0827c_B158	Minus	2133545	0.0813646
Rv0827c_B158	Plus	2134728	0.125161
Rv0827c_B158	Combo	2134853	0.203896
Rv0827c_B158	Final	2134853	0
Rv0827c_B158	Minus	2134925	0.0291246
Rv0827c_B158	Plus	2135688	0.0432539
Rv0827c_B158	Combo	2135706	0.0351349
Rv0827c_B158	Final	2135706	0
Rv0827c_B158	Combo	2135707	0.0349843
Rv0827c_B158	Combo	2135707	0.0349539
Rv0827c_B158	Final	2135707	0
Rv0827c_B158	Final	2135707	0
Rv0827c_B158	Combo	2135712	0.0280925
Rv0827c_B158	Combo	2135712	0.0280743
Rv0827c_B158	Combo	2135712	0.0280559
Rv0827c_B158	Combo	2135712	0.0279368
Rv0827c_B158	Combo	2135712	0.0279008
Rv0827c_B158	Combo	2135712	0.0278827
Rv0827c_B158	Final	2135712	0
Rv0827c_B158	Final	2135712	0
Rv0827c_B158	Final	2135712	0
Rv0827c_B158	Final	2135712	0
Rv0827c_B158	Final	2135712	0
Rv0827c_B158	Combo	2135772	0.0213257
Rv0827c_B158	Combo	2135772	0.0212712
Rv0827c_B158	Combo	2135772	0.0211105
Rv0827c_B158	Final	2135772	0
Rv0827c_B158	Final	2135772	0
Rv0827c_B158	Final	2135772	0
Rv0827c_B158	Combo	2135775	0.0212404
Rv0827c_B158	Combo	2135775	0.0211332
Rv0827c_B158	Final	2135775	0
Rv0827c_B158	Final	2135775	0
Rv0827c_B158	Combo	2135841	0.0239509
Rv0827c_B158	Final	2135841	0
Rv0827c_B158	Combo	2135842	0.0239743
Rv0827c_B158	Final	2135842	0
Rv0827c_B158	Combo	2135843	0.0239761
Rv0827c_B158	Combo	2135843	0.0239534
Rv0827c_B158	Final	2135843	0
Rv0827c_B158	Final	2135843	0
Rv0827c_B158	Combo	2135850	0.053675
Rv0827c_B158	Combo	2135850	0.0536607
Rv0827c_B158	Combo	2135850	0.0521945
Rv0827c_B158	Final	2135850	0
Rv0827c_B158	Final	2135850	0
Rv0827c_B158	Final	2135850	0
Rv0827c_B158	Combo	2135883	0.0538463
Rv0827c_B158	Combo	2135883	0.0538402
Rv0827c_B158	Final	2135883	0
Rv0827c_B158	Final	2135883	0
Rv0827c_B158	Combo	2135884	0.0538291
Rv0827c_B158	Combo	2135884	0.0538175
Rv0827c_B158	Final	2135884	0
Rv0827c_B158	Final	2135884	0
Rv0827c_B158	Combo	2136485	0.131406
Rv0827c_B158	Final	2136485	0
Rv0827c_B158	Final	2136601	0.00498497
Rv0827c_B158	Minus	2136639	0.0310105
Rv0827c_B158	Plus	2136646	0.181911
Rv0827c_B158	Plus	2150846	0.185959
Rv0827c_B158	Minus	2150938	0.211185
Rv0827c_B158	Combo	2163864	0.142234
Rv0827c_B158	Final	2163888	0.0800667
Rv0827c_B158	Plus	2163925	0.0958054
Rv0827c_B158	Minus	2163943	0.0452462
Rv0827c_B158	Plus	2165558	0.0972083
Rv0827c_B158	Combo	2165618	0.328849
Rv0827c_B158	Final	2165636	0.172317
Rv0827c_B158	Minus	2165707	0.13599
Rv0827c_B158	Plus	2168584	0.426617
Rv0827c_B158	Combo	2168646	0.564562
Rv0827c_B158	Final	2168666	0.499612
Rv0827c_B158	Final	2168674	0.118247
Rv0827c_B158	Minus	2168689	0.437994
Rv0827c_B158	Plus	2169570	0.0639646
Rv0827c_B158	Combo	2169663	0.245341
Rv0827c_B158	Minus	2169664	0.0485107
Rv0827c_B158	Plus	2170810	0.230618
Rv0827c_B158	Combo	2170860	0.625185
Rv0827c_B158	Final	2170860	0.425208
Rv0827c_B158	Minus	2170959	0.420949
Rv0827c_B158	Combo	2179073	0.254668
Rv0827c_B158	Final	2179073	0
Rv0827c_B158	Minus	2179107	0.0910718
Rv0827c_B158	Plus	2268434	0.03698
Rv0827c_B158	Final	2268479	0.138765
Rv0827c_B158	Minus	2268518	0.10161
Rv0827c_B158	Combo	2268536	0.302031
Rv0827c_B158	Plus	2281253	0.422543
Rv0827c_B158	Minus	2281353	0.41744
Rv0827c_B158	Plus	2366845	0.433197
Rv0827c_B158	Combo	2366982	0.19984
Rv0827c_B158	Minus	2367034	0.0577869
Rv0827c_B158	Final	2367079	0.103601
Rv0827c_B158	Plus	2367253	0.339219
Rv0827c_B158	Plus	2396993	0.0232945
Rv0827c_B158	Combo	2397081	0.223461
Rv0827c_B158	Final	2397099	0.077552
Rv0827c_B158	Minus	2397168	0.0832276
Rv0827c_B158	Plus	2404435	0.164992
Rv0827c_B158	Final	2404509	0.153927
Rv0827c_B158	Combo	2404510	0.258597
Rv0827c_B158	Minus	2404552	0.0823131
Rv0827c_B158	Plus	2405474	0.321664
Rv0827c_B158	Final	2405538	0.370922
Rv0827c_B158	Combo	2405557	0.197816
Rv0827c_B158	Minus	2405584	0.302682
Rv0827c_B158	Plus	2405902	0.210498
Rv0827c_B158	Minus	2406021	0.116393
Rv0827c_B158	Plus	2406736	0.214093
Rv0827c_B158	Minus	2406827	0.185674
Rv0827c_B158	Plus	2415126	0.30511
Rv0827c_B158	Plus	2422973	0.144467
Rv0827c_B158	Final	2422988	0.152443
Rv0827c_B158	Combo	2423041	0.329765
Rv0827c_B158	Minus	2423107	0.0750217
Rv0827c_B158	Plus	2452057	0.173442
Rv0827c_B158	Plus	2452827	0.0709414
Rv0827c_B158	Minus	2452860	0.148992
Rv0827c_B158	Combo	2453199	0.331177
Rv0827c_B158	Plus	2453250	0.668019
Rv0827c_B158	Final	2453269	0.540161
Rv0827c_B158	Minus	2453347	0.414588
Rv0827c_B158	Plus	2453384	0.371902
Rv0827c_B158	Plus	2456964	0.0947637
Rv0827c_B158	Minus	2457091	0.087969
Rv0827c_B158	Final	2457262	0.110425
Rv0827c_B158	Combo	2457287	0.0928572
Rv0827c_B158	Plus	2458806	0.267752
Rv0827c_B158	Final	2458837	0.0204127
Rv0827c_B158	Minus	2458927	0.123389
Rv0827c_B158	Plus	2459404	0.220831
Rv0827c_B158	Minus	2459559	0.249852
Rv0827c_B158	Minus	2459916	0.0578528
Rv0827c_B158	Plus	2459919	0.0281524
Rv0827c_B158	Combo	2459959	0.0573194
Rv0827c_B158	Combo	2464216	0.123168
Rv0827c_B158	Plus	2464274	0.0449283
Rv0827c_B158	Final	2464281	0.0719676
Rv0827c_B158	Minus	2464357	0.0446336
Rv0827c_B158	Plus	2468768	0.0526401
Rv0827c_B158	Minus	2468866	0.0961998
Rv0827c_B158	Plus	2517690	0.216336
Rv0827c_B158	Final	2517814	0.25024
Rv0827c_B158	Minus	2517835	0.243201
Rv0827c_B158	Combo	2517909	0.14361
Rv0827c_B158	Plus	2518164	0.062443
Rv0827c_B158	Plus	2519495	0.130961
Rv0827c_B158	Minus	2519630	0.204916
Rv0827c_B158	Plus	2529786	0.220473
Rv0827c_B158	Minus	2529914	0.223241
Rv0827c_B158	Plus	2579723	0.199922
Rv0827c_B158	Final	2579738	0.2478
Rv0827c_B158	Combo	2579781	0.32291
Rv0827c_B158	Minus	2579862	0.244812
Rv0827c_B158	Minus	2611308	0.027664
Rv0827c_B158	Minus	2611308	0.0275302
Rv0827c_B158	Minus	2611308	0.0272938
Rv0827c_B158	Final	2611385	0.00192934
Rv0827c_B158	Plus	2611411	0.0109209
Rv0827c_B158	Plus	2611411	0.0109038
Rv0827c_B158	Plus	2611411	0.0109012
Rv0827c_B158	Plus	2611472	0.0428844
Rv0827c_B158	Combo	2611536	0.137673
Rv0827c_B158	Minus	2611704	0.0270674
Rv0827c_B158	Plus	2612445	0.313119
Rv0827c_B158	Minus	2612576	0.194261
Rv0827c_B158	Plus	2613749	0.0743978
Rv0827c_B158	Final	2613758	0.108311
Rv0827c_B158	Combo	2613761	0.216875
Rv0827c_B158	Minus	2613825	0.0504482
Rv0827c_B158	Plus	2614254	0.0856297
Rv0827c_B158	Final	2615184	0.00353579
Rv0827c_B158	Combo	2615317	0.238255
Rv0827c_B158	Minus	2615358	0.037919
Rv0827c_B158	Plus	2615359	0.144267
Rv0827c_B158	Final	2616772	0.0895173
Rv0827c_B158	Plus	2616794	0.0403658
Rv0827c_B158	Combo	2616857	0.281412
Rv0827c_B158	Minus	2616924	0.0512295
Rv0827c_B158	Plus	2626985	0.257892
Rv0827c_B158	Plus	2631881	0.315732
Rv0827c_B158	Minus	2631995	0.217374
Rv0827c_B158	Minus	2632248	0.26346
Rv0827c_B158	Plus	2632389	0.0580521
Rv0827c_B158	Minus	2632416	0.383159
Rv0827c_B158	Plus	2634086	0.434984
Rv0827c_B158	Minus	2634221	0.27007
Rv0827c_B158	Final	2634261	0.0228731
Rv0827c_B158	Plus	2634428	0.342399
Rv0827c_B158	Combo	2634629	0.0578379
Rv0827c_B158	Minus	2634820	0.0126147
Rv0827c_B158	Plus	2637717	0.374291
Rv0827c_B158	Minus	2637830	0.317968
Rv0827c_B158	Final	2638192	0.0323575
Rv0827c_B158	Plus	2638312	0.0794366
Rv0827c_B158	Combo	2638333	0.135776
Rv0827c_B158	Minus	2638455	0.0699191
Rv0827c_B158	Plus	2655344	0.0971617
Rv0827c_B158	Final	2655402	0.170117
Rv0827c_B158	Combo	2655447	0.275284
Rv0827c_B158	Minus	2655471	0.109536
Rv0827c_B158	Plus	2684730	0.0457365
Rv0827c_B158	Combo	2684738	0.249761
[truncated: 17,155 more rows]
